# Supplementary material for: Novel Fas-TNFR chimeras that prevent Fas ligand-mediated kill and signal synergistically to enhance CAR T cell efficacy
Source: Mol Ther Nucleic Acids. 2023 Apr 25;32:603–21. doi: 10.1016/j.omtn.2023.04.017 (PMC10185706; doi:10.1016/j.omtn.2023.04.017)
Supplement: Table S1. Electronic file showing NanoString analysis comparing mRNA transcripts from cells expressing 19-ζ and FasΔDD or Fas-TNFRs versus cells expressing 19-ζ alone (baseline) — Experiment performed as described in Figure 1F. [file mmc2.xlsx]

## Sheet: 19z + FasDD v 19z (- FasL)
	Log2 fold change	std error (log2)	Lower confidence limit (log2)	Upper confidence limit (log2)	Linear fold change	Lower confidence limit (linear)	Upper confidence limit (linear)	P-value	BY.p.value	method	Gene.sets	probe.ID
SERPINB9-mRNA	0.797	0.159	0.486	1.11	1.74	1.4	2.15	0.00102	1	lm.nb	Exhaustion, Interactions with Non-lymphoid Cells	NM_004155.3:950
SLC25A6-mRNA	0.394	0.0969	0.204	0.584	1.31	1.15	1.5	0.0036	1	loglinear	Metabolism, Mitochondrial biogenesis	NM_001636.3:1080
AHR-mRNA	1.02	0.267	0.501	1.55	2.03	1.42	2.92	0.00497	1	lm.nb	Innate-like T-cells, Phenotype, Th17	NM_001621.3:1900
SH2D1A-mRNA	0.524	0.143	0.244	0.803	1.44	1.18	1.75	0.00629	1	lm.nb	Cell Types, Cytotoxicity, Exhaustion, Interactions with Non-lymphoid Cells, Toxicity	NM_002351.4:495
IL6ST-mRNA	0.593	0.168	0.263	0.923	1.51	1.2	1.9	0.0078	1	lm.nb	Activation, Interleukin Signaling, JAK-STAT, Phenotype, Th17, Toxicity	NM_002184.2:2505
LDHA-mRNA	0.699	0.212	0.284	1.11	1.62	1.22	2.17	0.0109	1	lm.nb	Activation, Glycolysis, Metabolism, Myc targets, Oxidative phosphorylation	NM_001165414.1:1690
CASP3-mRNA	0.553	0.169	0.221	0.885	1.47	1.17	1.85	0.0114	1	lm.nb	Activation, Apoptosis, Cytotoxicity, Exhaustion, MAPK and PI3K Signaling, T-cell exhaustion markers, Toxicity	NM_004346.3:2156
PIK3R1-mRNA	0.702	0.221	0.269	1.13	1.63	1.2	2.2	0.0131	1	lm.nb	Activation, Apoptosis, Autophagy, Exhaustion, Innate-like T-cells, JAK-STAT, MAPK and PI3K Signaling, Metabolism, mTOR, Persistence, Phenotype, T-cell migration, TCR signaling	NM_181504.2:1105
NME2-mRNA	0.415	0.135	0.151	0.679	1.33	1.11	1.6	0.0151	1	lm.nb	Activation, Myc targets	NM_001018137.2:669
TRBV7-3-mRNA	-1.17	0.379	-1.91	-0.422	0.446	0.266	0.746	0.0153	1	lm.nb	TCR Diversity	TCRVB_019.1:163
OAS2-mRNA	0.429	0.14	0.154	0.704	1.35	1.11	1.63	0.0155	1	lm.nb	Toxicity, Type I interferon signaling, Type II interferon signaling	NM_016817.2:480
IFNGR1-mRNA	0.668	0.226	0.226	1.11	1.59	1.17	2.16	0.0181	1	lm.nb	Activation, Cytotoxicity, JAK-STAT, Phenotype, Th1, Toxicity, Type II interferon signaling	NM_000416.2:392
NKG7-mRNA	1.05	0.364	0.336	1.76	2.07	1.26	3.39	0.0204	1	lm.nb	Cell Types	NM_005601.3:632
GRK2-mRNA	0.448	0.156	0.141	0.754	1.36	1.1	1.69	0.021	1	lm.nb	Activation, Chemokine Signaling, Toxicity	NM_001619.2:555
GNAI2-mRNA	0.507	0.179	0.155	0.858	1.42	1.11	1.81	0.0223	1	lm.nb	Persistence, T-cell migration	NM_002070.2:1000
TRDC-mRNA	1.39	0.507	0.397	2.39	2.62	1.32	5.22	0.0253	1	lm.nb	TCR Diversity	ENST00000390477.1:310
IL2RA-mRNA	0.834	0.306	0.234	1.43	1.78	1.18	2.7	0.0261	1	lm.nb	Activation, Interleukin Signaling, JAK-STAT, MAPK and PI3K Signaling, Phenotype, Th2, Toxicity	NM_000417.1:1000
NSD2-mRNA	0.514	0.189	0.143	0.884	1.43	1.1	1.85	0.0263	1	lm.nb	Cell Cycle, Metabolism	NM_007331.1:1260
CKAP5-mRNA	1.21	0.45	0.328	2.09	2.31	1.26	4.27	0.0276	1	lm.nb	Cell Cycle, Metabolism	NM_014756.2:1415
ID2-mRNA	0.926	0.345	0.249	1.6	1.9	1.19	3.04	0.0278	1	lm.nb	Innate-like T-cells, Phenotype, TGF-beta	NM_002166.4:505
UBE2I-mRNA	0.326	0.122	0.087	0.565	1.25	1.06	1.48	0.0282	1	loglinear	Cell Cycle, Metabolism, NF-kB, Toxicity	NM_194260.2:304
PGK1-mRNA	0.39	0.147	0.102	0.679	1.31	1.07	1.6	0.0293	1	lm.nb	Glycolysis, Metabolism	NM_000291.2:1030
DOCK2-mRNA	0.406	0.154	0.104	0.707	1.32	1.08	1.63	0.0297	1	lm.nb	Activation, Chemokine Signaling, Toxicity	NM_004946.2:2430
IL23R-mRNA	-1.49	0.569	-2.61	-0.379	0.355	0.164	0.769	0.0303	1	lm.nb	Activation, Interleukin Signaling, JAK-STAT, Phenotype, Th17, Toxicity	NM_144701.2:1800
COX6C-mRNA	0.382	0.147	0.0938	0.67	1.3	1.07	1.59	0.0317	1	lm.nb	Metabolism, Oxidative phosphorylation	NM_004374.2:69
TRAV19-mRNA	-0.388	0.15	-0.683	-0.093	0.764	0.623	0.938	0.0327	1	loglinear	Exhaustion, Interactions with Non-lymphoid Cells, TCR Diversity	TCRVA_027.1:227
CDC42-mRNA	0.363	0.142	0.0857	0.641	1.29	1.06	1.56	0.0334	1	lm.nb	Activation, MAPK and PI3K Signaling, Persistence, T-cell migration, TCR signaling	NM_001039802.1:390
OPA1-mRNA	0.383	0.15	0.0901	0.677	1.3	1.06	1.6	0.0335	1	loglinear	Apoptosis, Exhaustion, Metabolism, Mitochondrial biogenesis	NM_130837.1:1355
IL32-mRNA	0.568	0.221	0.133	1	1.48	1.1	2	0.0335	1	lm.nb	Activation, Interleukin Signaling, Toxicity	NM_004221.4:358
MX1-mRNA	1.29	0.521	0.268	2.31	2.45	1.2	4.97	0.0384	1	lm.nb	Toxicity, Type I interferon signaling	NM_002462.2:1485
SLAMF6-mRNA	0.414	0.168	0.0849	0.743	1.33	1.06	1.67	0.0389	1	lm.nb	Exhaustion, Interactions with Non-lymphoid Cells, NKT Receptors, Toxicity	NM_001184714.1:903
CXCR4-mRNA	0.732	0.3	0.145	1.32	1.66	1.11	2.5	0.0404	1	lm.nb	Activation, Chemokine Signaling, Persistence, T-cell migration, Toxicity	NM_003467.2:1335
PRF1-mRNA	0.735	0.304	0.138	1.33	1.66	1.1	2.52	0.0423	1	lm.nb	Apoptosis, Cell Types, Cytotoxicity, Exhaustion, Innate-like T-cells, Phenotype, Toxicity	NM_005041.3:2120
DVL2-mRNA	-0.585	0.246	-1.07	-0.104	0.667	0.478	0.931	0.0444	1	lm.nb	Metabolism, mTOR, Notch, Phenotype, Wnt signaling	NM_004422.2:1025
SMAD2-mRNA	0.489	0.207	0.0834	0.895	1.4	1.06	1.86	0.0458	1	lm.nb	Cell Cycle, Metabolism, Phenotype, TGF-beta, Th17, Th9, Treg	NM_005901.5:1678
PPIA-mRNA	0.45	0.193	0.0712	0.829	1.37	1.05	1.78	0.0483	1	lm.nb	Activation, NFAT	NM_021130.3:315
KLRD1-mRNA	1.35	0.583	0.204	2.49	2.54	1.15	5.61	0.0497	1	lm.nb	Cell Types, Cytotoxicity, Exhaustion, Interactions with Non-lymphoid Cells, NKT Receptors, Toxicity	NM_007334.2:2189
LILRB3-mRNA	-0.959	0.425	-1.79	-0.126	0.515	0.289	0.917	0.0541	1	lm.nb	Exhaustion, Interactions with Non-lymphoid Cells	NM_006864.3:1102
IL4R-mRNA	0.875	0.393	0.106	1.64	1.83	1.08	3.13	0.0563	1	lm.nb	Activation, Interleukin Signaling, JAK-STAT, MAPK and PI3K Signaling, Phenotype, Th2, Toxicity	NM_000418.3:1510
OMA1-mRNA	0.537	0.242	0.0624	1.01	1.45	1.04	2.02	0.0574	1	lm.nb	Apoptosis, Exhaustion	NM_145243.3:1410
IFNAR1-mRNA	0.396	0.179	0.0457	0.746	1.32	1.03	1.68	0.0576	1	loglinear	Activation, Cytotoxicity, Innate-like T-cells, JAK-STAT, MAPK and PI3K Signaling, Phenotype, Toxicity, Type I interferon signaling	NM_000629.2:782
NMT1-mRNA	0.365	0.165	0.0416	0.688	1.29	1.03	1.61	0.0579	1	lm.nb	Apoptosis, Exhaustion	NM_021079.3:1206
CXCR3-mRNA	0.514	0.233	0.0577	0.969	1.43	1.04	1.96	0.0583	1	lm.nb	Activation, Chemokine Signaling, Toxicity	NM_001504.1:80
IKZF2-mRNA	0.992	0.453	0.104	1.88	1.99	1.07	3.68	0.0599	1	lm.nb	Phenotype, Th2	NM_001079526.1:3362
CHMP4A-mRNA	0.34	0.155	0.0355	0.644	1.27	1.02	1.56	0.06	1	loglinear	Autophagy, Metabolism	NM_014169.2:770
OAS1-mRNA	1.48	0.678	0.152	2.81	2.79	1.11	7.01	0.0605	1	lm.nb	Toxicity, Type I interferon signaling, Type II interferon signaling	NM_001032409.1:805
GARS-mRNA	0.356	0.164	0.035	0.677	1.28	1.02	1.6	0.0614	1	lm.nb	Metabolism, Mitochondrial biogenesis	NM_002047.2:1230
TRIM25-mRNA	0.378	0.176	0.0319	0.724	1.3	1.02	1.65	0.0647	1	loglinear	NF-kB, Toxicity, Type II interferon signaling	NM_005082.4:3414
HSPA9-mRNA	0.493	0.232	0.038	0.949	1.41	1.03	1.93	0.0665	1	lm.nb	Metabolism, Mitochondrial biogenesis	NM_004134.4:975
UBE2V1-mRNA	0.338	0.16	0.0244	0.652	1.26	1.02	1.57	0.0676	1	lm.nb	Activation, Antigen processing & presentation	NM_001257397.1:453
TFDP1-mRNA	0.973	0.461	0.0693	1.88	1.96	1.05	3.67	0.0679	1	lm.nb	Apoptosis, Cell Cycle, Exhaustion, Metabolism, Notch, Phenotype, TGF-beta	NM_007111.4:1826
FH-mRNA	0.512	0.245	0.0323	0.991	1.43	1.02	1.99	0.0698	1	lm.nb	Metabolism, Oxidative phosphorylation	NM_000143.2:203
PSMA2-mRNA	0.528	0.253	0.0328	1.02	1.44	1.02	2.03	0.07	1	lm.nb	Activation, Antigen processing & presentation, Apoptosis, Cell Cycle, Exhaustion, Metabolism, Notch, Phenotype, Wnt signaling	NM_002787.4:460
GZMB-mRNA	1.83	0.88	0.103	3.55	3.55	1.07	11.7	0.0714	1	lm.nb	Apoptosis, Cell Types, Cytotoxicity, Exhaustion, Innate-like T-cells, Notch, Phenotype, Toxicity	NM_004131.3:540
HSPE1-mRNA	0.411	0.198	0.0226	0.799	1.33	1.02	1.74	0.0717	1	lm.nb	Activation, Metabolism, Mitochondrial biogenesis, Myc targets	NM_002157.2:607
ATP5MF-mRNA	0.407	0.197	0.0205	0.794	1.33	1.01	1.73	0.0729	1	lm.nb	Metabolism, Mitochondrial biogenesis, Oxidative phosphorylation	NM_004889.2:375
COX7B-mRNA	0.509	0.251	0.0169	1	1.42	1.01	2	0.0772	1	lm.nb	Metabolism, Oxidative phosphorylation	NM_001866.2:159
TFB2M-mRNA	0.652	0.324	0.018	1.29	1.57	1.01	2.44	0.0786	1	lm.nb	Metabolism, Mitochondrial biogenesis	NM_022366.2:65
RUNX3-mRNA	0.299	0.149	0.0069	0.591	1.23	1	1.51	0.0797	1	lm.nb	Phenotype, Th2, Wnt signaling	NM_004350.1:2085
IL2RG-mRNA	0.391	0.195	0.00784	0.774	1.31	1.01	1.71	0.0805	1	lm.nb	Activation, Interleukin Signaling, JAK-STAT, MAPK and PI3K Signaling, Phenotype, Th17, Th2, Toxicity	NM_000206.1:595
CALM1-mRNA	-0.455	0.228	-0.902	-0.00707	0.73	0.535	0.995	0.0817	1	lm.nb	Activation, Metabolism, Mitochondrial biogenesis, NFAT, Phenotype, Wnt signaling	NM_006888.3:1683
TIMM23-mRNA	0.546	0.275	0.00636	1.08	1.46	1	2.12	0.0826	1	lm.nb	Metabolism, Mitochondrial biogenesis	NM_006327.2:685
PSMA3-mRNA	0.44	0.222	0.00498	0.875	1.36	1	1.83	0.0827	1	lm.nb	Activation, Antigen processing & presentation, Apoptosis, Cell Cycle, Exhaustion, Metabolism, Notch, Phenotype, Wnt signaling	NM_152132.1:465
SMC2-mRNA	0.959	0.487	0.00573	1.91	1.94	1	3.77	0.0841	1	lm.nb	Cell Cycle, Metabolism	NM_001042551.1:1855
NCAPD2-mRNA	0.707	0.36	0.00162	1.41	1.63	1	2.66	0.0851	1	lm.nb	Cell Cycle, Metabolism	NM_014865.3:3160
HIF1A-mRNA	0.333	0.17	-0.00022	0.666	1.26	1	1.59	0.0858	1	lm.nb	Activation, Autophagy, Circadian Clock, Interleukin Signaling, Metabolism, Notch, Phenotype, Th17, Toxicity	NM_001530.2:1985
NAA20-mRNA	0.565	0.289	-0.00205	1.13	1.48	0.999	2.19	0.0866	1	lm.nb	Metabolism, Mitochondrial biogenesis	NM_016100.3:585
UBE2F-mRNA	0.562	0.29	-0.0074	1.13	1.48	0.995	2.19	0.0891	1	lm.nb	Activation, Antigen processing & presentation	NM_080678.1:1087
HLA-E-mRNA	0.341	0.177	-0.00466	0.687	1.27	0.997	1.61	0.0892	1	lm.nb	Activation, Antigen processing & presentation, Exhaustion, Interactions with Non-lymphoid Cells, Toxicity, Type I interferon signaling, Type II interferon signaling	NM_005516.4:1204
IRF1-mRNA	-0.443	0.23	-0.894	0.00778	0.736	0.538	1.01	0.0903	1	lm.nb	Toxicity, Type I interferon signaling, Type II interferon signaling	NM_002198.2:15
NME1-mRNA	0.635	0.331	-0.0136	1.28	1.55	0.991	2.44	0.0913	1	lm.nb	Activation, Myc targets	NM_000269.2:500
RELA-mRNA	0.315	0.165	-0.00817	0.639	1.24	0.994	1.56	0.0925	1	loglinear	Activation, Apoptosis, Exhaustion, Innate-like T-cells, Interleukin Signaling, MAPK and PI3K Signaling, NF-kB, Phenotype, TCR signaling, Th1, Th9, Toxicity	NM_021975.3:1990
SKP1-mRNA	0.353	0.186	-0.0115	0.718	1.28	0.992	1.64	0.0943	1	lm.nb	Activation, Antigen processing & presentation, Cell Cycle, Circadian Clock, Metabolism, Notch, Phenotype, TGF-beta, Wnt signaling	NM_170679.2:630
RAE1-mRNA	0.575	0.306	-0.0241	1.17	1.49	0.983	2.26	0.0967	1	lm.nb	Cell Cycle, Glycolysis, Metabolism	NM_003610.3:980
SLC7A5-mRNA	0.557	0.296	-0.0239	1.14	1.47	0.984	2.2	0.097	1	lm.nb	Metabolism, mTOR	NM_003486.5:785
FNIP1-mRNA	0.482	0.258	-0.0235	0.988	1.4	0.984	1.98	0.0986	1	loglinear	Metabolism, mTOR	NM_001008738.2:1264
NR3C1-mRNA	0.286	0.154	-0.0157	0.587	1.22	0.989	1.5	0.1	1	lm.nb	Circadian Clock, Metabolism	NM_001018077.1:2822
CTSW-mRNA	0.614	0.332	-0.037	1.27	1.53	0.975	2.4	0.102	1	lm.nb	Apoptosis, Cell Types, Exhaustion	NM_001335.3:1075
GZMK-mRNA	1.02	0.556	-0.0694	2.11	2.03	0.953	4.32	0.104	1	lm.nb	Innate-like T-cells, Phenotype	NM_002104.2:700
HAVCR2-mRNA	1.19	0.651	-0.0864	2.47	2.28	0.942	5.52	0.105	1	lm.nb	Activation, Costimulatory Molecules, Exhaustion, T-cell exhaustion markers	NM_032782.3:955
NDUFAB1-mRNA	0.479	0.264	-0.0384	0.997	1.39	0.974	2	0.107	1	lm.nb	Lipid Metabolism, Metabolism, Oxidative phosphorylation	NM_005003.2:490
SHMT2-mRNA	0.772	0.43	-0.0697	1.61	1.71	0.953	3.06	0.11	1	lm.nb	Metabolism, One-carbon metabolism	NM_001166356.1:1460
CPT1A-mRNA	0.467	0.26	-0.0422	0.977	1.38	0.971	1.97	0.11	1	loglinear	Circadian Clock, Lipid Metabolism, Mitochondrial biogenesis, Phenotype, Vitamin A (RA) signaling	NM_001876.3:1355
MTHFD2-mRNA	0.627	0.356	-0.0718	1.33	1.54	0.951	2.51	0.117	1	lm.nb	Metabolism, One-carbon metabolism	NM_006636.3:1005
CBR4-mRNA	0.477	0.273	-0.0587	1.01	1.39	0.96	2.02	0.119	1	lm.nb	Lipid Metabolism, Metabolism	NM_032783.4:520
GZMA-mRNA	0.841	0.482	-0.104	1.79	1.79	0.93	3.45	0.119	1	lm.nb	Apoptosis, Cell Types, Cytotoxicity, Exhaustion, Innate-like T-cells, Phenotype, Toxicity	NM_006144.2:155
NFATC1-mRNA	0.561	0.327	-0.0793	1.2	1.48	0.947	2.3	0.124	1	lm.nb	Activation, Cytotoxicity, MAPK and PI3K Signaling, NFAT, Phenotype, TCR signaling, Toxicity, Wnt signaling	NM_172389.1:1984
CD84-mRNA	0.649	0.379	-0.0929	1.39	1.57	0.938	2.62	0.125	1	lm.nb	Cell Types	NM_001184879.1:28
TNF-mRNA	0.755	0.442	-0.112	1.62	1.69	0.925	3.08	0.126	1	lm.nb	Activation, Apoptosis, Cytotoxicity, Exhaustion, Innate-like T-cells, Interleukin Signaling, MAPK and PI3K Signaling, Metabolism, mTOR, NF-kB, Phenotype, TCR signaling, TGF-beta, Th17, Toxicity	NM_000594.2:1010
STAT2-mRNA	0.769	0.459	-0.13	1.67	1.7	0.914	3.18	0.132	1	lm.nb	Activation, JAK-STAT, Toxicity, Type I interferon signaling	NM_005419.3:1390
LAT-mRNA	0.388	0.233	-0.068	0.844	1.31	0.954	1.79	0.134	1	lm.nb	Activation, Cytotoxicity, NF-kB, TCR signaling, Toxicity	NM_001014987.1:1290
FAS-mRNA	0.3	0.18	-0.0525	0.652	1.23	0.964	1.57	0.134	1	lm.nb	Activation, Apoptosis, Cytotoxicity, Exhaustion, MAPK and PI3K Signaling, Toxicity	NM_000043.4:398
ADAR-mRNA	0.4	0.241	-0.0718	0.871	1.32	0.951	1.83	0.135	1	lm.nb	Toxicity, Type I interferon signaling	NM_001111.3:6091
TRDV1-mRNA	0.896	0.54	-0.163	1.96	1.86	0.893	3.88	0.136	1	lm.nb	TCR Diversity	ENST00000390452.1:247
RPL23-mRNA	0.195	0.118	-0.0369	0.427	1.14	0.975	1.34	0.138	1	lm.nb	Activation, Myc targets	NM_000978.3:71
XAF1-mRNA	0.489	0.298	-0.0947	1.07	1.4	0.936	2.1	0.139	1	lm.nb	Toxicity, Type I interferon signaling	NM_199139.2:313
NDUFA1-mRNA	0.328	0.2	-0.0643	0.72	1.26	0.956	1.65	0.14	1	lm.nb	Metabolism, Oxidative phosphorylation	NM_004541.3:240
CDC26-mRNA	0.73	0.446	-0.143	1.6	1.66	0.906	3.04	0.14	1	lm.nb	Activation, Antigen processing & presentation, Cell Cycle, Metabolism	NM_139286.3:280
SMAD3-mRNA	0.346	0.211	-0.0679	0.759	1.27	0.954	1.69	0.14	1	lm.nb	Cell Cycle, Metabolism, Notch, Phenotype, TGF-beta, Th17, Th9, Treg, Wnt signaling	NM_005902.3:4220
LPAR6-mRNA	0.78	0.479	-0.159	1.72	1.72	0.896	3.29	0.142	1	lm.nb	Activation, MAPK and PI3K Signaling	NM_005767.3:1210
CD3D-mRNA	0.238	0.147	-0.0492	0.526	1.18	0.966	1.44	0.143	1	lm.nb	Activation, Cell Types, Exhaustion, Interactions with Non-lymphoid Cells, TCR signaling	NM_000732.4:110
ISG15-mRNA	0.604	0.372	-0.125	1.33	1.52	0.917	2.52	0.143	1	lm.nb	Toxicity, Type I interferon signaling	NM_005101.3:305
NFAT5-mRNA	0.852	0.528	-0.182	1.89	1.81	0.882	3.7	0.145	1	lm.nb	Activation, NFAT	NM_173214.1:3290
LAG3-mRNA	1	0.625	-0.225	2.22	2	0.856	4.67	0.148	1	lm.nb	Activation, Antigen processing & presentation, Cell Types, Costimulatory Molecules, Exhaustion, T-cell exhaustion markers	NM_002286.5:1735
TRIM22-mRNA	0.372	0.234	-0.0855	0.83	1.29	0.942	1.78	0.15	1	lm.nb	Toxicity, Type II interferon signaling	NM_006074.3:1745
LTA-mRNA	1.1	0.692	-0.256	2.46	2.14	0.837	5.48	0.151	1	lm.nb	Innate-like T-cells, NF-kB, Phenotype, Toxicity	NM_000595.2:885
MAP3K14-mRNA	0.385	0.243	-0.0901	0.86	1.31	0.939	1.82	0.151	1	lm.nb	Activation, Apoptosis, Exhaustion, MAPK and PI3K Signaling, NF-kB, TCR signaling, Toxicity	NM_003954.1:620
ATG7-mRNA	0.455	0.287	-0.109	1.02	1.37	0.927	2.03	0.152	1	lm.nb	Activation, Antigen processing & presentation, Autophagy, Metabolism, Mitochondrial biogenesis	NM_001136031.2:406
OAS3-mRNA	0.814	0.518	-0.2	1.83	1.76	0.87	3.55	0.154	1	lm.nb	Toxicity, Type I interferon signaling, Type II interferon signaling	NM_006187.2:4980
TRBV9-mRNA	0.504	0.321	-0.125	1.13	1.42	0.917	2.19	0.155	1	lm.nb	TCR Diversity	TCRVB_025.1:175
TRBV18-mRNA	0.445	0.284	-0.112	1	1.36	0.925	2	0.156	1	lm.nb	TCR Diversity	TCRVB_039.1:156
ADD1-mRNA	0.288	0.185	-0.0744	0.65	1.22	0.95	1.57	0.158	1	lm.nb	Apoptosis, Exhaustion	NM_001119.4:622
CD69-mRNA	0.476	0.306	-0.124	1.08	1.39	0.918	2.11	0.158	1	lm.nb	Activation, Phenotype, Treg	NM_001781.1:460
TRAV1-2-mRNA	0.737	0.474	-0.192	1.67	1.67	0.876	3.17	0.158	1	lm.nb	TCR Diversity	TCRVA_002.1:187
IFNG-mRNA	1.24	0.801	-0.331	2.81	2.36	0.795	7	0.161	1	lm.nb	Activation, Cytotoxicity, Innate-like T-cells, Interleukin Signaling, JAK-STAT, Phenotype, TCR signaling, TGF-beta, Th1, Toxicity, Type II interferon signaling	NM_000619.2:970
ACSL5-mRNA	0.842	0.548	-0.232	1.92	1.79	0.851	3.78	0.163	1	lm.nb	Lipid Metabolism, Metabolism	NM_203379.1:2109
DIABLO-mRNA	0.389	0.253	-0.107	0.885	1.31	0.928	1.85	0.163	1	loglinear	Apoptosis, Exhaustion, Metabolism, Mitochondrial biogenesis	NM_138930.2:855
MID1IP1-mRNA	0.419	0.273	-0.116	0.953	1.34	0.923	1.94	0.164	1	lm.nb	Lipid Metabolism, Metabolism	NM_021242.4:852
IRF9-mRNA	0.279	0.182	-0.0779	0.636	1.21	0.947	1.55	0.164	1	lm.nb	Activation, JAK-STAT, Toxicity, Type I interferon signaling, Type II interferon signaling	NM_006084.4:385
STAT3-mRNA	0.365	0.24	-0.105	0.835	1.29	0.93	1.78	0.166	1	lm.nb	Activation, Apoptosis, Exhaustion, JAK-STAT, Phenotype, Tfh, Th17, Treg	NM_003150.3:2060
HMGCR-mRNA	0.592	0.391	-0.175	1.36	1.51	0.886	2.56	0.169	1	lm.nb	Lipid Metabolism, Metabolism	NM_000859.2:555
TFRC-mRNA	0.853	0.568	-0.26	1.97	1.81	0.835	3.91	0.172	1	lm.nb	Activation, Myc targets	NM_003234.1:1220
TRAF3-mRNA	0.425	0.284	-0.132	0.982	1.34	0.912	1.98	0.173	1	lm.nb	Innate-like T-cells, NF-kB, Phenotype, Toxicity	NM_145725.2:720
TICAM1-mRNA	0.744	0.5	-0.237	1.72	1.67	0.848	3.3	0.176	1	lm.nb	Apoptosis, Exhaustion, Innate-like T-cells, NF-kB, Phenotype, Toxicity	NM_014261.1:518
GLUD1/2-mRNA	0.204	0.138	-0.0668	0.476	1.15	0.955	1.39	0.178	1	loglinear	Glutamine metabolism, Metabolism, Mitochondrial biogenesis	NM_012084.3:1370
TRBV15-mRNA	0.603	0.411	-0.202	1.41	1.52	0.869	2.65	0.18	1	lm.nb	TCR Diversity	TCRVB_037.1:187
PRDM1-mRNA	0.874	0.596	-0.293	2.04	1.83	0.816	4.12	0.18	1	lm.nb	Phenotype, Treg	NM_182907.1:310
NFKB2-mRNA	0.381	0.26	-0.128	0.89	1.3	0.915	1.85	0.18	1	lm.nb	Activation, MAPK and PI3K Signaling, NF-kB, Toxicity	NM_002502.2:825
IL2RB-mRNA	0.437	0.298	-0.147	1.02	1.35	0.903	2.03	0.181	1	lm.nb	Activation, Interleukin Signaling, JAK-STAT, MAPK and PI3K Signaling, Phenotype, Th2, Toxicity	NM_000878.2:1980
PKM-mRNA	0.776	0.53	-0.264	1.82	1.71	0.833	3.52	0.182	1	lm.nb	Glycolysis, Metabolism	NM_182471.1:2105
PGAM1-mRNA	0.523	0.361	-0.184	1.23	1.44	0.88	2.35	0.185	1	lm.nb	Glycolysis, Metabolism	NM_002629.2:1037
COX6B1-mRNA	0.162	0.113	-0.0597	0.383	1.12	0.959	1.3	0.19	1	loglinear	Metabolism, Oxidative phosphorylation	NM_001863.4:264
PTPRC-mRNA	0.275	0.193	-0.102	0.653	1.21	0.932	1.57	0.191	1	lm.nb	Activation, Cell Types, TCR signaling	NM_080921.2:90
GLS-mRNA	0.177	0.124	-0.0663	0.421	1.13	0.955	1.34	0.192	1	loglinear	Glutamine metabolism, Metabolism	NM_014905.3:985
PFKL-mRNA	0.343	0.241	-0.131	0.816	1.27	0.913	1.76	0.194	1	lm.nb	Glycolysis, Metabolism	NM_001002021.1:2410
XCL1/2-mRNA	1.24	0.886	-0.493	2.98	2.37	0.711	7.9	0.198	1	lm.nb	Activation, Cell Types, Chemokine Signaling, Toxicity	NM_002995.2:266
CD27-mRNA	-0.468	0.336	-1.13	0.189	0.723	0.458	1.14	0.2	1	lm.nb	Activation, Costimulatory Molecules, Exhaustion, NKT Receptors, Phenotype, Toxicity	NM_001242.4:1101
ATP5MG-mRNA	0.254	0.19	-0.119	0.626	1.19	0.921	1.54	0.219	1	lm.nb	Metabolism, Mitochondrial biogenesis, Oxidative phosphorylation	NM_006476.4:192
NFKBIA-mRNA	0.489	0.367	-0.231	1.21	1.4	0.852	2.31	0.22	1	lm.nb	Activation, Apoptosis, Exhaustion, Innate-like T-cells, NF-kB, Phenotype, TCR signaling, Toxicity	NM_020529.1:945
RBX1-mRNA	0.24	0.181	-0.116	0.595	1.18	0.923	1.51	0.223	1	lm.nb	Activation, Antigen processing & presentation, Cell Cycle, Circadian Clock, Metabolism, Notch, Phenotype, TGF-beta, Wnt signaling	NM_014248.2:162
HDAC8-mRNA	0.354	0.269	-0.172	0.881	1.28	0.888	1.84	0.224	1	lm.nb	Notch, Phenotype	NM_018486.2:387
CISH-mRNA	-0.629	0.479	-1.57	0.31	0.647	0.337	1.24	0.226	1	lm.nb	Activation, JAK-STAT	NM_145071.2:558
IKBKE-mRNA	0.546	0.417	-0.27	1.36	1.46	0.829	2.57	0.226	1	lm.nb	Innate-like T-cells, Phenotype	NM_014002.2:2470
COX7A2-mRNA	0.223	0.17	-0.11	0.556	1.17	0.926	1.47	0.227	1	lm.nb	Metabolism, Oxidative phosphorylation	NM_001865.3:300
NFATC2IP-mRNA	0.385	0.295	-0.194	0.964	1.31	0.874	1.95	0.229	1	lm.nb	Activation, NFAT	NM_032815.3:1680
PPP2R5D-mRNA	0.609	0.468	-0.308	1.53	1.52	0.808	2.88	0.229	1	lm.nb	Activation, Cell Cycle, Glycolysis, MAPK and PI3K Signaling, Metabolism, Phenotype, Wnt signaling	NM_006245.2:880
CD38-mRNA	0.656	0.508	-0.34	1.65	1.58	0.79	3.14	0.233	1	lm.nb	Persistence, T-cell migration	NM_001775.2:1035
MFN2-mRNA	0.512	0.399	-0.27	1.29	1.43	0.83	2.45	0.235	1	lm.nb	Metabolism, Mitochondrial biogenesis	NM_014874.3:2010
TRAV8-6-mRNA	0.415	0.327	-0.226	1.06	1.33	0.855	2.08	0.24	1	lm.nb	TCR Diversity	TCRVA_013.1:206
SERINC1-mRNA	0.163	0.129	-0.0889	0.415	1.12	0.94	1.33	0.24	1	lm.nb	Glutamine metabolism, Metabolism	NM_020755.2:95
PSMB10-mRNA	0.32	0.255	-0.18	0.821	1.25	0.883	1.77	0.245	1	lm.nb	Activation, Antigen processing & presentation, Apoptosis, Cell Cycle, Exhaustion, Metabolism, Notch, Phenotype, Wnt signaling	NM_002801.2:221
HACD4-mRNA	0.262	0.21	-0.15	0.673	1.2	0.902	1.59	0.247	1	lm.nb	Lipid Metabolism, Metabolism	NM_001010915.3:416
PTGER4-mRNA	0.506	0.406	-0.29	1.3	1.42	0.818	2.47	0.248	1	lm.nb	Cell Types	NM_000958.2:976
NFIL3-mRNA	-0.353	0.283	-0.908	0.203	0.783	0.533	1.15	0.249	1	lm.nb	Circadian Clock, Innate-like T-cells, Metabolism, Phenotype	NM_005384.2:1795
RNASEL-mRNA	0.51	0.411	-0.295	1.31	1.42	0.815	2.49	0.25	1	lm.nb	Toxicity, Type I interferon signaling	NM_021133.3:1094
TRBV28-mRNA	0.806	0.65	-0.467	2.08	1.75	0.723	4.23	0.25	1	lm.nb	TCR Diversity	TCRVB_045.1:47
PDK1-mRNA	-0.473	0.383	-1.22	0.278	0.72	0.428	1.21	0.252	1	lm.nb	Metabolism, Oxidative phosphorylation, Phenotype, Vitamin A (RA) signaling	NM_002610.3:1170
PECAM1-mRNA	0.599	0.487	-0.355	1.55	1.51	0.782	2.93	0.253	1	lm.nb	Persistence, Phenotype, T-cell migration	NM_000442.3:1365
TIMM17A-mRNA	0.279	0.23	-0.171	0.729	1.21	0.888	1.66	0.258	1	lm.nb	Metabolism, Mitochondrial biogenesis	NM_006335.2:85
DAP3-mRNA	0.399	0.33	-0.247	1.05	1.32	0.842	2.07	0.261	1	lm.nb	Metabolism, Mitochondrial biogenesis	NM_004632.3:795
ACADVL-mRNA	0.225	0.188	-0.144	0.593	1.17	0.905	1.51	0.266	1	lm.nb	Lipid Metabolism, Metabolism	NM_001270447.1:296
KLRC1/2-mRNA	0.851	0.718	-0.556	2.26	1.8	0.68	4.78	0.27	1	lm.nb	Cytotoxicity, NKT Receptors, Toxicity	NM_002260.3:942
ALDOA-mRNA	0.311	0.264	-0.205	0.828	1.24	0.867	1.78	0.271	1	lm.nb	Glycolysis, Metabolism	NM_184041.2:1455
CTNNB1-mRNA	0.217	0.184	-0.143	0.577	1.16	0.906	1.49	0.272	1	lm.nb	Apoptosis, Exhaustion, Persistence, Phenotype, T-cell migration, Wnt signaling	NM_001098210.1:1815
CCL4/L1-mRNA	0.756	0.644	-0.507	2.02	1.69	0.704	4.05	0.274	1	lm.nb	Activation, Chemokine Signaling, Innate-like T-cells, NF-kB, Phenotype, Toxicity	NM_002984.2:201
CREB1-mRNA	0.521	0.445	-0.352	1.39	1.44	0.784	2.63	0.275	1	lm.nb	Activation, Circadian Clock, MAPK and PI3K Signaling, Metabolism, Mitochondrial biogenesis, Notch, Phenotype	NM_004379.3:618
DDIT4-mRNA	0.787	0.675	-0.537	2.11	1.73	0.689	4.32	0.278	1	lm.nb	Activation, Autophagy, MAPK and PI3K Signaling, Metabolism, mTOR	NM_019058.2:85
IRF4-mRNA	0.254	0.218	-0.174	0.682	1.19	0.886	1.6	0.279	1	lm.nb	Activation, Exhaustion, Interleukin Signaling, Phenotype, T-cell exhaustion markers, Tfh, Th17, Th9, Toxicity, Treg, Type I interferon signaling, Type II interferon signaling	NM_002460.1:325
TRBV20-1-mRNA	0.286	0.247	-0.198	0.77	1.22	0.872	1.7	0.28	1	lm.nb	TCR Diversity	TCRVB_041.1:95
TRAV17-mRNA	0.428	0.371	-0.299	1.16	1.35	0.813	2.23	0.282	1	lm.nb	TCR Diversity	TCRVA_025.1:201
TKT-mRNA	0.447	0.39	-0.318	1.21	1.36	0.802	2.32	0.285	1	lm.nb	Glycolysis, Metabolism	NM_001064.2:1235
TBX21-mRNA	0.723	0.64	-0.531	1.98	1.65	0.692	3.94	0.291	1	lm.nb	Cell Types, Innate-like T-cells, Phenotype, Th1, Th17, Th2	NM_013351.1:890
TRGC2-mRNA	0.437	0.389	-0.325	1.2	1.35	0.798	2.3	0.294	1	lm.nb	TCR Diversity	ENST00000436911.1:297
MTHFD1-mRNA	0.585	0.524	-0.442	1.61	1.5	0.736	3.06	0.297	1	lm.nb	Metabolism, One-carbon metabolism	NM_005956.2:2675
COX16-mRNA	0.547	0.493	-0.419	1.51	1.46	0.748	2.86	0.299	1	lm.nb	Metabolism, Mitochondrial biogenesis, Oxidative phosphorylation	NM_001204090.1:22
NDUFA6-mRNA	0.253	0.229	-0.195	0.702	1.19	0.873	1.63	0.301	1	lm.nb	Metabolism, Oxidative phosphorylation	NM_002490.3:430
IDH3A-mRNA	0.562	0.514	-0.445	1.57	1.48	0.734	2.97	0.306	1	lm.nb	Metabolism, Oxidative phosphorylation	NM_005530.2:1521
STAT5A-mRNA	0.342	0.314	-0.274	0.957	1.27	0.827	1.94	0.308	1	lm.nb	Activation, JAK-STAT, Phenotype, Tfh, Th2, Treg	NM_003152.2:3460
SERINC3-mRNA	0.187	0.173	-0.151	0.525	1.14	0.9	1.44	0.31	1	lm.nb	Glutamine metabolism, Metabolism	NM_006811.2:185
COX5B-mRNA	0.346	0.321	-0.283	0.975	1.27	0.822	1.97	0.312	1	lm.nb	Metabolism, Oxidative phosphorylation	NM_001862.2:240
TRAV29-mRNA	0.144	0.134	-0.118	0.406	1.11	0.922	1.33	0.312	1	loglinear	TCR Diversity	TCRVA_037.1:193
TPR-mRNA	0.335	0.311	-0.274	0.944	1.26	0.827	1.92	0.313	1	lm.nb	Cell Cycle, Glycolysis, Metabolism	NM_003292.2:6825
CCL28-mRNA	0.497	0.465	-0.413	1.41	1.41	0.751	2.65	0.316	1	lm.nb	Activation, Chemokine Signaling, Toxicity	NM_148672.2:407
ENTPD1-mRNA	0.899	0.849	-0.766	2.56	1.86	0.588	5.91	0.321	1	lm.nb	Phenotype, Treg	NM_001098175.1:795
SDHB-mRNA	0.233	0.221	-0.199	0.666	1.18	0.871	1.59	0.321	1	lm.nb	Metabolism, Oxidative phosphorylation	NM_003000.2:245
HLA-DRB1-mRNA	1.1	1.07	-0.989	3.19	2.14	0.504	9.12	0.332	1	lm.nb	Activation, Antigen processing & presentation, Toxicity, Type II interferon signaling	NM_002124.3:747
SLC25A20-mRNA	0.302	0.296	-0.277	0.882	1.23	0.825	1.84	0.337	1	lm.nb	Lipid Metabolism, Metabolism	NM_000387.5:1458
IRF7-mRNA	0.442	0.435	-0.412	1.29	1.36	0.752	2.45	0.34	1	lm.nb	Innate-like T-cells, Phenotype, Toxicity, Type I interferon signaling, Type II interferon signaling	NM_001572.3:1763
TRBV3-1-mRNA	-0.274	0.27	-0.804	0.256	0.827	0.573	1.19	0.341	1	lm.nb	TCR Diversity	TCRVB_002.1:86
PARP1-mRNA	0.277	0.275	-0.261	0.816	1.21	0.834	1.76	0.342	1	lm.nb	Apoptosis, Exhaustion, NF-kB, Phenotype, TGF-beta, Toxicity	NM_001618.3:3016
TET2-mRNA	0.404	0.401	-0.382	1.19	1.32	0.767	2.28	0.343	1	lm.nb	Metabolism	NM_001127208.2:2882
PTPN6-mRNA	0.256	0.257	-0.247	0.759	1.19	0.843	1.69	0.347	1	lm.nb	Activation, Cytotoxicity, JAK-STAT, TCR signaling, Toxicity, Type I interferon signaling, Type II interferon signaling	NM_002831.5:1734
FYN-mRNA	0.138	0.138	-0.132	0.407	1.1	0.912	1.33	0.347	1	lm.nb	Activation, Cytotoxicity, TCR signaling, Toxicity	NM_002037.3:765
TCF7-mRNA	0.343	0.345	-0.333	1.02	1.27	0.794	2.03	0.349	1	lm.nb	Phenotype, Wnt signaling	NM_201633.2:519
COX4I1-mRNA	0.194	0.195	-0.188	0.577	1.14	0.878	1.49	0.349	1	lm.nb	Metabolism, Oxidative phosphorylation	NM_001318797.1:50
IL21R-mRNA	0.444	0.446	-0.431	1.32	1.36	0.742	2.49	0.349	1	lm.nb	Activation, Cell Types, Interleukin Signaling, JAK-STAT, Phenotype, Tfh, Th17, Toxicity	NM_181079.4:1250
UQCRQ-mRNA	0.314	0.317	-0.306	0.935	1.24	0.809	1.91	0.35	1	lm.nb	Metabolism, Oxidative phosphorylation	NM_014402.4:172
LCK-mRNA	0.222	0.224	-0.217	0.662	1.17	0.86	1.58	0.351	1	lm.nb	Activation, Cytotoxicity, NF-kB, TCR signaling, Toxicity	NM_005356.2:1260
NDUFA4-mRNA	0.303	0.306	-0.297	0.903	1.23	0.814	1.87	0.351	1	lm.nb	Metabolism, Oxidative phosphorylation	NM_002489.2:35
TRAV8-3-mRNA	-0.257	0.26	-0.768	0.253	0.837	0.587	1.19	0.352	1	lm.nb	TCR Diversity	TCRVA_011.1:49
PSMA6-mRNA	0.426	0.432	-0.42	1.27	1.34	0.747	2.42	0.352	1	lm.nb	Activation, Antigen processing & presentation, Apoptosis, Cell Cycle, Exhaustion, Metabolism, Notch, Phenotype, Wnt signaling	NM_002791.1:901
TRBV7-9-mRNA	-0.164	0.167	-0.491	0.163	0.893	0.712	1.12	0.355	1	lm.nb	Exhaustion, Interactions with Non-lymphoid Cells, TCR Diversity	TCRVB_024.1:13
CCR4-mRNA	0.437	0.449	-0.442	1.32	1.35	0.736	2.49	0.358	1	lm.nb	Activation, Chemokine Signaling, Toxicity	NM_005508.4:672
FLCN-mRNA	0.265	0.273	-0.271	0.8	1.2	0.829	1.74	0.361	1	lm.nb	Metabolism, mTOR	NM_144606.5:1100
GFM1-mRNA	0.585	0.604	-0.598	1.77	1.5	0.66	3.41	0.361	1	lm.nb	Metabolism, Mitochondrial biogenesis	NM_024996.5:1610
PLCG1-mRNA	0.285	0.295	-0.293	0.863	1.22	0.816	1.82	0.362	1	lm.nb	Activation, NF-kB, Persistence, T-cell migration, TCR signaling, Toxicity	NM_002660.2:2290
TRBV11-2-mRNA	0.256	0.267	-0.268	0.779	1.19	0.83	1.72	0.367	1	lm.nb	TCR Diversity	TCRVB_030.1:131
TRAF5-mRNA	0.343	0.358	-0.36	1.05	1.27	0.779	2.06	0.367	1	lm.nb	NF-kB, Toxicity	NM_001033910.2:1690
SP100-mRNA	0.177	0.188	-0.191	0.545	1.13	0.876	1.46	0.373	1	lm.nb	Toxicity, Type II interferon signaling	NM_003113.3:911
CTNNA1-mRNA	0.69	0.732	-0.745	2.12	1.61	0.597	4.36	0.373	1	lm.nb	Persistence, T-cell migration	NM_001903.2:1766
PYCR2-mRNA	0.185	0.197	-0.2	0.571	1.14	0.87	1.49	0.374	1	lm.nb	Glutamine metabolism, Metabolism	NM_013328.2:1250
CD96-mRNA	0.277	0.296	-0.302	0.857	1.21	0.811	1.81	0.376	1	lm.nb	Exhaustion, Interactions with Non-lymphoid Cells, NKT Receptors, Toxicity	NM_005816.4:428
SEC22B-mRNA	0.165	0.177	-0.18	0.511	1.12	0.882	1.43	0.376	1	lm.nb	Activation, Antigen processing & presentation	NM_004892.5:85
TNFRSF18-mRNA	0.577	0.617	-0.632	1.79	1.49	0.645	3.45	0.377	1	lm.nb	Activation, Costimulatory Molecules, Exhaustion	NM_148901.1:302
ICOS-mRNA	0.257	0.275	-0.283	0.796	1.19	0.822	1.74	0.378	1	lm.nb	Activation, Costimulatory Molecules, Exhaustion, TCR signaling	NM_012092.2:640
UBA5-mRNA	0.366	0.393	-0.404	1.14	1.29	0.756	2.2	0.379	1	lm.nb	Activation, Antigen processing & presentation	NM_198329.2:778
CD3E-mRNA	0.183	0.206	-0.219	0.586	1.14	0.859	1.5	0.398	1	lm.nb	Activation, Cell Types, Exhaustion, Interactions with Non-lymphoid Cells, TCR signaling	NM_000733.2:75
GPI-mRNA	0.252	0.282	-0.302	0.805	1.19	0.811	1.75	0.398	1	lm.nb	Glycolysis, Metabolism	NM_000175.2:1695
TRAV13-2-mRNA	0.509	0.572	-0.613	1.63	1.42	0.654	3.1	0.4	1	lm.nb	TCR Diversity	TCRVA_022.1:99
TP53-mRNA	0.16	0.181	-0.194	0.515	1.12	0.874	1.43	0.402	1	lm.nb	Activation, Apoptosis, Cell Cycle, Exhaustion, MAPK and PI3K Signaling, Metabolism, Myc targets, Notch, Phenotype, Wnt signaling	NM_000546.2:1330
STAT6-mRNA	0.161	0.183	-0.197	0.519	1.12	0.872	1.43	0.404	1	lm.nb	Activation, JAK-STAT, Phenotype, Th2, Th9	NM_003153.3:2030
TRBV4-1-mRNA	0.344	0.392	-0.425	1.11	1.27	0.745	2.16	0.406	1	lm.nb	TCR Diversity	TCRVB_003.1:143
ERAP2-mRNA	0.13	0.149	-0.163	0.423	1.09	0.893	1.34	0.41	1	lm.nb	Activation, Antigen processing & presentation	NM_001130140.1:155
SOCS4-mRNA	0.261	0.301	-0.328	0.85	1.2	0.797	1.8	0.41	1	lm.nb	Activation, JAK-STAT	NM_199421.1:805
SOS2-mRNA	0.427	0.496	-0.545	1.4	1.34	0.685	2.64	0.414	1	lm.nb	Activation, Cytotoxicity, JAK-STAT, MAPK and PI3K Signaling, Metabolism, mTOR, TCR signaling, Toxicity	NM_006939.2:3845
CD247-mRNA	0.121	0.141	-0.155	0.397	1.09	0.898	1.32	0.416	1	lm.nb	Activation, Cytotoxicity, NKT Receptors, TCR signaling, Toxicity	NM_198053.2:329
TRBV7-2-mRNA	0.301	0.352	-0.388	0.99	1.23	0.764	1.99	0.417	1	lm.nb	TCR Diversity	TCRVB_018.1:117
ITGB2-mRNA	0.434	0.511	-0.567	1.44	1.35	0.675	2.7	0.42	1	lm.nb	Cytotoxicity, Exhaustion, Interactions with Non-lymphoid Cells, Persistence, T-cell migration, Toxicity	NM_000211.2:520
HLA-DRA-mRNA	0.926	1.1	-1.23	3.09	1.9	0.425	8.49	0.425	1	lm.nb	Activation, Antigen processing & presentation, Toxicity, Type II interferon signaling	NM_019111.3:335
LAMP1-mRNA	0.191	0.23	-0.26	0.641	1.14	0.835	1.56	0.431	1	lm.nb	Autophagy, Metabolism	NM_005561.3:730
MAP2K2-mRNA	0.226	0.273	-0.309	0.76	1.17	0.807	1.69	0.432	1	lm.nb	Activation, Apoptosis, Autophagy, Exhaustion, Innate-like T-cells, MAPK and PI3K Signaling, Metabolism, mTOR, Phenotype, TCR signaling	NM_030662.3:839
CD28-mRNA	-0.196	0.237	-0.662	0.269	0.873	0.632	1.21	0.432	1	lm.nb	Activation, Costimulatory Molecules, Exhaustion, TCR signaling	NM_001243078.1:2065
ADORA2A-mRNA	-0.421	0.511	-1.42	0.581	0.747	0.373	1.5	0.434	1	lm.nb	Activation, Costimulatory Molecules, Exhaustion	NM_000675.3:1095
PTK2B-mRNA	0.282	0.345	-0.395	0.958	1.22	0.761	1.94	0.438	1	lm.nb	Cytotoxicity, Persistence, T-cell migration, Toxicity	NM_004103.3:735
CD4-mRNA	-0.153	0.187	-0.519	0.214	0.9	0.698	1.16	0.438	1	lm.nb	Activation, TCR signaling	NM_000616.4:975
CD3G-mRNA	0.155	0.19	-0.217	0.527	1.11	0.86	1.44	0.438	1	lm.nb	Activation, Cell Types, Exhaustion, Interactions with Non-lymphoid Cells, TCR signaling	NM_000073.2:404
GART-mRNA	0.132	0.162	-0.185	0.449	1.1	0.88	1.36	0.439	1	lm.nb	Metabolism, One-carbon metabolism	NM_000819.3:370
AKT2-mRNA	-0.12	0.148	-0.41	0.17	0.92	0.753	1.12	0.44	1	loglinear	Activation, Apoptosis, Autophagy, Cell Cycle, Exhaustion, Innate-like T-cells, JAK-STAT, MAPK and PI3K Signaling, Metabolism, mTOR, Phenotype, TCR signaling, Wnt signaling	NM_001626.4:699
PDHA1-mRNA	0.368	0.455	-0.524	1.26	1.29	0.695	2.4	0.442	1	lm.nb	Glycolysis, Metabolism, Oxidative phosphorylation, Phenotype, Vitamin A (RA) signaling	NM_000284.3:1080
TRAV22-mRNA	0.294	0.369	-0.43	1.02	1.23	0.742	2.02	0.449	1	lm.nb	TCR Diversity	TCRVA_030.1:183
ATG14-mRNA	0.165	0.207	-0.241	0.571	1.12	0.846	1.49	0.449	1	loglinear	Autophagy, Metabolism, Mitochondrial biogenesis	NM_014924.3:4520
MAX-mRNA	0.21	0.264	-0.308	0.728	1.16	0.808	1.66	0.45	1	lm.nb	Activation, Cell Cycle, MAPK and PI3K Signaling, Metabolism	NM_002382.3:240
STAT1-mRNA	0.318	0.403	-0.472	1.11	1.25	0.721	2.16	0.453	1	lm.nb	Activation, Innate-like T-cells, JAK-STAT, Notch, Phenotype, Th1	NM_139266.1:455
SMARCA4-mRNA	0.214	0.275	-0.326	0.753	1.16	0.798	1.69	0.46	1	lm.nb	Phenotype, Wnt signaling	NM_001128849.1:1480
CTLA4-mRNA	0.358	0.463	-0.548	1.26	1.28	0.684	2.4	0.461	1	lm.nb	Activation, Costimulatory Molecules, Exhaustion, T-cell exhaustion markers, TCR signaling	NM_005214.3:405
AKT1-mRNA	-0.222	0.288	-0.787	0.342	0.857	0.58	1.27	0.462	1	lm.nb	Activation, Apoptosis, Autophagy, Cell Cycle, Exhaustion, Innate-like T-cells, JAK-STAT, MAPK and PI3K Signaling, Metabolism, mTOR, Notch, Phenotype, TCR signaling, Wnt signaling	NM_001014432.1:1275
PRKCB-mRNA	-0.191	0.253	-0.688	0.306	0.876	0.621	1.24	0.473	1	lm.nb	Activation, Cell Cycle, MAPK and PI3K Signaling, Metabolism, mTOR, NF-kB, Persistence, Phenotype, T-cell migration, Toxicity, Wnt signaling	NM_212535.1:1750
RORA-mRNA	0.172	0.228	-0.276	0.619	1.13	0.826	1.54	0.474	1	lm.nb	Circadian Clock, Innate-like T-cells, Metabolism, Phenotype, Th17	NM_134261.2:1715
TOLLIP-mRNA	0.158	0.21	-0.254	0.569	1.12	0.838	1.48	0.475	1	loglinear	Innate-like T-cells, Phenotype	NM_019009.2:1320
WAS-mRNA	0.101	0.136	-0.166	0.369	1.07	0.891	1.29	0.478	1	loglinear	Activation, Chemokine Signaling, Toxicity	NM_000377.2:90
ATP6V1F-mRNA	0.274	0.368	-0.447	0.994	1.21	0.733	1.99	0.478	1	lm.nb	Metabolism, mTOR, Oxidative phosphorylation	NM_001198909.1:673
RAC2-mRNA	0.266	0.359	-0.438	0.97	1.2	0.738	1.96	0.48	1	lm.nb	Activation, Cytotoxicity, MAPK and PI3K Signaling, Persistence, Phenotype, T-cell migration, Toxicity, Wnt signaling	NM_002872.4:341
IL10RA-mRNA	0.237	0.321	-0.392	0.865	1.18	0.762	1.82	0.481	1	lm.nb	Activation, Interleukin Signaling, JAK-STAT, Phenotype, Toxicity, Treg	NM_001558.2:150
STAT5B-mRNA	0.216	0.295	-0.362	0.794	1.16	0.778	1.73	0.485	1	lm.nb	Activation, JAK-STAT, Phenotype, Th2	NM_012448.3:200
GZMH-mRNA	0.399	0.548	-0.675	1.47	1.32	0.626	2.77	0.488	1	lm.nb	Apoptosis, Cell Types, Cytotoxicity, Exhaustion, Toxicity	NM_033423.3:705
TYROBP-mRNA	0.89	1.23	-1.51	3.29	1.85	0.351	9.8	0.488	1	lm.nb	Cytotoxicity, Exhaustion, Interactions with Non-lymphoid Cells, NKT Receptors, Toxicity	NM_003332.3:361
SLAMF7-mRNA	0.601	0.848	-1.06	2.26	1.52	0.479	4.8	0.499	1	lm.nb	Exhaustion, Interactions with Non-lymphoid Cells, NKT Receptors, Toxicity	NM_021181.4:1122
KLRG1-mRNA	0.256	0.363	-0.456	0.968	1.19	0.729	1.96	0.501	1	lm.nb	Exhaustion, Interactions with Non-lymphoid Cells, NKT Receptors, T-cell exhaustion markers, Toxicity	NM_001329099.1:462
PPP3CA-mRNA	0.481	0.687	-0.866	1.83	1.4	0.549	3.55	0.504	1	lm.nb	Activation, MAPK and PI3K Signaling, NFAT, Phenotype, TCR signaling, Wnt signaling	NM_000944.4:3920
PTGER2-mRNA	0.631	0.902	-1.14	2.4	1.55	0.455	5.27	0.504	1	lm.nb	Exhaustion, T-cell exhaustion markers	NM_000956.2:1410
LAMP2-mRNA	0.247	0.359	-0.456	0.95	1.19	0.729	1.93	0.51	1	lm.nb	Autophagy, Metabolism	NM_002294.2:380
FOXO1-mRNA	0.349	0.509	-0.648	1.35	1.27	0.638	2.54	0.512	1	lm.nb	Phenotype, Treg	NM_002015.3:1526
TRBV6-5-mRNA	0.105	0.153	-0.195	0.405	1.08	0.874	1.32	0.513	1	lm.nb	TCR Diversity	TCRVB_014.1:142
TRAV4-mRNA	-0.187	0.273	-0.721	0.348	0.879	0.607	1.27	0.513	1	lm.nb	TCR Diversity	TCRVA_005.1:159
TSC2-mRNA	0.209	0.307	-0.393	0.811	1.16	0.761	1.75	0.516	1	lm.nb	Activation, Autophagy, MAPK and PI3K Signaling, Metabolism, mTOR	NM_000548.3:2380
TRIM33-mRNA	0.152	0.228	-0.295	0.599	1.11	0.815	1.51	0.523	1	lm.nb	Phenotype, TGF-beta	NM_015906.3:3260
KLRK1-mRNA	0.192	0.292	-0.381	0.765	1.14	0.768	1.7	0.53	1	lm.nb	Cell Types, Cytotoxicity, Exhaustion, Interactions with Non-lymphoid Cells, NKT Receptors, Toxicity	NM_007360.1:760
GADD45B-mRNA	-0.255	0.392	-1.02	0.513	0.838	0.492	1.43	0.534	1	lm.nb	Activation, Apoptosis, Cell Cycle, Exhaustion, MAPK and PI3K Signaling, Metabolism, NF-kB, Toxicity	NM_015675.2:365
JUNB-mRNA	0.162	0.253	-0.333	0.657	1.12	0.794	1.58	0.54	1	lm.nb	Activation, Phenotype, TCR signaling, TGF-beta	NM_002229.2:1155
TRAC-mRNA	0.113	0.179	-0.239	0.465	1.08	0.847	1.38	0.547	1	lm.nb	Exhaustion, Interactions with Non-lymphoid Cells, TCR Diversity	ENST00000611116.1:361
BCL6-mRNA	-0.281	0.447	-1.16	0.595	0.823	0.448	1.51	0.547	1	lm.nb	Phenotype, Tfh, Th1	NM_001706.2:675
WDR45-mRNA	0.39	0.622	-0.829	1.61	1.31	0.563	3.05	0.548	1	lm.nb	Autophagy, Metabolism	NM_007075.3:1390
CD6-mRNA	0.262	0.429	-0.58	1.1	1.2	0.669	2.15	0.559	1	lm.nb	Cell Types	NM_001254751.1:1722
DGLUCY-mRNA	-0.217	0.36	-0.923	0.489	0.86	0.527	1.4	0.564	1	lm.nb	Glutamine metabolism, Metabolism	NM_001102369.2:442
HADHB-mRNA	0.209	0.348	-0.472	0.891	1.16	0.721	1.85	0.564	1	lm.nb	Lipid Metabolism, Metabolism	NM_000183.2:1174
TRBV4-3-mRNA	0.455	0.76	-1.04	1.94	1.37	0.488	3.85	0.566	1	lm.nb	TCR Diversity	TCRVB_005.1:138
CD45R0-mRNA	0.268	0.451	-0.617	1.15	1.2	0.652	2.22	0.569	1	lm.nb	Activation, Cell Types, TCR signaling	NM_080921.3:258
SH3BP2-mRNA	0.238	0.402	-0.55	1.03	1.18	0.683	2.04	0.57	1	lm.nb	Cytotoxicity, Toxicity	NM_003023.4:4420
TRBV5-1-mRNA	-0.271	0.46	-1.17	0.631	0.829	0.443	1.55	0.572	1	lm.nb	TCR Diversity	TCRVB_006.1:194
TRBV12-3-mRNA	0.209	0.366	-0.509	0.926	1.16	0.703	1.9	0.585	1	lm.nb	Exhaustion, Interactions with Non-lymphoid Cells, TCR Diversity	TCRVB_032.1:150
CCR5-mRNA	0.315	0.554	-0.771	1.4	1.24	0.586	2.64	0.586	1	lm.nb	Activation, Chemokine Signaling, Toxicity	NM_000579.1:2730
MIF-mRNA	0.162	0.286	-0.398	0.721	1.12	0.759	1.65	0.587	1	lm.nb	Activation, Interleukin Signaling, Toxicity	NM_002415.1:319
NEDD8-mRNA	0.143	0.253	-0.352	0.638	1.1	0.783	1.56	0.587	1	lm.nb	Phenotype, TGF-beta	NM_006156.2:330
TGFBR1-mRNA	0.158	0.28	-0.391	0.708	1.12	0.763	1.63	0.588	1	lm.nb	Activation, MAPK and PI3K Signaling, Phenotype, TGF-beta, Th17, Th9, Treg	NM_004612.2:1255
PML-mRNA	0.0971	0.173	-0.241	0.436	1.07	0.846	1.35	0.589	1	lm.nb	Toxicity, Type II interferon signaling	NM_002675.3:281
TGIF2-mRNA	0.136	0.244	-0.342	0.613	1.1	0.789	1.53	0.592	1	lm.nb	Phenotype, TGF-beta	NM_021809.6:1270
CCL17-mRNA	1.07	1.94	-2.73	4.86	2.09	0.151	29.1	0.597	1	loglinear	Activation, Chemokine Signaling, Toxicity	NM_002987.2:229
CCNC-mRNA	-0.0861	0.159	-0.397	0.225	0.942	0.759	1.17	0.602	1	loglinear	Notch, Phenotype, TGF-beta	NM_005190.3:744
ITGAM-mRNA	0.611	1.13	-1.6	2.83	1.53	0.329	7.09	0.603	1	lm.nb	Persistence, T-cell migration	NM_000632.3:515
PDK3-mRNA	-0.172	0.32	-0.8	0.456	0.888	0.574	1.37	0.607	1	lm.nb	Metabolism, Oxidative phosphorylation, Phenotype, Vitamin A (RA) signaling	NM_005391.1:585
STAM-mRNA	0.191	0.361	-0.516	0.898	1.14	0.699	1.86	0.611	1	lm.nb	Activation, JAK-STAT	NR_037774.1:626
ALDH3A2-mRNA	0.142	0.269	-0.385	0.669	1.1	0.766	1.59	0.612	1	lm.nb	Glycolysis, Lipid Metabolism	NM_001031806.1:890
HDAC7-mRNA	0.161	0.306	-0.438	0.76	1.12	0.738	1.69	0.612	1	lm.nb	Notch, Phenotype	NM_001098416.2:416
CD40LG-mRNA	-0.123	0.234	-0.582	0.336	0.918	0.668	1.26	0.613	1	lm.nb	Activation, Costimulatory Molecules, Exhaustion, Interactions with Non-lymphoid Cells, NF-kB, TCR signaling, Toxicity	NM_000074.2:1225
ATP5PD-mRNA	0.083	0.158	-0.226	0.392	1.06	0.855	1.31	0.613	1	loglinear	Metabolism, Mitochondrial biogenesis, Oxidative phosphorylation	NM_006356.2:160
NOTCH2-mRNA	0.141	0.268	-0.384	0.666	1.1	0.766	1.59	0.613	1	lm.nb	Notch, Phenotype, Th2	NM_024408.3:2842
COX7C-mRNA	-0.116	0.22	-0.548	0.316	0.923	0.684	1.24	0.614	1	lm.nb	Metabolism, Oxidative phosphorylation	NM_001867.2:57
VAV1-mRNA	0.188	0.365	-0.527	0.902	1.14	0.694	1.87	0.62	1	lm.nb	Activation, Cytotoxicity, Persistence, T-cell migration, TCR signaling, Toxicity	NM_005428.2:764
TIGIT-mRNA	0.204	0.398	-0.576	0.984	1.15	0.671	1.98	0.622	1	lm.nb	Activation, Costimulatory Molecules, Exhaustion, T-cell exhaustion markers	NM_173799.2:1968
TRAV9-2-mRNA	0.208	0.406	-0.588	1	1.16	0.665	2.01	0.622	1	lm.nb	TCR Diversity	TCRVA_015.1:31
STAT4-mRNA	0.167	0.328	-0.476	0.81	1.12	0.719	1.75	0.624	1	lm.nb	Activation, JAK-STAT, Phenotype, Th1	NM_003151.2:789
PIK3C3-mRNA	0.128	0.252	-0.366	0.622	1.09	0.776	1.54	0.624	1	lm.nb	Autophagy, Metabolism	NM_002647.2:1140
MAGED1-mRNA	0.22	0.435	-0.632	1.07	1.16	0.645	2.1	0.626	1	lm.nb	Apoptosis, Exhaustion	NM_006986.3:661
GNG10-mRNA	0.275	0.544	-0.792	1.34	1.21	0.578	2.53	0.627	1	lm.nb	Activation, MAPK and PI3K Signaling, Phenotype, Wnt signaling	NM_001017998.3:69
DECR1-mRNA	0.155	0.308	-0.449	0.758	1.11	0.733	1.69	0.629	1	lm.nb	Lipid Metabolism, Metabolism	NM_001359.1:835
KLRB1-mRNA	-0.198	0.401	-0.984	0.587	0.872	0.506	1.5	0.634	1	lm.nb	Cell Types, Exhaustion, Interactions with Non-lymphoid Cells, NKT Receptors, Toxicity	NM_002258.2:85
TRAV12-2-mRNA	0.111	0.227	-0.333	0.556	1.08	0.794	1.47	0.637	1	lm.nb	TCR Diversity	TCRVA_019.1:116
TRAV23-mRNA	0.163	0.336	-0.496	0.822	1.12	0.709	1.77	0.64	1	lm.nb	TCR Diversity	TCRVA_031.1:159
CTSD-mRNA	0.411	0.847	-1.25	2.07	1.33	0.421	4.2	0.641	1	lm.nb	Activation, Antigen processing & presentation, Apoptosis, Autophagy, Exhaustion, Metabolism	NM_001909.3:1495
UQCR10-mRNA	0.131	0.271	-0.4	0.662	1.1	0.758	1.58	0.641	1	lm.nb	Metabolism, Oxidative phosphorylation	NM_001003684.1:40
JAK1-mRNA	0.1	0.207	-0.306	0.506	1.07	0.809	1.42	0.642	1	lm.nb	Activation, JAK-STAT, MAPK and PI3K Signaling, Phenotype, Th1, Th17, Toxicity, Treg, Type I interferon signaling, Type II interferon signaling	NM_002227.1:285
JUN-mRNA	-0.139	0.29	-0.708	0.429	0.908	0.612	1.35	0.644	1	lm.nb	Activation, Apoptosis, Exhaustion, Innate-like T-cells, MAPK and PI3K Signaling, Notch, Phenotype, TCR signaling, Wnt signaling	NM_002228.3:140
OAT-mRNA	0.139	0.292	-0.433	0.711	1.1	0.741	1.64	0.647	1	lm.nb	Glutamine metabolism, Metabolism	NM_000274.3:775
CS-mRNA	0.0837	0.177	-0.264	0.432	1.06	0.833	1.35	0.65	1	lm.nb	Metabolism, Oxidative phosphorylation	NM_004077.2:740
TRGV3/5-mRNA	0.368	0.78	-1.16	1.9	1.29	0.447	3.72	0.65	1	lm.nb	TCR Diversity	ENST00000390346.1:376
GATA3-mRNA	0.149	0.321	-0.48	0.778	1.11	0.717	1.71	0.654	1	lm.nb	Innate-like T-cells, Phenotype, Th1, Th2, Th9	NM_001002295.1:1691
USP15-mRNA	0.114	0.25	-0.375	0.604	1.08	0.771	1.52	0.659	1	lm.nb	Phenotype, TGF-beta	NM_001252078.1:154
NOTCH1-mRNA	0.166	0.362	-0.544	0.876	1.12	0.686	1.84	0.66	1	lm.nb	Notch, Phenotype, Th2	NM_017617.3:8211
MTHFD1L-mRNA	-0.266	0.62	-1.48	0.95	0.832	0.358	1.93	0.679	1	lm.nb	Metabolism, One-carbon metabolism	NM_001242767.1:525
TRAV2-mRNA	-0.11	0.258	-0.615	0.395	0.927	0.653	1.32	0.681	1	lm.nb	TCR Diversity	TCRVA_003.1:177
TRAV14-mRNA	0.0969	0.232	-0.357	0.551	1.07	0.781	1.47	0.687	1	lm.nb	TCR Diversity	TCRVA_023.1:232
TRAV20-mRNA	0.184	0.456	-0.711	1.08	1.14	0.611	2.11	0.698	1	lm.nb	TCR Diversity	TCRVA_028.1:136
DHRS4-mRNA	-0.0843	0.214	-0.503	0.335	0.943	0.705	1.26	0.704	1	lm.nb	Phenotype, Vitamin A (RA) signaling	NM_021004.2:964
SGK3-mRNA	0.151	0.384	-0.602	0.904	1.11	0.659	1.87	0.705	1	lm.nb	Activation, MAPK and PI3K Signaling	NM_013257.3:565
RPL3-mRNA	-0.117	0.299	-0.703	0.469	0.922	0.614	1.38	0.706	1	lm.nb	Activation, Myc targets	NM_001033853.1:145
TRAV12-1-mRNA	-0.111	0.294	-0.687	0.465	0.926	0.621	1.38	0.716	1	lm.nb	TCR Diversity	TCRVA_018.1:140
IL7R-mRNA	-0.0778	0.206	-0.482	0.327	0.948	0.716	1.25	0.716	1	lm.nb	Activation, Interleukin Signaling, JAK-STAT, MAPK and PI3K Signaling, Toxicity	NM_002185.2:1610
MAF-mRNA	-0.114	0.302	-0.706	0.478	0.924	0.613	1.39	0.716	1	lm.nb	Phenotype, Tfh, Th2	NM_005360.4:888
TRBV6-2-mRNA	-0.152	0.405	-0.946	0.642	0.9	0.519	1.56	0.717	1	lm.nb	TCR Diversity	TCRVB_012.1:150
HK2-mRNA	0.363	0.968	-1.54	2.26	1.29	0.345	4.79	0.718	1	lm.nb	Glycolysis, Metabolism	NM_000189.4:6880
PRKCD-mRNA	0.234	0.631	-1	1.47	1.18	0.499	2.77	0.72	1	lm.nb	Apoptosis, Autophagy, Exhaustion, Metabolism, Toxicity, Type II interferon signaling	NM_006254.3:2165
MAP3K7-mRNA	0.0782	0.221	-0.355	0.511	1.06	0.782	1.43	0.732	1	lm.nb	Activation, Autophagy, Innate-like T-cells, MAPK and PI3K Signaling, Metabolism, NF-kB, Phenotype, TCR signaling, Toxicity, Wnt signaling	NM_145333.1:670
NDUFB9-mRNA	0.0858	0.251	-0.406	0.578	1.06	0.755	1.49	0.741	1	lm.nb	Metabolism, Oxidative phosphorylation	NM_005005.2:80
TRAT1-mRNA	0.0851	0.25	-0.405	0.576	1.06	0.755	1.49	0.743	1	lm.nb	Cell Types	NM_016388.2:770
CXCR6-mRNA	0.105	0.315	-0.512	0.723	1.08	0.701	1.65	0.746	1	lm.nb	Activation, Chemokine Signaling, Toxicity	NM_006564.1:95
CDKN1A-mRNA	0.387	1.17	-1.9	2.68	1.31	0.267	6.41	0.749	1	lm.nb	Activation, Cell Cycle, JAK-STAT, MAPK and PI3K Signaling, Metabolism, Myc targets	NM_000389.2:1975
TRAV38-1-mRNA	-0.09	0.273	-0.625	0.445	0.94	0.648	1.36	0.75	1	lm.nb	TCR Diversity	TCRVA_042.1:250
TRBV10-3-mRNA	0.0708	0.217	-0.355	0.497	1.05	0.782	1.41	0.753	1	lm.nb	TCR Diversity	TCRVB_028.1:192
STK11-mRNA	-0.0825	0.26	-0.593	0.428	0.944	0.663	1.35	0.76	1	lm.nb	Activation, Autophagy, MAPK and PI3K Signaling, Metabolism, mTOR	NM_000455.4:2060
TRAV25-mRNA	0.142	0.459	-0.757	1.04	1.1	0.592	2.06	0.765	1	lm.nb	TCR Diversity	TCRVA_033.1:43
TNFSF13B-mRNA	0.101	0.328	-0.541	0.743	1.07	0.687	1.67	0.765	1	lm.nb	NF-kB, Toxicity	NM_001145645.2:240
TRBV4-2-mRNA	0.139	0.453	-0.748	1.03	1.1	0.595	2.04	0.766	1	lm.nb	TCR Diversity	TCRVB_004.1:138
TRBC1/2-mRNA	0.056	0.183	-0.302	0.414	1.04	0.811	1.33	0.767	1	lm.nb	TCR Diversity	ENST00000466254.1:282
GZMM-mRNA	-0.0803	0.269	-0.607	0.446	0.946	0.657	1.36	0.773	1	loglinear	Apoptosis, Cytotoxicity, Exhaustion, Innate-like T-cells, Phenotype, Toxicity	NM_005317.2:669
IL12RB2-mRNA	-0.118	0.394	-0.889	0.654	0.922	0.54	1.57	0.773	1	lm.nb	Activation, Interleukin Signaling, JAK-STAT, Phenotype, Th1, Toxicity	NM_001559.2:1315
MDH2-mRNA	0.0875	0.298	-0.497	0.672	1.06	0.708	1.59	0.777	1	lm.nb	Metabolism, Oxidative phosphorylation	NM_005918.3:77
TIMP1-mRNA	0.117	0.399	-0.665	0.898	1.08	0.631	1.86	0.777	1	lm.nb	Activation, Interleukin Signaling, Toxicity	NM_003254.2:329
TRBV6-6-mRNA	0.149	0.513	-0.857	1.15	1.11	0.552	2.22	0.779	1	lm.nb	TCR Diversity	ENST00000390371.1:163
TGFB1-mRNA	0.0658	0.228	-0.381	0.512	1.05	0.768	1.43	0.78	1	lm.nb	Activation, Cell Cycle, Interleukin Signaling, MAPK and PI3K Signaling, Metabolism, Phenotype, TGF-beta, Th17, Th9, Toxicity, Treg	NM_000660.3:1260
MTOR-mRNA	0.138	0.5	-0.842	1.12	1.1	0.558	2.17	0.79	1	lm.nb	Activation, Autophagy, JAK-STAT, MAPK and PI3K Signaling, Metabolism, mTOR, Phenotype, Th17	NM_004958.3:1865
PPAT-mRNA	0.129	0.47	-0.793	1.05	1.09	0.577	2.07	0.791	1	lm.nb	Activation, Myc targets	NM_002703.3:1210
TRAV8-1-mRNA	-0.104	0.386	-0.859	0.652	0.931	0.551	1.57	0.794	1	lm.nb	TCR Diversity	TCRVA_009.1:108
MAML2-mRNA	-0.0774	0.294	-0.653	0.499	0.948	0.636	1.41	0.799	1	lm.nb	Notch, Phenotype, Th1	NM_032427.2:1890
SLC3A2-mRNA	-0.0612	0.235	-0.522	0.4	0.958	0.696	1.32	0.802	1	lm.nb	Metabolism, mTOR	NM_001012662.2:1505
ZAP70-mRNA	0.059	0.229	-0.389	0.507	1.04	0.763	1.42	0.803	1	lm.nb	Activation, Cytotoxicity, NF-kB, TCR signaling, Toxicity	NM_001079.3:1175
CD99-mRNA	-0.0958	0.372	-0.826	0.634	0.936	0.564	1.55	0.804	1	lm.nb	Exhaustion, Interactions with Non-lymphoid Cells, Persistence, T-cell migration	NM_002414.4:592
TRBV29-1-mRNA	-0.0556	0.218	-0.484	0.373	0.962	0.715	1.29	0.805	1	lm.nb	TCR Diversity	TCRVB_046.1:190
TGFBR2-mRNA	0.0721	0.284	-0.484	0.629	1.05	0.715	1.55	0.806	1	lm.nb	Activation, MAPK and PI3K Signaling, Phenotype, TGF-beta, Th17, Th9, Treg	NM_001024847.1:1760
TRAV13-1-mRNA	0.0573	0.226	-0.386	0.5	1.04	0.765	1.41	0.806	1	lm.nb	TCR Diversity	TCRVA_021.1:189
CCL3/L1-mRNA	0.228	0.934	-1.6	2.06	1.17	0.329	4.16	0.813	1	lm.nb	Activation, Chemokine Signaling, Exhaustion, Innate-like T-cells, Phenotype, T-cell exhaustion markers, Toxicity	NM_002983.2:159
CD8B-mRNA	0.133	0.564	-0.973	1.24	1.1	0.509	2.36	0.82	1	lm.nb	Activation, Cell Types, Exhaustion, Interactions with Non-lymphoid Cells, TCR signaling	NM_172099.2:439
IL12RB1-mRNA	0.0579	0.258	-0.447	0.563	1.04	0.733	1.48	0.828	1	lm.nb	Activation, Interleukin Signaling, JAK-STAT, Phenotype, Th1, Th17, Toxicity	NM_005535.1:976
RARG-mRNA	0.0789	0.361	-0.628	0.786	1.06	0.647	1.72	0.832	1	lm.nb	Phenotype, Vitamin A (RA) signaling	NM_000966.3:1540
CD7-mRNA	-0.0641	0.294	-0.64	0.511	0.957	0.642	1.43	0.833	1	lm.nb	Cell Cycle, Metabolism	NM_006137.6:440
MPC2-mRNA	0.0364	0.17	-0.298	0.37	1.03	0.814	1.29	0.836	1	lm.nb	Metabolism, Mitochondrial biogenesis, Oxidative phosphorylation	NM_001143674.1:285
TRAV21-mRNA	0.122	0.572	-0.999	1.24	1.09	0.5	2.37	0.836	1	lm.nb	TCR Diversity	TCRVA_029.1:176
TRIM26-mRNA	0.0589	0.278	-0.486	0.604	1.04	0.714	1.52	0.838	1	lm.nb	Toxicity, Type II interferon signaling	NM_001242783.1:2140
TRAV12-3-mRNA	-0.066	0.317	-0.687	0.555	0.955	0.621	1.47	0.84	1	lm.nb	TCR Diversity	TCRVA_020.1:99
IL16-mRNA	0.0555	0.268	-0.471	0.582	1.04	0.722	1.5	0.841	1	lm.nb	Activation, Interleukin Signaling, Toxicity	NM_004513.4:1262
TRBV2-mRNA	0.0483	0.234	-0.41	0.507	1.03	0.752	1.42	0.842	1	lm.nb	TCR Diversity	TCRVB_001.1:220
MAP2K7-mRNA	0.112	0.56	-0.985	1.21	1.08	0.505	2.31	0.846	1	lm.nb	Activation, Innate-like T-cells, MAPK and PI3K Signaling, Phenotype, TCR signaling	NM_145185.2:495
TRAV8-2-mRNA	0.0366	0.195	-0.346	0.42	1.03	0.787	1.34	0.856	1	lm.nb	TCR Diversity	TCRVA_010.1:206
TOMM6-mRNA	0.0384	0.209	-0.371	0.448	1.03	0.773	1.36	0.859	1	loglinear	Metabolism, Mitochondrial biogenesis	NM_001134493.1:478
TRBV13-mRNA	-0.0559	0.331	-0.705	0.594	0.962	0.613	1.51	0.87	1	lm.nb	TCR Diversity	TCRVB_035.1:87
MTHFS-mRNA	-0.0355	0.215	-0.457	0.387	0.976	0.728	1.31	0.873	1	loglinear	Metabolism, One-carbon metabolism	NM_006441.2:530
JAK2-mRNA	-0.0305	0.193	-0.409	0.348	0.979	0.753	1.27	0.878	1	lm.nb	Activation, Cell Cycle, JAK-STAT, MAPK and PI3K Signaling, Metabolism, Phenotype, Th1, Th17, Toxicity, Type II interferon signaling	NM_004972.3:1464
CCL5-mRNA	0.0488	0.332	-0.603	0.7	1.03	0.658	1.63	0.887	1	lm.nb	Activation, Chemokine Signaling, Innate-like T-cells, Phenotype, Toxicity	NM_002985.2:280
TAOK2-mRNA	-0.0485	0.331	-0.697	0.6	0.967	0.617	1.52	0.887	1	lm.nb	Activation, MAPK and PI3K Signaling	NM_004783.2:1020
TRBV27-mRNA	-0.0256	0.18	-0.379	0.328	0.982	0.769	1.26	0.891	1	lm.nb	TCR Diversity	TCRVB_044.1:162
PLCB2-mRNA	0.0439	0.309	-0.562	0.65	1.03	0.677	1.57	0.891	1	lm.nb	Phenotype, Wnt signaling	NM_004573.2:410
LEF1-mRNA	0.0256	0.184	-0.334	0.386	1.02	0.793	1.31	0.892	1	lm.nb	Phenotype, Wnt signaling	NM_016269.3:1165
LAIR1-mRNA	0.0898	0.704	-1.29	1.47	1.06	0.409	2.77	0.902	1	lm.nb	Exhaustion, Interactions with Non-lymphoid Cells, NKT Receptors, Toxicity	NM_002287.3:1195
CHMP3-mRNA	0.0374	0.293	-0.538	0.612	1.03	0.689	1.53	0.902	1	lm.nb	Autophagy, Metabolism	NM_016079.3:95
CCL22-mRNA	0.15	1.25	-2.29	2.59	1.11	0.204	6.02	0.907	1	lm.nb	Activation, Chemokine Signaling, Toxicity	NM_002990.3:797
TRAV3-mRNA	0.0375	0.345	-0.638	0.713	1.03	0.642	1.64	0.916	1	lm.nb	TCR Diversity	TCRVA_004.1:6
TRAV41-mRNA	0.0653	0.621	-1.15	1.28	1.05	0.45	2.43	0.919	1	lm.nb	TCR Diversity	TCRVA_046.1:38
TRAV16-mRNA	0.0172	0.186	-0.348	0.383	1.01	0.786	1.3	0.929	1	loglinear	TCR Diversity	TCRVA_024.1:222
CD45RA-mRNA	0.0714	0.959	-1.81	1.95	1.05	0.286	3.87	0.942	1	lm.nb	Activation, Cell Types, TCR signaling	NM_002838.4:258
CASP8-mRNA	0.028	0.387	-0.731	0.787	1.02	0.603	1.73	0.944	1	lm.nb	Apoptosis, Exhaustion, Innate-like T-cells, Phenotype	NM_001228.4:301
BATF-mRNA	0.0368	0.516	-0.975	1.05	1.03	0.509	2.07	0.945	1	lm.nb	Activation, Exhaustion, Phenotype, T-cell exhaustion markers, TCR signaling, Tfh	NM_006399.3:293
TFAM-mRNA	0.0275	0.391	-0.739	0.793	1.02	0.599	1.73	0.946	1	lm.nb	Metabolism, Mitochondrial biogenesis	NM_003201.1:85
TRBV6-1-mRNA	-0.0344	0.526	-1.07	0.998	0.976	0.478	2	0.95	1	lm.nb	TCR Diversity	TCRVB_011.1:124
LTB-mRNA	-0.0111	0.186	-0.375	0.353	0.992	0.771	1.28	0.954	1	lm.nb	Innate-like T-cells, NF-kB, Phenotype, Toxicity	NM_002341.1:330
TRBV19-mRNA	-0.0115	0.221	-0.445	0.422	0.992	0.735	1.34	0.96	1	lm.nb	TCR Diversity	TCRVB_040.1:195
CCR2-mRNA	-0.035	0.69	-1.39	1.32	0.976	0.382	2.49	0.961	1	lm.nb	Activation, Chemokine Signaling, Toxicity	NM_001123041.2:743
MYC-mRNA	-0.0268	0.56	-1.12	1.07	0.982	0.459	2.1	0.963	1	lm.nb	Activation, Cell Cycle, JAK-STAT, MAPK and PI3K Signaling, Metabolism, Myc targets, Notch, Phenotype, TGF-beta, Wnt signaling	NM_002467.3:1610
TRBV7-8-mRNA	0.0235	0.509	-0.974	1.02	1.02	0.509	2.03	0.964	1	lm.nb	TCR Diversity	TCRVB_023.1:194
TRAV27-mRNA	0.0242	0.547	-1.05	1.1	1.02	0.484	2.14	0.966	1	lm.nb	TCR Diversity	TCRVA_036.1:69
TRAF6-mRNA	-0.0101	0.278	-0.555	0.535	0.993	0.681	1.45	0.972	1	lm.nb	Activation, Autophagy, Innate-like T-cells, MAPK and PI3K Signaling, Metabolism, NF-kB, Phenotype, Toxicity	NM_145803.2:745
CD8A-mRNA	-0.00657	0.202	-0.402	0.389	0.995	0.757	1.31	0.975	1	lm.nb	Activation, Cell Types, Exhaustion, Interactions with Non-lymphoid Cells, TCR signaling	NM_001768.5:1320
TRAV26-1-mRNA	-0.00985	0.323	-0.643	0.623	0.993	0.64	1.54	0.976	1	lm.nb	TCR Diversity	TCRVA_034.1:106
TYK2-mRNA	-0.00441	0.196	-0.388	0.379	0.997	0.764	1.3	0.983	1	lm.nb	Activation, Interleukin Signaling, JAK-STAT, Phenotype, Th1, Th17, Toxicity, Treg, Type I interferon signaling	NM_003331.4:1980
CCR7-mRNA	-0.00426	0.405	-0.797	0.789	0.997	0.576	1.73	0.992	1	lm.nb	Activation, Chemokine Signaling, Phenotype, Toxicity	NM_001838.2:1610
SELL-mRNA	0.00139	0.243	-0.476	0.478	1	0.719	1.39	0.996	1	lm.nb	Exhaustion, Interactions with Non-lymphoid Cells, Phenotype	NR_029467.1:1585
PFKP-mRNA	0.000167	0.159	-0.312	0.312	1	0.806	1.24	0.999	1	loglinear	Glycolysis, Metabolism	NM_002627.3:795
MAPK3-mRNA	-1.53e-15	0.312	-0.612	0.612	1	0.654	1.53	1	1	lm.nb	Activation, Apoptosis, Autophagy, Exhaustion, Innate-like T-cells, MAPK and PI3K Signaling, Metabolism, mTOR, Phenotype, TCR signaling, TGF-beta	NM_001040056.1:580

## Sheet: 19z + Fas-CD27 v 19z (- FasL)
	Log2 fold change	std error (log2)	Lower confidence limit (log2)	Upper confidence limit (log2)	Linear fold change	Lower confidence limit (linear)	Upper confidence limit (linear)	P-value	BY.p.value	method	Gene.sets	probe.ID
SLC25A6-mRNA	1.11	0.117	0.883	1.34	2.16	1.84	2.54	3.02e-05	0.0765	loglinear	Metabolism, Mitochondrial biogenesis	NM_001636.3:1080
UBE2I-mRNA	1.23	0.162	0.912	1.55	2.35	1.88	2.93	0.000129	0.141	lm.nb	Cell Cycle, Metabolism, NF-kB, Toxicity	NM_194260.2:304
GRK2-mRNA	0.953	0.131	0.696	1.21	1.94	1.62	2.31	0.000168	0.141	loglinear	Activation, Chemokine Signaling, Toxicity	NM_001619.2:555
UBE2V1-mRNA	0.961	0.139	0.689	1.23	1.95	1.61	2.35	0.000227	0.144	lm.nb	Activation, Antigen processing & presentation	NM_001257397.1:453
CD8A-mRNA	-1.26	0.191	-1.63	-0.882	0.418	0.323	0.543	0.000314	0.148	lm.nb	Activation, Cell Types, Exhaustion, Interactions with Non-lymphoid Cells, TCR signaling	NM_001768.5:1320
COX7C-mRNA	-2.14	0.331	-2.78	-1.49	0.228	0.145	0.357	0.000352	0.148	lm.nb	Metabolism, Oxidative phosphorylation	NM_001867.2:57
LILRB3-mRNA	-4.38	0.696	-5.74	-3.01	0.0482	0.0187	0.124	0.000411	0.148	lm.nb	Exhaustion, Interactions with Non-lymphoid Cells	NM_006864.3:1102
CXCR6-mRNA	-2.81	0.46	-3.71	-1.91	0.143	0.0764	0.267	0.000489	0.155	lm.nb	Activation, Chemokine Signaling, Toxicity	NM_006564.1:95
ADD1-mRNA	0.883	0.161	0.567	1.2	1.84	1.48	2.3	0.000929	0.261	loglinear	Apoptosis, Exhaustion	NM_001119.4:622
FYN-mRNA	0.775	0.148	0.484	1.07	1.71	1.4	2.09	0.00122	0.281	lm.nb	Activation, Cytotoxicity, TCR signaling, Toxicity	NM_002037.3:765
STK11-mRNA	-2.15	0.411	-2.96	-1.34	0.225	0.129	0.394	0.00122	0.281	lm.nb	Activation, Autophagy, MAPK and PI3K Signaling, Metabolism, mTOR	NM_000455.4:2060
CHMP4A-mRNA	0.781	0.156	0.475	1.09	1.72	1.39	2.12	0.00156	0.327	loglinear	Autophagy, Metabolism	NM_014169.2:770
TRBV19-mRNA	-1.08	0.222	-1.51	-0.643	0.474	0.35	0.641	0.00185	0.327	lm.nb	TCR Diversity	TCRVB_040.1:195
CD3G-mRNA	0.811	0.17	0.479	1.14	1.76	1.39	2.21	0.00201	0.327	lm.nb	Activation, Cell Types, Exhaustion, Interactions with Non-lymphoid Cells, TCR signaling	NM_000073.2:404
NFKB2-mRNA	1.21	0.254	0.716	1.71	2.32	1.64	3.27	0.00201	0.327	lm.nb	Activation, MAPK and PI3K Signaling, NF-kB, Toxicity	NM_002502.2:825
WDR45-mRNA	1.96	0.412	1.15	2.77	3.89	2.22	6.81	0.00207	0.327	lm.nb	Autophagy, Metabolism	NM_007075.3:1390
TRAV8-2-mRNA	0.686	0.147	0.399	0.974	1.61	1.32	1.96	0.00227	0.336	loglinear	TCR Diversity	TCRVA_010.1:206
JAK2-mRNA	1.04	0.227	0.598	1.49	2.06	1.51	2.8	0.00251	0.336	lm.nb	Activation, Cell Cycle, JAK-STAT, MAPK and PI3K Signaling, Metabolism, Phenotype, Th1, Th17, Toxicity, Type II interferon signaling	NM_004972.3:1464
JAK1-mRNA	0.85	0.185	0.486	1.21	1.8	1.4	2.32	0.00252	0.336	lm.nb	Activation, JAK-STAT, MAPK and PI3K Signaling, Phenotype, Th1, Th17, Toxicity, Treg, Type I interferon signaling, Type II interferon signaling	NM_002227.1:285
CD27-mRNA	1.63	0.365	0.914	2.34	3.09	1.88	5.08	0.00292	0.353	lm.nb	Activation, Costimulatory Molecules, Exhaustion, NKT Receptors, Phenotype, Toxicity	NM_001242.4:1101
SOS2-mRNA	1.53	0.344	0.861	2.21	2.9	1.82	4.62	0.00293	0.353	lm.nb	Activation, Cytotoxicity, JAK-STAT, MAPK and PI3K Signaling, Metabolism, mTOR, TCR signaling, Toxicity	NM_006939.2:3845
OMA1-mRNA	0.994	0.23	0.543	1.45	1.99	1.46	2.72	0.0035	0.403	loglinear	Apoptosis, Exhaustion	NM_145243.3:1410
PIK3R1-mRNA	0.982	0.23	0.532	1.43	1.97	1.45	2.7	0.00367	0.404	lm.nb	Activation, Apoptosis, Autophagy, Exhaustion, Innate-like T-cells, JAK-STAT, MAPK and PI3K Signaling, Metabolism, mTOR, Persistence, Phenotype, T-cell migration, TCR signaling	NM_181504.2:1105
HIF1A-mRNA	1.17	0.288	0.61	1.74	2.26	1.53	3.33	0.00469	0.467	lm.nb	Activation, Autophagy, Circadian Clock, Interleukin Signaling, Metabolism, Notch, Phenotype, Th17, Toxicity	NM_001530.2:1985
NSD2-mRNA	0.833	0.209	0.424	1.24	1.78	1.34	2.37	0.00527	0.467	lm.nb	Cell Cycle, Metabolism	NM_007331.1:1260
RORA-mRNA	0.931	0.236	0.469	1.39	1.91	1.38	2.63	0.00555	0.467	lm.nb	Circadian Clock, Innate-like T-cells, Metabolism, Phenotype, Th17	NM_134261.2:1715
TRBV12-3-mRNA	1.4	0.359	0.7	2.11	2.64	1.62	4.31	0.00581	0.467	lm.nb	Exhaustion, Interactions with Non-lymphoid Cells, TCR Diversity	TCRVB_032.1:150
DOCK2-mRNA	0.793	0.203	0.395	1.19	1.73	1.32	2.28	0.00584	0.467	lm.nb	Activation, Chemokine Signaling, Toxicity	NM_004946.2:2430
RUNX3-mRNA	0.697	0.179	0.347	1.05	1.62	1.27	2.07	0.0059	0.467	lm.nb	Phenotype, Th2, Wnt signaling	NM_004350.1:2085
HSPE1-mRNA	0.989	0.255	0.488	1.49	1.98	1.4	2.81	0.0061	0.467	lm.nb	Activation, Metabolism, Mitochondrial biogenesis, Myc targets	NM_002157.2:607
GNAI2-mRNA	1.11	0.287	0.546	1.67	2.16	1.46	3.18	0.00621	0.467	lm.nb	Persistence, T-cell migration	NM_002070.2:1000
GPI-mRNA	1.17	0.302	0.573	1.76	2.24	1.49	3.38	0.00624	0.467	lm.nb	Glycolysis, Metabolism	NM_000175.2:1695
IL2RG-mRNA	0.845	0.22	0.413	1.28	1.8	1.33	2.42	0.00643	0.467	lm.nb	Activation, Interleukin Signaling, JAK-STAT, MAPK and PI3K Signaling, Phenotype, Th17, Th2, Toxicity	NM_000206.1:595
CD96-mRNA	0.704	0.184	0.343	1.07	1.63	1.27	2.09	0.00654	0.467	lm.nb	Exhaustion, Interactions with Non-lymphoid Cells, NKT Receptors, Toxicity	NM_005816.4:428
XAF1-mRNA	0.943	0.247	0.458	1.43	1.92	1.37	2.69	0.00662	0.467	lm.nb	Toxicity, Type I interferon signaling	NM_199139.2:313
OPA1-mRNA	0.727	0.191	0.353	1.1	1.66	1.28	2.15	0.00664	0.467	lm.nb	Apoptosis, Exhaustion, Metabolism, Mitochondrial biogenesis	NM_130837.1:1355
STAT4-mRNA	0.763	0.202	0.368	1.16	1.7	1.29	2.23	0.00686	0.469	loglinear	Activation, JAK-STAT, Phenotype, Th1	NM_003151.2:789
HLA-E-mRNA	0.869	0.233	0.413	1.32	1.83	1.33	2.51	0.0073	0.486	lm.nb	Activation, Antigen processing & presentation, Exhaustion, Interactions with Non-lymphoid Cells, Toxicity, Type I interferon signaling, Type II interferon signaling	NM_005516.4:1204
FAS-mRNA	0.875	0.237	0.411	1.34	1.83	1.33	2.53	0.00768	0.498	lm.nb	Activation, Apoptosis, Cytotoxicity, Exhaustion, MAPK and PI3K Signaling, Toxicity	NM_000043.4:398
NFIL3-mRNA	-1.24	0.336	-1.9	-0.578	0.424	0.269	0.67	0.00787	0.498	lm.nb	Circadian Clock, Innate-like T-cells, Metabolism, Phenotype	NM_005384.2:1795
PDK3-mRNA	1.08	0.295	0.501	1.66	2.11	1.41	3.15	0.00809	0.499	lm.nb	Metabolism, Oxidative phosphorylation, Phenotype, Vitamin A (RA) signaling	NM_005391.1:585
IL32-mRNA	1.04	0.29	0.474	1.61	2.06	1.39	3.05	0.00877	0.528	lm.nb	Activation, Interleukin Signaling, Toxicity	NM_004221.4:358
TRIM25-mRNA	0.74	0.21	0.327	1.15	1.67	1.25	2.22	0.00978	0.575	loglinear	NF-kB, Toxicity, Type II interferon signaling	NM_005082.4:3414
NMT1-mRNA	0.825	0.238	0.36	1.29	1.77	1.28	2.45	0.0104	0.596	lm.nb	Apoptosis, Exhaustion	NM_021079.3:1206
GART-mRNA	0.469	0.138	0.2	0.739	1.38	1.15	1.67	0.0113	0.598	loglinear	Metabolism, One-carbon metabolism	NM_000819.3:370
NDUFB9-mRNA	-1.29	0.381	-2.04	-0.547	0.408	0.243	0.684	0.0115	0.598	lm.nb	Metabolism, Oxidative phosphorylation	NM_005005.2:80
SMARCA4-mRNA	0.64	0.189	0.27	1.01	1.56	1.21	2.01	0.0116	0.598	loglinear	Phenotype, Wnt signaling	NM_001128849.1:1480
STAT3-mRNA	1.11	0.328	0.464	1.75	2.15	1.38	3.36	0.0118	0.598	lm.nb	Activation, Apoptosis, Exhaustion, JAK-STAT, Phenotype, Tfh, Th17, Treg	NM_003150.3:2060
MAP2K2-mRNA	-1.29	0.382	-2.03	-0.536	0.41	0.244	0.689	0.012	0.598	lm.nb	Activation, Apoptosis, Autophagy, Exhaustion, Innate-like T-cells, MAPK and PI3K Signaling, Metabolism, mTOR, Phenotype, TCR signaling	NM_030662.3:839
PDHA1-mRNA	1.62	0.484	0.675	2.57	3.08	1.6	5.94	0.0121	0.598	lm.nb	Glycolysis, Metabolism, Oxidative phosphorylation, Phenotype, Vitamin A (RA) signaling	NM_000284.3:1080
ATG14-mRNA	0.907	0.271	0.376	1.44	1.88	1.3	2.71	0.0123	0.598	loglinear	Autophagy, Metabolism, Mitochondrial biogenesis	NM_014924.3:4520
SERPINB9-mRNA	0.712	0.213	0.295	1.13	1.64	1.23	2.19	0.0123	0.598	lm.nb	Exhaustion, Interactions with Non-lymphoid Cells	NM_004155.3:950
LAT-mRNA	1.04	0.313	0.43	1.66	2.06	1.35	3.15	0.0125	0.598	lm.nb	Activation, Cytotoxicity, NF-kB, TCR signaling, Toxicity	NM_001014987.1:1290
SKP1-mRNA	0.931	0.284	0.374	1.49	1.91	1.3	2.8	0.0136	0.636	lm.nb	Activation, Antigen processing & presentation, Cell Cycle, Circadian Clock, Metabolism, Notch, Phenotype, TGF-beta, Wnt signaling	NM_170679.2:630
IRF4-mRNA	0.511	0.159	0.2	0.822	1.43	1.15	1.77	0.0146	0.668	lm.nb	Activation, Exhaustion, Interleukin Signaling, Phenotype, T-cell exhaustion markers, Tfh, Th17, Th9, Toxicity, Treg, Type I interferon signaling, Type II interferon signaling	NM_002460.1:325
LEF1-mRNA	0.457	0.143	0.178	0.737	1.37	1.13	1.67	0.0149	0.668	lm.nb	Phenotype, Wnt signaling	NM_016269.3:1165
IFNGR1-mRNA	1.21	0.377	0.468	1.95	2.31	1.38	3.85	0.0151	0.668	lm.nb	Activation, Cytotoxicity, JAK-STAT, Phenotype, Th1, Toxicity, Type II interferon signaling	NM_000416.2:392
MIF-mRNA	-1.4	0.441	-2.26	-0.535	0.379	0.208	0.69	0.0156	0.682	lm.nb	Activation, Interleukin Signaling, Toxicity	NM_002415.1:319
AHR-mRNA	1.02	0.326	0.38	1.66	2.03	1.3	3.16	0.0168	0.709	lm.nb	Innate-like T-cells, Phenotype, Th17	NM_001621.3:1900
NDUFA6-mRNA	1.02	0.326	0.379	1.66	2.03	1.3	3.16	0.0168	0.709	lm.nb	Metabolism, Oxidative phosphorylation	NM_002490.3:430
STAT5B-mRNA	0.766	0.248	0.28	1.25	1.7	1.21	2.38	0.0176	0.72	lm.nb	Activation, JAK-STAT, Phenotype, Th2	NM_012448.3:200
STAT2-mRNA	1.56	0.507	0.57	2.56	2.96	1.48	5.89	0.0177	0.72	lm.nb	Activation, JAK-STAT, Toxicity, Type I interferon signaling	NM_005419.3:1390
CS-mRNA	0.681	0.221	0.247	1.11	1.6	1.19	2.16	0.0179	0.72	lm.nb	Metabolism, Oxidative phosphorylation	NM_004077.2:740
CREB1-mRNA	1.51	0.496	0.537	2.48	2.85	1.45	5.58	0.0188	0.743	lm.nb	Activation, Circadian Clock, MAPK and PI3K Signaling, Metabolism, Mitochondrial biogenesis, Notch, Phenotype	NM_004379.3:618
PSMA2-mRNA	1.17	0.391	0.408	1.94	2.26	1.33	3.83	0.0198	0.772	lm.nb	Activation, Antigen processing & presentation, Apoptosis, Cell Cycle, Exhaustion, Metabolism, Notch, Phenotype, Wnt signaling	NM_002787.4:460
TRBV5-1-mRNA	-1.89	0.644	-3.16	-0.633	0.269	0.112	0.645	0.0216	0.829	lm.nb	TCR Diversity	TCRVB_006.1:194
CPT1A-mRNA	0.936	0.321	0.307	1.56	1.91	1.24	2.96	0.0224	0.845	lm.nb	Circadian Clock, Lipid Metabolism, Mitochondrial biogenesis, Phenotype, Vitamin A (RA) signaling	NM_001876.3:1355
NFATC1-mRNA	1.24	0.429	0.401	2.08	2.36	1.32	4.23	0.0231	0.852	lm.nb	Activation, Cytotoxicity, MAPK and PI3K Signaling, NFAT, Phenotype, TCR signaling, Toxicity, Wnt signaling	NM_172389.1:1984
PSMA3-mRNA	0.744	0.257	0.24	1.25	1.67	1.18	2.38	0.0232	0.852	lm.nb	Activation, Antigen processing & presentation, Apoptosis, Cell Cycle, Exhaustion, Metabolism, Notch, Phenotype, Wnt signaling	NM_152132.1:465
SH2D1A-mRNA	-0.825	0.287	-1.39	-0.264	0.564	0.382	0.833	0.0236	0.854	lm.nb	Cell Types, Cytotoxicity, Exhaustion, Interactions with Non-lymphoid Cells, Toxicity	NM_002351.4:495
CBR4-mRNA	0.831	0.291	0.261	1.4	1.78	1.2	2.64	0.0244	0.869	lm.nb	Lipid Metabolism, Metabolism	NM_032783.4:520
RARG-mRNA	0.893	0.314	0.277	1.51	1.86	1.21	2.85	0.025	0.88	lm.nb	Phenotype, Vitamin A (RA) signaling	NM_000966.3:1540
TRDC-mRNA	1.05	0.37	0.319	1.77	2.06	1.25	3.41	0.0257	0.891	lm.nb	TCR Diversity	ENST00000390477.1:310
CISH-mRNA	-1.66	0.591	-2.82	-0.504	0.316	0.142	0.705	0.026	0.891	lm.nb	Activation, JAK-STAT	NM_145071.2:558
CTNNB1-mRNA	0.683	0.245	0.203	1.16	1.61	1.15	2.24	0.0269	0.901	lm.nb	Apoptosis, Exhaustion, Persistence, Phenotype, T-cell migration, Wnt signaling	NM_001098210.1:1815
GZMK-mRNA	1.56	0.561	0.463	2.66	2.95	1.38	6.32	0.0271	0.901	lm.nb	Innate-like T-cells, Phenotype	NM_002104.2:700
MTHFD2-mRNA	1.28	0.463	0.374	2.19	2.43	1.3	4.56	0.0278	0.912	lm.nb	Metabolism, One-carbon metabolism	NM_006636.3:1005
CXCR4-mRNA	0.923	0.335	0.267	1.58	1.9	1.2	2.99	0.0282	0.915	lm.nb	Activation, Chemokine Signaling, Persistence, T-cell migration, Toxicity	NM_003467.2:1335
IKZF2-mRNA	1.44	0.531	0.402	2.48	2.72	1.32	5.59	0.0299	0.956	lm.nb	Phenotype, Th2	NM_001079526.1:3362
SELL-mRNA	-0.736	0.272	-1.27	-0.203	0.6	0.415	0.869	0.0304	0.963	lm.nb	Exhaustion, Interactions with Non-lymphoid Cells, Phenotype	NR_029467.1:1585
SLC3A2-mRNA	0.695	0.258	0.189	1.2	1.62	1.14	2.3	0.0311	0.966	lm.nb	Metabolism, mTOR	NM_001012662.2:1505
CCL5-mRNA	0.765	0.285	0.207	1.32	1.7	1.15	2.5	0.0313	0.966	lm.nb	Activation, Chemokine Signaling, Innate-like T-cells, Phenotype, Toxicity	NM_002985.2:280
TOMM6-mRNA	0.892	0.338	0.23	1.55	1.86	1.17	2.94	0.0334	1	lm.nb	Metabolism, Mitochondrial biogenesis	NM_001134493.1:478
SP100-mRNA	0.332	0.127	0.083	0.581	1.26	1.06	1.5	0.0348	1	loglinear	Toxicity, Type II interferon signaling	NM_003113.3:911
COX4I1-mRNA	0.499	0.191	0.124	0.875	1.41	1.09	1.83	0.0349	1	lm.nb	Metabolism, Oxidative phosphorylation	NM_001318797.1:50
TGFBR2-mRNA	0.535	0.207	0.128	0.941	1.45	1.09	1.92	0.0366	1	lm.nb	Activation, MAPK and PI3K Signaling, Phenotype, TGF-beta, Th17, Th9, Treg	NM_001024847.1:1760
NME2-mRNA	0.559	0.218	0.132	0.985	1.47	1.1	1.98	0.0371	1	lm.nb	Activation, Myc targets	NM_001018137.2:669
IL2RA-mRNA	0.744	0.29	0.175	1.31	1.68	1.13	2.49	0.0374	1	lm.nb	Activation, Interleukin Signaling, JAK-STAT, MAPK and PI3K Signaling, Phenotype, Th2, Toxicity	NM_000417.1:1000
TSC2-mRNA	0.505	0.198	0.117	0.893	1.42	1.08	1.86	0.0382	1	loglinear	Activation, Autophagy, MAPK and PI3K Signaling, Metabolism, mTOR	NM_000548.3:2380
FLCN-mRNA	-0.795	0.314	-1.41	-0.179	0.576	0.376	0.883	0.0392	1	loglinear	Metabolism, mTOR	NM_144606.5:1100
STAT5A-mRNA	1.06	0.42	0.239	1.89	2.09	1.18	3.7	0.0394	1	lm.nb	Activation, JAK-STAT, Phenotype, Tfh, Th2, Treg	NM_003152.2:3460
TIMM17A-mRNA	0.88	0.348	0.197	1.56	1.84	1.15	2.95	0.0395	1	lm.nb	Metabolism, Mitochondrial biogenesis	NM_006335.2:85
DAP3-mRNA	0.909	0.363	0.197	1.62	1.88	1.15	3.08	0.0408	1	lm.nb	Metabolism, Mitochondrial biogenesis	NM_004632.3:795
PTPN6-mRNA	0.804	0.322	0.174	1.43	1.75	1.13	2.7	0.041	1	lm.nb	Activation, Cytotoxicity, JAK-STAT, TCR signaling, Toxicity, Type I interferon signaling, Type II interferon signaling	NM_002831.5:1734
TP53-mRNA	0.556	0.224	0.118	0.994	1.47	1.09	1.99	0.0417	1	loglinear	Activation, Apoptosis, Cell Cycle, Exhaustion, MAPK and PI3K Signaling, Metabolism, Myc targets, Notch, Phenotype, Wnt signaling	NM_000546.2:1330
IDH3A-mRNA	1.41	0.567	0.299	2.52	2.66	1.23	5.74	0.0418	1	lm.nb	Metabolism, Oxidative phosphorylation	NM_005530.2:1521
ATP6V1F-mRNA	1.17	0.473	0.246	2.1	2.25	1.19	4.29	0.0422	1	lm.nb	Metabolism, mTOR, Oxidative phosphorylation	NM_001198909.1:673
WAS-mRNA	0.287	0.116	0.0595	0.514	1.22	1.04	1.43	0.0426	1	loglinear	Activation, Chemokine Signaling, Toxicity	NM_000377.2:90
PRKCB-mRNA	0.652	0.265	0.132	1.17	1.57	1.1	2.25	0.0437	1	lm.nb	Activation, Cell Cycle, MAPK and PI3K Signaling, Metabolism, mTOR, NF-kB, Persistence, Phenotype, T-cell migration, Toxicity, Wnt signaling	NM_212535.1:1750
TRIM22-mRNA	0.653	0.267	0.13	1.18	1.57	1.09	2.26	0.0443	1	lm.nb	Toxicity, Type II interferon signaling	NM_006074.3:1745
VAV1-mRNA	0.783	0.322	0.152	1.41	1.72	1.11	2.66	0.0453	1	lm.nb	Activation, Cytotoxicity, Persistence, T-cell migration, TCR signaling, Toxicity	NM_005428.2:764
DGLUCY-mRNA	-0.598	0.246	-1.08	-0.116	0.661	0.473	0.923	0.0453	1	lm.nb	Glutamine metabolism, Metabolism	NM_001102369.2:442
STAM-mRNA	0.82	0.338	0.158	1.48	1.77	1.12	2.79	0.0455	1	lm.nb	Activation, JAK-STAT	NR_037774.1:626
UBE2F-mRNA	0.989	0.41	0.185	1.79	1.98	1.14	3.46	0.0467	1	lm.nb	Activation, Antigen processing & presentation	NM_080678.1:1087
TRAV14-mRNA	0.483	0.203	0.0844	0.881	1.4	1.06	1.84	0.0492	1	lm.nb	TCR Diversity	TCRVA_023.1:232
ACSL5-mRNA	1.43	0.604	0.246	2.61	2.69	1.19	6.11	0.0498	1	lm.nb	Lipid Metabolism, Metabolism	NM_203379.1:2109
ERAP2-mRNA	0.88	0.376	0.143	1.62	1.84	1.1	3.07	0.0517	1	lm.nb	Activation, Antigen processing & presentation	NM_001130140.1:155
CDC26-mRNA	1.2	0.515	0.195	2.21	2.3	1.15	4.64	0.0519	1	lm.nb	Activation, Antigen processing & presentation, Cell Cycle, Metabolism	NM_139286.3:280
PGAM1-mRNA	1.14	0.488	0.184	2.1	2.2	1.14	4.27	0.052	1	lm.nb	Glycolysis, Metabolism	NM_002629.2:1037
CD69-mRNA	0.854	0.365	0.137	1.57	1.81	1.1	2.97	0.0522	1	lm.nb	Activation, Phenotype, Treg	NM_001781.1:460
LTA-mRNA	1.06	0.459	0.164	1.96	2.09	1.12	3.9	0.0536	1	lm.nb	Innate-like T-cells, NF-kB, Phenotype, Toxicity	NM_000595.2:885
GZMB-mRNA	2.2	0.952	0.338	4.07	4.61	1.26	16.8	0.0538	1	lm.nb	Apoptosis, Cell Types, Cytotoxicity, Exhaustion, Innate-like T-cells, Notch, Phenotype, Toxicity	NM_004131.3:540
UQCR10-mRNA	0.725	0.315	0.108	1.34	1.65	1.08	2.54	0.0548	1	lm.nb	Metabolism, Oxidative phosphorylation	NM_001003684.1:40
IFNAR1-mRNA	0.573	0.25	0.0828	1.06	1.49	1.06	2.09	0.0557	1	lm.nb	Activation, Cytotoxicity, Innate-like T-cells, JAK-STAT, MAPK and PI3K Signaling, Phenotype, Toxicity, Type I interferon signaling	NM_000629.2:782
TRAV26-1-mRNA	0.687	0.303	0.0939	1.28	1.61	1.07	2.43	0.0575	1	lm.nb	TCR Diversity	TCRVA_034.1:106
TOLLIP-mRNA	0.511	0.226	0.0673	0.955	1.43	1.05	1.94	0.0586	1	lm.nb	Innate-like T-cells, Phenotype	NM_019009.2:1320
IL16-mRNA	0.439	0.196	0.0554	0.823	1.36	1.04	1.77	0.0598	1	lm.nb	Activation, Interleukin Signaling, Toxicity	NM_004513.4:1262
IRF9-mRNA	0.328	0.148	0.0366	0.619	1.25	1.03	1.54	0.0631	1	loglinear	Activation, JAK-STAT, Toxicity, Type I interferon signaling, Type II interferon signaling	NM_006084.4:385
MX1-mRNA	1.33	0.607	0.14	2.52	2.52	1.1	5.74	0.0646	1	lm.nb	Toxicity, Type I interferon signaling	NM_002462.2:1485
SLC7A5-mRNA	0.573	0.262	0.0598	1.09	1.49	1.04	2.12	0.0648	1	lm.nb	Metabolism, mTOR	NM_003486.5:785
HMGCR-mRNA	1.08	0.496	0.111	2.06	2.12	1.08	4.16	0.0652	1	lm.nb	Lipid Metabolism, Metabolism	NM_000859.2:555
FH-mRNA	0.714	0.328	0.0715	1.36	1.64	1.05	2.56	0.0658	1	lm.nb	Metabolism, Oxidative phosphorylation	NM_000143.2:203
TRBV15-mRNA	1.09	0.504	0.1	2.07	2.13	1.07	4.21	0.0677	1	lm.nb	TCR Diversity	TCRVB_037.1:187
TRBV29-1-mRNA	0.31	0.144	0.0283	0.591	1.24	1.02	1.51	0.0679	1	loglinear	TCR Diversity	TCRVB_046.1:190
TFDP1-mRNA	1.11	0.514	0.101	2.12	2.16	1.07	4.34	0.0679	1	lm.nb	Apoptosis, Cell Cycle, Exhaustion, Metabolism, Notch, Phenotype, TGF-beta	NM_007111.4:1826
TGFB1-mRNA	-0.524	0.243	-1	-0.0466	0.696	0.5	0.968	0.0685	1	lm.nb	Activation, Cell Cycle, Interleukin Signaling, MAPK and PI3K Signaling, Metabolism, Phenotype, TGF-beta, Th17, Th9, Toxicity, Treg	NM_000660.3:1260
CD38-mRNA	1.16	0.542	0.0961	2.22	2.23	1.07	4.66	0.0699	1	lm.nb	Persistence, T-cell migration	NM_001775.2:1035
ATP5MG-mRNA	0.427	0.2	0.0353	0.818	1.34	1.02	1.76	0.07	1	loglinear	Metabolism, Mitochondrial biogenesis, Oxidative phosphorylation	NM_006476.4:192
NCAPD2-mRNA	0.96	0.45	0.0778	1.84	1.95	1.06	3.59	0.0704	1	lm.nb	Cell Cycle, Metabolism	NM_014865.3:3160
CD40LG-mRNA	-0.54	0.255	-1.04	-0.0396	0.688	0.486	0.973	0.0722	1	lm.nb	Activation, Costimulatory Molecules, Exhaustion, Interactions with Non-lymphoid Cells, NF-kB, TCR signaling, Toxicity	NM_000074.2:1225
TIGIT-mRNA	1.16	0.55	0.0841	2.24	2.24	1.06	4.73	0.0725	1	lm.nb	Activation, Costimulatory Molecules, Exhaustion, T-cell exhaustion markers	NM_173799.2:1968
CD84-mRNA	1.06	0.502	0.0762	2.05	2.09	1.05	4.13	0.0726	1	lm.nb	Cell Types	NM_001184879.1:28
NDUFA1-mRNA	0.609	0.291	0.0396	1.18	1.53	1.03	2.26	0.0743	1	lm.nb	Metabolism, Oxidative phosphorylation	NM_004541.3:240
MAP3K14-mRNA	0.488	0.233	0.031	0.946	1.4	1.02	1.93	0.0747	1	lm.nb	Activation, Apoptosis, Exhaustion, MAPK and PI3K Signaling, NF-kB, TCR signaling, Toxicity	NM_003954.1:620
SMC2-mRNA	1.53	0.736	0.087	2.97	2.89	1.06	7.84	0.0763	1	lm.nb	Cell Cycle, Metabolism	NM_001042551.1:1855
JUN-mRNA	-0.629	0.303	-1.22	-0.0343	0.647	0.428	0.977	0.0769	1	lm.nb	Activation, Apoptosis, Exhaustion, Innate-like T-cells, MAPK and PI3K Signaling, Notch, Phenotype, TCR signaling, Wnt signaling	NM_002228.3:140
NDUFAB1-mRNA	0.837	0.406	0.0403	1.63	1.79	1.03	3.1	0.0785	1	lm.nb	Lipid Metabolism, Metabolism, Oxidative phosphorylation	NM_005003.2:490
ICOS-mRNA	-1.01	0.492	-1.97	-0.0428	0.498	0.255	0.971	0.0799	1	lm.nb	Activation, Costimulatory Molecules, Exhaustion, TCR signaling	NM_012092.2:640
TFRC-mRNA	1.36	0.664	0.0546	2.66	2.56	1.04	6.3	0.0804	1	lm.nb	Activation, Myc targets	NM_003234.1:1220
TFB2M-mRNA	0.593	0.291	0.0223	1.16	1.51	1.02	2.24	0.0811	1	lm.nb	Metabolism, Mitochondrial biogenesis	NM_022366.2:65
COX7B-mRNA	0.746	0.366	0.0275	1.46	1.68	1.02	2.76	0.0813	1	lm.nb	Metabolism, Oxidative phosphorylation	NM_001866.2:159
TRAF6-mRNA	0.365	0.181	0.0103	0.719	1.29	1.01	1.65	0.0835	1	loglinear	Activation, Autophagy, Innate-like T-cells, MAPK and PI3K Signaling, Metabolism, NF-kB, Phenotype, Toxicity	NM_145803.2:745
TRGC2-mRNA	0.942	0.471	0.0202	1.86	1.92	1.01	3.64	0.0853	1	lm.nb	TCR Diversity	ENST00000436911.1:297
TPR-mRNA	0.821	0.411	0.0159	1.63	1.77	1.01	3.08	0.0858	1	lm.nb	Cell Cycle, Glycolysis, Metabolism	NM_003292.2:6825
TKT-mRNA	0.733	0.368	0.011	1.45	1.66	1.01	2.74	0.0869	1	lm.nb	Glycolysis, Metabolism	NM_001064.2:1235
LAMP2-mRNA	0.896	0.45	0.0133	1.78	1.86	1.01	3.43	0.0869	1	lm.nb	Autophagy, Metabolism	NM_002294.2:380
SHMT2-mRNA	0.964	0.492	-0.000206	1.93	1.95	1	3.81	0.0909	1	lm.nb	Metabolism, One-carbon metabolism	NM_001166356.1:1460
TRBV6-6-mRNA	0.959	0.49	-0.000591	1.92	1.94	1	3.78	0.091	1	lm.nb	TCR Diversity	ENST00000390371.1:163
PPIA-mRNA	0.543	0.279	-0.00277	1.09	1.46	0.998	2.13	0.0922	1	lm.nb	Activation, NFAT	NM_021130.3:315
TRBV7-2-mRNA	-0.811	0.417	-1.63	0.00559	0.57	0.324	1	0.0926	1	lm.nb	TCR Diversity	TCRVB_018.1:117
ISG15-mRNA	0.848	0.436	-0.00788	1.7	1.8	0.995	3.26	0.0933	1	lm.nb	Toxicity, Type I interferon signaling	NM_005101.3:305
TRBV6-5-mRNA	0.344	0.179	-0.00589	0.695	1.27	0.996	1.62	0.0953	1	loglinear	TCR Diversity	TCRVB_014.1:142
IL10RA-mRNA	0.384	0.199	-0.00726	0.774	1.3	0.995	1.71	0.0958	1	lm.nb	Activation, Interleukin Signaling, JAK-STAT, Phenotype, Toxicity, Treg	NM_001558.2:150
NFKBIA-mRNA	0.753	0.395	-0.0207	1.53	1.68	0.986	2.88	0.0981	1	lm.nb	Activation, Apoptosis, Exhaustion, Innate-like T-cells, NF-kB, Phenotype, TCR signaling, Toxicity	NM_020529.1:945
TYK2-mRNA	0.362	0.19	-0.0104	0.734	1.29	0.993	1.66	0.0984	1	lm.nb	Activation, Interleukin Signaling, JAK-STAT, Phenotype, Th1, Th17, Toxicity, Treg, Type I interferon signaling	NM_003331.4:1980
AKT2-mRNA	-0.265	0.14	-0.539	0.00861	0.832	0.688	1.01	0.0994	1	loglinear	Activation, Apoptosis, Autophagy, Cell Cycle, Exhaustion, Innate-like T-cells, JAK-STAT, MAPK and PI3K Signaling, Metabolism, mTOR, Phenotype, TCR signaling, Wnt signaling	NM_001626.4:699
SLC25A20-mRNA	0.567	0.3	-0.0197	1.15	1.48	0.986	2.23	0.1	1	lm.nb	Lipid Metabolism, Metabolism	NM_000387.5:1458
GLUD1/2-mRNA	0.393	0.208	-0.0144	0.801	1.31	0.99	1.74	0.101	1	lm.nb	Glutamine metabolism, Metabolism, Mitochondrial biogenesis	NM_012084.3:1370
PTPRC-mRNA	0.275	0.146	-0.0105	0.561	1.21	0.993	1.47	0.101	1	lm.nb	Activation, Cell Types, TCR signaling	NM_080921.2:90
TRBV7-8-mRNA	1.01	0.536	-0.0403	2.06	2.01	0.972	4.17	0.101	1	lm.nb	TCR Diversity	TCRVB_023.1:194
TRIM33-mRNA	-0.412	0.22	-0.844	0.0197	0.751	0.557	1.01	0.104	1	lm.nb	Phenotype, TGF-beta	NM_015906.3:3260
ALDH3A2-mRNA	0.708	0.379	-0.0348	1.45	1.63	0.976	2.73	0.104	1	lm.nb	Glycolysis, Lipid Metabolism	NM_001031806.1:890
OAS2-mRNA	0.293	0.157	-0.0147	0.601	1.23	0.99	1.52	0.104	1	loglinear	Toxicity, Type I interferon signaling, Type II interferon signaling	NM_016817.2:480
COX6B1-mRNA	0.486	0.261	-0.0253	0.996	1.4	0.983	1.99	0.105	1	lm.nb	Metabolism, Oxidative phosphorylation	NM_001863.4:264
LAG3-mRNA	1.5	0.808	-0.086	3.08	2.82	0.942	8.46	0.106	1	lm.nb	Activation, Antigen processing & presentation, Cell Types, Costimulatory Molecules, Exhaustion, T-cell exhaustion markers	NM_002286.5:1735
TRAC-mRNA	0.354	0.193	-0.0245	0.733	1.28	0.983	1.66	0.109	1	lm.nb	Exhaustion, Interactions with Non-lymphoid Cells, TCR Diversity	ENST00000611116.1:361
STAT1-mRNA	0.958	0.523	-0.0679	1.98	1.94	0.954	3.95	0.11	1	lm.nb	Activation, Innate-like T-cells, JAK-STAT, Notch, Phenotype, Th1	NM_139266.1:455
LAMP1-mRNA	0.506	0.279	-0.04	1.05	1.42	0.973	2.07	0.112	1	lm.nb	Autophagy, Metabolism	NM_005561.3:730
ALDOC-mRNA	0.811	0.449	-0.0688	1.69	1.75	0.953	3.23	0.114	1	lm.nb	Glycolysis, Metabolism	NM_005165.2:260
PRDM1-mRNA	1.01	0.56	-0.0875	2.11	2.01	0.941	4.31	0.114	1	lm.nb	Phenotype, Treg	NM_182907.1:310
PFKL-mRNA	0.488	0.272	-0.0461	1.02	1.4	0.969	2.03	0.116	1	lm.nb	Glycolysis, Metabolism	NM_001002021.1:2410
TRAV35-mRNA	1.05	0.589	-0.104	2.21	2.07	0.931	4.61	0.118	1	lm.nb	TCR Diversity	TCRVA_040.1:216
IKBKE-mRNA	0.797	0.45	-0.0852	1.68	1.74	0.943	3.2	0.12	1	lm.nb	Innate-like T-cells, Phenotype	NM_014002.2:2470
PFKP-mRNA	0.293	0.166	-0.0321	0.619	1.23	0.978	1.54	0.121	1	lm.nb	Glycolysis, Metabolism	NM_002627.3:795
IL2RB-mRNA	0.65	0.368	-0.0718	1.37	1.57	0.951	2.59	0.121	1	lm.nb	Activation, Interleukin Signaling, JAK-STAT, MAPK and PI3K Signaling, Phenotype, Th2, Toxicity	NM_000878.2:1980
KLRK1-mRNA	0.416	0.237	-0.048	0.879	1.33	0.967	1.84	0.122	1	lm.nb	Cell Types, Cytotoxicity, Exhaustion, Interactions with Non-lymphoid Cells, NKT Receptors, Toxicity	NM_007360.1:760
JUNB-mRNA	-0.531	0.304	-1.13	0.0639	0.692	0.458	1.05	0.124	1	lm.nb	Activation, Phenotype, TCR signaling, TGF-beta	NM_002229.2:1155
CD3D-mRNA	0.268	0.153	-0.0323	0.568	1.2	0.978	1.48	0.124	1	lm.nb	Activation, Cell Types, Exhaustion, Interactions with Non-lymphoid Cells, TCR signaling	NM_000732.4:110
CKAP5-mRNA	0.959	0.553	-0.125	2.04	1.94	0.917	4.12	0.127	1	lm.nb	Cell Cycle, Metabolism	NM_014756.2:1415
GZMA-mRNA	0.575	0.333	-0.0771	1.23	1.49	0.948	2.34	0.128	1	lm.nb	Apoptosis, Cell Types, Cytotoxicity, Exhaustion, Innate-like T-cells, Phenotype, Toxicity	NM_006144.2:155
CCNC-mRNA	-0.451	0.261	-0.963	0.0614	0.732	0.513	1.04	0.128	1	lm.nb	Notch, Phenotype, TGF-beta	NM_005190.3:744
RPL23-mRNA	0.194	0.112	-0.0266	0.414	1.14	0.982	1.33	0.129	1	loglinear	Activation, Myc targets	NM_000978.3:71
NFATC2IP-mRNA	0.569	0.332	-0.0815	1.22	1.48	0.945	2.33	0.13	1	lm.nb	Activation, NFAT	NM_032815.3:1680
TCF7-mRNA	0.609	0.356	-0.0878	1.31	1.53	0.941	2.47	0.13	1	lm.nb	Phenotype, Wnt signaling	NM_201633.2:519
MTHFS-mRNA	0.565	0.331	-0.0829	1.21	1.48	0.944	2.32	0.131	1	lm.nb	Metabolism, One-carbon metabolism	NM_006441.2:530
HSPA9-mRNA	0.618	0.362	-0.0921	1.33	1.53	0.938	2.51	0.132	1	lm.nb	Metabolism, Mitochondrial biogenesis	NM_004134.4:975
COX6C-mRNA	0.423	0.251	-0.0695	0.916	1.34	0.953	1.89	0.136	1	lm.nb	Metabolism, Oxidative phosphorylation	NM_004374.2:69
IRF7-mRNA	-0.854	0.515	-1.86	0.155	0.553	0.275	1.11	0.141	1	lm.nb	Innate-like T-cells, Phenotype, Toxicity, Type I interferon signaling, Type II interferon signaling	NM_001572.3:1763
PLCG1-mRNA	0.356	0.215	-0.0649	0.777	1.28	0.956	1.71	0.141	1	lm.nb	Activation, NF-kB, Persistence, T-cell migration, TCR signaling, Toxicity	NM_002660.2:2290
USP15-mRNA	-0.277	0.167	-0.604	0.0509	0.826	0.658	1.04	0.142	1	lm.nb	Phenotype, TGF-beta	NM_001252078.1:154
PARP1-mRNA	0.445	0.27	-0.083	0.974	1.36	0.944	1.96	0.143	1	lm.nb	Apoptosis, Exhaustion, NF-kB, Phenotype, TGF-beta, Toxicity	NM_001618.3:3016
PECAM1-mRNA	-1.02	0.62	-2.23	0.197	0.494	0.213	1.15	0.145	1	lm.nb	Persistence, Phenotype, T-cell migration	NM_000442.3:1365
SMAD2-mRNA	0.464	0.286	-0.096	1.02	1.38	0.936	2.03	0.148	1	lm.nb	Cell Cycle, Metabolism, Phenotype, TGF-beta, Th17, Th9, Treg	NM_005901.5:1678
SERINC3-mRNA	0.244	0.151	-0.0512	0.539	1.18	0.965	1.45	0.149	1	lm.nb	Glutamine metabolism, Metabolism	NM_006811.2:185
GARS-mRNA	0.268	0.166	-0.0567	0.593	1.2	0.961	1.51	0.15	1	lm.nb	Metabolism, Mitochondrial biogenesis	NM_002047.2:1230
TICAM1-mRNA	1.03	0.641	-0.225	2.29	2.05	0.856	4.89	0.151	1	lm.nb	Apoptosis, Exhaustion, Innate-like T-cells, NF-kB, Phenotype, Toxicity	NM_014261.1:518
ENTPD1-mRNA	1.64	1.03	-0.375	3.66	3.12	0.771	12.6	0.155	1	lm.nb	Phenotype, Treg	NM_001098175.1:795
DECR1-mRNA	0.726	0.458	-0.171	1.62	1.65	0.888	3.08	0.157	1	lm.nb	Lipid Metabolism, Metabolism	NM_001359.1:835
GLS-mRNA	0.241	0.152	-0.0568	0.539	1.18	0.961	1.45	0.157	1	lm.nb	Glutamine metabolism, Metabolism	NM_014905.3:985
TRBV10-3-mRNA	0.455	0.288	-0.11	1.02	1.37	0.927	2.03	0.158	1	lm.nb	TCR Diversity	TCRVB_028.1:192
OAT-mRNA	0.613	0.389	-0.15	1.38	1.53	0.901	2.6	0.159	1	lm.nb	Glutamine metabolism, Metabolism	NM_000274.3:775
COX7A2-mRNA	0.425	0.27	-0.104	0.955	1.34	0.93	1.94	0.16	1	lm.nb	Metabolism, Oxidative phosphorylation	NM_001865.3:300
FOXO1-mRNA	0.79	0.504	-0.198	1.78	1.73	0.872	3.43	0.161	1	lm.nb	Phenotype, Treg	NM_002015.3:1526
TRBV7-3-mRNA	-0.671	0.432	-1.52	0.176	0.628	0.349	1.13	0.164	1	lm.nb	TCR Diversity	TCRVB_019.1:163
ADORA2A-mRNA	-0.932	0.6	-2.11	0.244	0.524	0.232	1.18	0.164	1	lm.nb	Activation, Costimulatory Molecules, Exhaustion	NM_000675.3:1095
PSMA6-mRNA	0.666	0.43	-0.177	1.51	1.59	0.884	2.84	0.166	1	lm.nb	Activation, Antigen processing & presentation, Apoptosis, Cell Cycle, Exhaustion, Metabolism, Notch, Phenotype, Wnt signaling	NM_002791.1:901
TRBV9-mRNA	0.466	0.304	-0.13	1.06	1.38	0.914	2.09	0.169	1	lm.nb	TCR Diversity	TCRVB_025.1:175
TRAV38-1-mRNA	-0.433	0.284	-0.99	0.124	0.741	0.503	1.09	0.172	1	lm.nb	TCR Diversity	TCRVA_042.1:250
ATP5PD-mRNA	-0.462	0.311	-1.07	0.148	0.726	0.475	1.11	0.181	1	lm.nb	Metabolism, Mitochondrial biogenesis, Oxidative phosphorylation	NM_006356.2:160
NAA20-mRNA	0.592	0.399	-0.191	1.37	1.51	0.876	2.59	0.182	1	lm.nb	Metabolism, Mitochondrial biogenesis	NM_016100.3:585
CD99-mRNA	-0.627	0.425	-1.46	0.205	0.648	0.364	1.15	0.183	1	lm.nb	Exhaustion, Interactions with Non-lymphoid Cells, Persistence, T-cell migration	NM_002414.4:592
IL23R-mRNA	-0.763	0.519	-1.78	0.254	0.589	0.291	1.19	0.185	1	lm.nb	Activation, Interleukin Signaling, JAK-STAT, Phenotype, Th17, Toxicity	NM_144701.2:1800
MTHFD1-mRNA	1.04	0.711	-0.355	2.43	2.05	0.782	5.4	0.187	1	lm.nb	Metabolism, One-carbon metabolism	NM_005956.2:2675
PDK1-mRNA	0.519	0.355	-0.177	1.21	1.43	0.884	2.32	0.187	1	lm.nb	Metabolism, Oxidative phosphorylation, Phenotype, Vitamin A (RA) signaling	NM_002610.3:1170
CCL4/L1-mRNA	1.07	0.75	-0.4	2.54	2.1	0.758	5.81	0.197	1	lm.nb	Activation, Chemokine Signaling, Innate-like T-cells, NF-kB, Phenotype, Toxicity	NM_002984.2:201
NOTCH1-mRNA	-0.873	0.612	-2.07	0.327	0.546	0.238	1.25	0.197	1	lm.nb	Notch, Phenotype, Th2	NM_017617.3:8211
CTSW-mRNA	-0.254	0.178	-0.602	0.0951	0.839	0.659	1.07	0.197	1	loglinear	Apoptosis, Cell Types, Exhaustion	NM_001335.3:1075
MAP3K7-mRNA	0.28	0.196	-0.105	0.665	1.21	0.93	1.59	0.197	1	lm.nb	Activation, Autophagy, Innate-like T-cells, MAPK and PI3K Signaling, Metabolism, NF-kB, Phenotype, TCR signaling, Toxicity, Wnt signaling	NM_145333.1:670
NR3C1-mRNA	0.414	0.292	-0.159	0.987	1.33	0.896	1.98	0.2	1	lm.nb	Circadian Clock, Metabolism	NM_001018077.1:2822
CCR7-mRNA	0.435	0.311	-0.175	1.05	1.35	0.886	2.06	0.205	1	lm.nb	Activation, Chemokine Signaling, Phenotype, Toxicity	NM_001838.2:1610
IL6ST-mRNA	0.469	0.338	-0.194	1.13	1.38	0.874	2.19	0.208	1	lm.nb	Activation, Interleukin Signaling, JAK-STAT, Phenotype, Th17, Toxicity	NM_002184.2:2505
PRF1-mRNA	0.357	0.258	-0.148	0.862	1.28	0.903	1.82	0.208	1	lm.nb	Apoptosis, Cell Types, Cytotoxicity, Exhaustion, Innate-like T-cells, Phenotype, Toxicity	NM_005041.3:2120
SMAD3-mRNA	0.341	0.248	-0.145	0.827	1.27	0.904	1.77	0.212	1	lm.nb	Cell Cycle, Metabolism, Notch, Phenotype, TGF-beta, Th17, Th9, Treg, Wnt signaling	NM_005902.3:4220
SLAMF7-mRNA	1.46	1.06	-0.632	3.54	2.74	0.645	11.7	0.214	1	lm.nb	Exhaustion, Interactions with Non-lymphoid Cells, NKT Receptors, Toxicity	NM_021181.4:1122
NOTCH2-mRNA	0.417	0.305	-0.182	1.01	1.33	0.882	2.02	0.215	1	lm.nb	Notch, Phenotype, Th2	NM_024408.3:2842
TRAV17-mRNA	0.47	0.344	-0.206	1.14	1.38	0.867	2.21	0.215	1	lm.nb	TCR Diversity	TCRVA_025.1:201
IL12RB1-mRNA	-0.551	0.408	-1.35	0.249	0.683	0.392	1.19	0.219	1	lm.nb	Activation, Interleukin Signaling, JAK-STAT, Phenotype, Th1, Th17, Toxicity	NM_005535.1:976
TRAT1-mRNA	0.241	0.179	-0.109	0.591	1.18	0.927	1.51	0.219	1	lm.nb	Cell Types	NM_016388.2:770
PGK1-mRNA	-0.336	0.25	-0.825	0.153	0.792	0.564	1.11	0.22	1	lm.nb	Glycolysis, Metabolism	NM_000291.2:1030
IRF1-mRNA	-0.274	0.205	-0.676	0.128	0.827	0.626	1.09	0.223	1	lm.nb	Toxicity, Type I interferon signaling, Type II interferon signaling	NM_002198.2:15
PML-mRNA	-0.238	0.179	-0.588	0.113	0.848	0.665	1.08	0.225	1	loglinear	Toxicity, Type II interferon signaling	NM_002675.3:281
KLRC1/2-mRNA	0.886	0.671	-0.429	2.2	1.85	0.743	4.6	0.228	1	lm.nb	Cytotoxicity, NKT Receptors, Toxicity	NM_002260.3:942
TNF-mRNA	0.818	0.621	-0.399	2.04	1.76	0.758	4.1	0.229	1	lm.nb	Activation, Apoptosis, Cytotoxicity, Exhaustion, Innate-like T-cells, Interleukin Signaling, MAPK and PI3K Signaling, Metabolism, mTOR, NF-kB, Phenotype, TCR signaling, TGF-beta, Th17, Toxicity	NM_000594.2:1010
GZMH-mRNA	1.05	0.818	-0.556	2.65	2.07	0.68	6.28	0.241	1	lm.nb	Apoptosis, Cell Types, Cytotoxicity, Exhaustion, Toxicity	NM_033423.3:705
TRAV2-mRNA	0.364	0.288	-0.199	0.928	1.29	0.871	1.9	0.246	1	lm.nb	TCR Diversity	TCRVA_003.1:177
RAE1-mRNA	0.524	0.414	-0.287	1.34	1.44	0.82	2.52	0.246	1	lm.nb	Cell Cycle, Glycolysis, Metabolism	NM_003610.3:980
HDAC8-mRNA	0.371	0.294	-0.205	0.947	1.29	0.868	1.93	0.247	1	lm.nb	Notch, Phenotype	NM_018486.2:387
TNFRSF9-mRNA	1.29	1.03	-0.739	3.31	2.44	0.599	9.94	0.253	1	lm.nb	Activation, Costimulatory Molecules, Exhaustion, T-cell exhaustion markers	NM_001561.4:255
TRDV1-mRNA	0.47	0.379	-0.273	1.21	1.39	0.827	2.32	0.255	1	loglinear	TCR Diversity	ENST00000390452.1:247
BATF-mRNA	0.745	0.605	-0.441	1.93	1.68	0.737	3.81	0.258	1	lm.nb	Activation, Exhaustion, Phenotype, T-cell exhaustion markers, TCR signaling, Tfh	NM_006399.3:293
CD45R0-mRNA	0.684	0.562	-0.418	1.79	1.61	0.748	3.45	0.263	1	lm.nb	Activation, Cell Types, TCR signaling	NM_080921.3:258
COX5B-mRNA	-0.522	0.431	-1.37	0.323	0.696	0.388	1.25	0.265	1	lm.nb	Metabolism, Oxidative phosphorylation	NM_001862.2:240
TRAV29-mRNA	-0.205	0.17	-0.539	0.128	0.867	0.688	1.09	0.267	1	loglinear	TCR Diversity	TCRVA_037.1:193
MYC-mRNA	0.549	0.458	-0.349	1.45	1.46	0.785	2.73	0.27	1	lm.nb	Activation, Cell Cycle, JAK-STAT, MAPK and PI3K Signaling, Metabolism, Myc targets, Notch, Phenotype, TGF-beta, Wnt signaling	NM_002467.3:1610
LDHA-mRNA	0.337	0.282	-0.216	0.89	1.26	0.861	1.85	0.271	1	lm.nb	Activation, Glycolysis, Metabolism, Myc targets, Oxidative phosphorylation	NM_001165414.1:1690
CXCR3-mRNA	0.308	0.258	-0.198	0.815	1.24	0.872	1.76	0.272	1	lm.nb	Activation, Chemokine Signaling, Toxicity	NM_001504.1:80
CDC42-mRNA	0.315	0.266	-0.206	0.836	1.24	0.867	1.79	0.275	1	lm.nb	Activation, MAPK and PI3K Signaling, Persistence, T-cell migration, TCR signaling	NM_001039802.1:390
TIMM23-mRNA	0.454	0.384	-0.3	1.21	1.37	0.812	2.31	0.276	1	lm.nb	Metabolism, Mitochondrial biogenesis	NM_006327.2:685
MAF-mRNA	-0.388	0.33	-1.04	0.26	0.764	0.488	1.2	0.279	1	lm.nb	Phenotype, Tfh, Th2	NM_005360.4:888
MID1IP1-mRNA	0.395	0.343	-0.277	1.07	1.31	0.825	2.1	0.287	1	lm.nb	Lipid Metabolism, Metabolism	NM_021242.4:852
TGIF2-mRNA	0.383	0.336	-0.275	1.04	1.3	0.826	2.06	0.292	1	lm.nb	Phenotype, TGF-beta	NM_021809.6:1270
DVL2-mRNA	-0.314	0.277	-0.857	0.228	0.804	0.552	1.17	0.294	1	lm.nb	Metabolism, mTOR, Notch, Phenotype, Wnt signaling	NM_004422.2:1025
UQCRQ-mRNA	0.578	0.519	-0.438	1.59	1.49	0.738	3.02	0.302	1	lm.nb	Metabolism, Oxidative phosphorylation	NM_014402.4:172
TRAV19-mRNA	0.298	0.268	-0.227	0.823	1.23	0.855	1.77	0.302	1	lm.nb	Exhaustion, Interactions with Non-lymphoid Cells, TCR Diversity	TCRVA_027.1:227
TFAM-mRNA	0.442	0.398	-0.338	1.22	1.36	0.791	2.33	0.304	1	loglinear	Metabolism, Mitochondrial biogenesis	NM_003201.1:85
ATP5MF-mRNA	0.401	0.362	-0.309	1.11	1.32	0.807	2.16	0.305	1	lm.nb	Metabolism, Mitochondrial biogenesis, Oxidative phosphorylation	NM_004889.2:375
TRBV4-3-mRNA	0.717	0.662	-0.582	2.02	1.64	0.668	4.04	0.315	1	lm.nb	TCR Diversity	TCRVB_005.1:138
TRAV27-mRNA	-0.848	0.789	-2.39	0.698	0.556	0.19	1.62	0.318	1	lm.nb	TCR Diversity	TCRVA_036.1:69
TRAF3-mRNA	0.365	0.34	-0.302	1.03	1.29	0.811	2.04	0.319	1	lm.nb	Innate-like T-cells, NF-kB, Phenotype, Toxicity	NM_145725.2:720
NME1-mRNA	0.43	0.403	-0.36	1.22	1.35	0.779	2.33	0.321	1	lm.nb	Activation, Myc targets	NM_000269.2:500
CD247-mRNA	0.251	0.237	-0.213	0.716	1.19	0.863	1.64	0.324	1	lm.nb	Activation, Cytotoxicity, NKT Receptors, TCR signaling, Toxicity	NM_198053.2:329
MPC2-mRNA	0.236	0.224	-0.203	0.675	1.18	0.869	1.6	0.327	1	lm.nb	Metabolism, Mitochondrial biogenesis, Oxidative phosphorylation	NM_001143674.1:285
CD8B-mRNA	0.506	0.494	-0.461	1.47	1.42	0.726	2.78	0.339	1	lm.nb	Activation, Cell Types, Exhaustion, Interactions with Non-lymphoid Cells, TCR signaling	NM_172099.2:439
MAGED1-mRNA	0.628	0.626	-0.6	1.86	1.55	0.66	3.62	0.35	1	lm.nb	Apoptosis, Exhaustion	NM_006986.3:661
TRIM26-mRNA	0.295	0.296	-0.285	0.875	1.23	0.821	1.83	0.352	1	lm.nb	Toxicity, Type II interferon signaling	NM_001242783.1:2140
TRAV8-3-mRNA	0.188	0.19	-0.184	0.56	1.14	0.88	1.47	0.356	1	loglinear	TCR Diversity	TCRVA_011.1:49
MAX-mRNA	0.16	0.164	-0.161	0.482	1.12	0.895	1.4	0.36	1	lm.nb	Activation, Cell Cycle, MAPK and PI3K Signaling, Metabolism	NM_002382.3:240
TRAV21-mRNA	0.613	0.627	-0.617	1.84	1.53	0.652	3.59	0.361	1	lm.nb	TCR Diversity	TCRVA_029.1:176
TRBV7-9-mRNA	0.188	0.198	-0.199	0.576	1.14	0.871	1.49	0.373	1	lm.nb	Exhaustion, Interactions with Non-lymphoid Cells, TCR Diversity	TCRVB_024.1:13
ACADVL-mRNA	0.186	0.197	-0.2	0.572	1.14	0.87	1.49	0.377	1	lm.nb	Lipid Metabolism, Metabolism	NM_001270447.1:296
KLRG1-mRNA	0.432	0.458	-0.465	1.33	1.35	0.724	2.51	0.377	1	lm.nb	Exhaustion, Interactions with Non-lymphoid Cells, NKT Receptors, T-cell exhaustion markers, Toxicity	NM_001329099.1:462
PIK3C3-mRNA	-0.232	0.248	-0.718	0.254	0.851	0.608	1.19	0.38	1	lm.nb	Autophagy, Metabolism	NM_002647.2:1140
CCR5-mRNA	0.548	0.585	-0.599	1.7	1.46	0.66	3.24	0.381	1	lm.nb	Activation, Chemokine Signaling, Toxicity	NM_000579.1:2730
MFN2-mRNA	0.504	0.539	-0.552	1.56	1.42	0.682	2.95	0.381	1	lm.nb	Metabolism, Mitochondrial biogenesis	NM_014874.3:2010
ITGB2-mRNA	0.574	0.615	-0.63	1.78	1.49	0.646	3.43	0.381	1	lm.nb	Cytotoxicity, Exhaustion, Interactions with Non-lymphoid Cells, Persistence, T-cell migration, Toxicity	NM_000211.2:520
TRGV3/5-mRNA	0.778	0.877	-0.942	2.5	1.71	0.521	5.64	0.405	1	lm.nb	TCR Diversity	ENST00000390346.1:376
PYCR2-mRNA	-0.191	0.217	-0.617	0.235	0.876	0.652	1.18	0.408	1	lm.nb	Glutamine metabolism, Metabolism	NM_013328.2:1250
PPAT-mRNA	0.396	0.45	-0.486	1.28	1.32	0.714	2.43	0.408	1	lm.nb	Activation, Myc targets	NM_002703.3:1210
GADD45B-mRNA	-0.359	0.408	-1.16	0.441	0.78	0.448	1.36	0.409	1	lm.nb	Activation, Apoptosis, Cell Cycle, Exhaustion, MAPK and PI3K Signaling, Metabolism, NF-kB, Toxicity	NM_015675.2:365
AKT1-mRNA	-0.254	0.289	-0.821	0.313	0.839	0.566	1.24	0.409	1	lm.nb	Activation, Apoptosis, Autophagy, Cell Cycle, Exhaustion, Innate-like T-cells, JAK-STAT, MAPK and PI3K Signaling, Metabolism, mTOR, Notch, Phenotype, TCR signaling, Wnt signaling	NM_001014432.1:1275
COX16-mRNA	0.515	0.586	-0.635	1.66	1.43	0.644	3.17	0.409	1	lm.nb	Metabolism, Mitochondrial biogenesis, Oxidative phosphorylation	NM_001204090.1:22
TRBV28-mRNA	0.5	0.571	-0.619	1.62	1.41	0.651	3.07	0.41	1	lm.nb	TCR Diversity	TCRVB_045.1:47
TRBV6-1-mRNA	0.531	0.624	-0.692	1.75	1.45	0.619	3.37	0.423	1	lm.nb	TCR Diversity	TCRVB_011.1:124
CD7-mRNA	0.193	0.228	-0.254	0.639	1.14	0.839	1.56	0.426	1	lm.nb	Cell Cycle, Metabolism	NM_006137.6:440
FNIP1-mRNA	0.439	0.536	-0.612	1.49	1.36	0.654	2.81	0.44	1	lm.nb	Metabolism, mTOR	NM_001008738.2:1264
TRAV16-mRNA	0.222	0.273	-0.312	0.757	1.17	0.805	1.69	0.442	1	lm.nb	TCR Diversity	TCRVA_024.1:222
SH3BP2-mRNA	0.527	0.651	-0.75	1.8	1.44	0.595	3.49	0.445	1	lm.nb	Cytotoxicity, Toxicity	NM_003023.4:4420
NEDD8-mRNA	0.239	0.303	-0.354	0.833	1.18	0.782	1.78	0.455	1	lm.nb	Phenotype, TGF-beta	NM_006156.2:330
TRBV6-2-mRNA	0.252	0.319	-0.374	0.878	1.19	0.772	1.84	0.456	1	lm.nb	TCR Diversity	TCRVB_012.1:150
PTK2B-mRNA	0.244	0.319	-0.381	0.868	1.18	0.768	1.82	0.469	1	lm.nb	Cytotoxicity, Persistence, T-cell migration, Toxicity	NM_004103.3:735
DIABLO-mRNA	0.256	0.335	-0.401	0.913	1.19	0.757	1.88	0.47	1	lm.nb	Apoptosis, Exhaustion, Metabolism, Mitochondrial biogenesis	NM_138930.2:855
TRAV3-mRNA	-0.214	0.283	-0.77	0.341	0.862	0.587	1.27	0.475	1	lm.nb	TCR Diversity	TCRVA_004.1:6
RELA-mRNA	-0.18	0.239	-0.648	0.288	0.883	0.638	1.22	0.476	1	loglinear	Activation, Apoptosis, Exhaustion, Innate-like T-cells, Interleukin Signaling, MAPK and PI3K Signaling, NF-kB, Phenotype, TCR signaling, Th1, Th9, Toxicity	NM_021975.3:1990
GFM1-mRNA	0.673	0.898	-1.09	2.43	1.59	0.471	5.41	0.478	1	lm.nb	Metabolism, Mitochondrial biogenesis	NM_024996.5:1610
CD4-mRNA	0.281	0.38	-0.464	1.03	1.22	0.725	2.04	0.484	1	lm.nb	Activation, TCR signaling	NM_000616.4:975
ADAR-mRNA	0.216	0.293	-0.358	0.79	1.16	0.78	1.73	0.484	1	lm.nb	Toxicity, Type I interferon signaling	NM_001111.3:6091
TRAV12-1-mRNA	0.19	0.259	-0.318	0.698	1.14	0.802	1.62	0.487	1	lm.nb	TCR Diversity	TCRVA_018.1:140
CCL3/L1-mRNA	0.654	0.898	-1.11	2.41	1.57	0.465	5.33	0.49	1	lm.nb	Activation, Chemokine Signaling, Exhaustion, Innate-like T-cells, Phenotype, T-cell exhaustion markers, Toxicity	NM_002983.2:159
CASP8-mRNA	0.2	0.275	-0.34	0.74	1.15	0.79	1.67	0.491	1	lm.nb	Apoptosis, Exhaustion, Innate-like T-cells, Phenotype	NM_001228.4:301
CCL22-mRNA	0.897	1.23	-1.52	3.32	1.86	0.348	9.96	0.491	1	lm.nb	Activation, Chemokine Signaling, Toxicity	NM_002990.3:797
MTOR-mRNA	-0.518	0.716	-1.92	0.886	0.699	0.264	1.85	0.493	1	lm.nb	Activation, Autophagy, JAK-STAT, MAPK and PI3K Signaling, Metabolism, mTOR, Phenotype, Th17	NM_004958.3:1865
TRAV4-mRNA	-0.254	0.352	-0.943	0.436	0.839	0.52	1.35	0.494	1	lm.nb	TCR Diversity	TCRVA_005.1:159
KLRB1-mRNA	0.368	0.513	-0.636	1.37	1.29	0.643	2.59	0.496	1	lm.nb	Cell Types, Exhaustion, Interactions with Non-lymphoid Cells, NKT Receptors, Toxicity	NM_002258.2:85
CTLA4-mRNA	0.385	0.537	-0.668	1.44	1.31	0.63	2.71	0.496	1	lm.nb	Activation, Costimulatory Molecules, Exhaustion, T-cell exhaustion markers, TCR signaling	NM_005214.3:405
TRBV20-1-mRNA	-0.216	0.304	-0.812	0.381	0.861	0.57	1.3	0.501	1	lm.nb	TCR Diversity	TCRVB_041.1:95
HADHB-mRNA	0.311	0.44	-0.552	1.17	1.24	0.682	2.26	0.503	1	lm.nb	Lipid Metabolism, Metabolism	NM_000183.2:1174
LCK-mRNA	0.105	0.153	-0.194	0.404	1.08	0.874	1.32	0.514	1	lm.nb	Activation, Cytotoxicity, NF-kB, TCR signaling, Toxicity	NM_005356.2:1260
LPAR6-mRNA	0.247	0.369	-0.475	0.97	1.19	0.719	1.96	0.524	1	lm.nb	Activation, MAPK and PI3K Signaling	NM_005767.3:1210
CTSD-mRNA	0.663	1.01	-1.32	2.65	1.58	0.401	6.25	0.533	1	lm.nb	Activation, Antigen processing & presentation, Apoptosis, Autophagy, Exhaustion, Metabolism	NM_001909.3:1495
TRAV41-mRNA	-0.421	0.653	-1.7	0.86	0.747	0.307	1.81	0.54	1	lm.nb	TCR Diversity	TCRVA_046.1:38
MDH2-mRNA	0.198	0.315	-0.419	0.814	1.15	0.748	1.76	0.549	1	lm.nb	Metabolism, Oxidative phosphorylation	NM_005918.3:77
UBA5-mRNA	-0.367	0.587	-1.52	0.783	0.775	0.349	1.72	0.552	1	lm.nb	Activation, Antigen processing & presentation	NM_198329.2:778
RBX1-mRNA	0.128	0.206	-0.275	0.531	1.09	0.826	1.44	0.554	1	lm.nb	Activation, Antigen processing & presentation, Cell Cycle, Circadian Clock, Metabolism, Notch, Phenotype, TGF-beta, Wnt signaling	NM_014248.2:162
TRAV8-1-mRNA	0.268	0.438	-0.59	1.13	1.2	0.664	2.18	0.559	1	lm.nb	TCR Diversity	TCRVA_009.1:108
TRAV25-mRNA	0.278	0.455	-0.614	1.17	1.21	0.653	2.25	0.561	1	lm.nb	TCR Diversity	TCRVA_033.1:43
TRBV4-1-mRNA	-0.442	0.725	-1.86	0.978	0.736	0.275	1.97	0.561	1	lm.nb	TCR Diversity	TCRVB_003.1:143
TRAV13-1-mRNA	-0.129	0.218	-0.556	0.297	0.914	0.68	1.23	0.571	1	lm.nb	TCR Diversity	TCRVA_021.1:189
CCL17-mRNA	0.769	1.3	-1.77	3.31	1.7	0.293	9.91	0.571	1	lm.nb	Activation, Chemokine Signaling, Toxicity	NM_002987.2:229
ZAP70-mRNA	0.0942	0.159	-0.217	0.406	1.07	0.86	1.32	0.572	1	lm.nb	Activation, Cytotoxicity, NF-kB, TCR signaling, Toxicity	NM_001079.3:1175
TRBV2-mRNA	-0.169	0.296	-0.749	0.412	0.89	0.595	1.33	0.587	1	lm.nb	TCR Diversity	TCRVB_001.1:220
MAML2-mRNA	0.126	0.226	-0.317	0.569	1.09	0.803	1.48	0.595	1	lm.nb	Notch, Phenotype, Th1	NM_032427.2:1890
IL12RB2-mRNA	0.181	0.327	-0.46	0.822	1.13	0.727	1.77	0.597	1	lm.nb	Activation, Interleukin Signaling, JAK-STAT, Phenotype, Th1, Toxicity	NM_001559.2:1315
CD6-mRNA	-0.191	0.347	-0.872	0.49	0.876	0.546	1.4	0.599	1	lm.nb	Cell Types	NM_001254751.1:1722
CD3E-mRNA	-0.098	0.181	-0.453	0.257	0.934	0.73	1.2	0.606	1	lm.nb	Activation, Cell Types, Exhaustion, Interactions with Non-lymphoid Cells, TCR signaling	NM_000733.2:75
CD28-mRNA	0.144	0.268	-0.381	0.669	1.1	0.768	1.59	0.607	1	lm.nb	Activation, Costimulatory Molecules, Exhaustion, TCR signaling	NM_001243078.1:2065
TGFBR1-mRNA	0.145	0.273	-0.389	0.679	1.11	0.764	1.6	0.611	1	lm.nb	Activation, MAPK and PI3K Signaling, Phenotype, TGF-beta, Th17, Th9, Treg	NM_004612.2:1255
TRAF5-mRNA	-0.209	0.397	-0.986	0.569	0.865	0.505	1.48	0.615	1	lm.nb	NF-kB, Toxicity	NM_001033910.2:1690
SOCS4-mRNA	0.2	0.383	-0.55	0.95	1.15	0.683	1.93	0.617	1	lm.nb	Activation, JAK-STAT	NM_199421.1:805
BCL6-mRNA	-0.233	0.445	-1.11	0.64	0.851	0.464	1.56	0.617	1	lm.nb	Phenotype, Tfh, Th1	NM_001706.2:675
LTB-mRNA	0.124	0.239	-0.344	0.593	1.09	0.788	1.51	0.619	1	lm.nb	Innate-like T-cells, NF-kB, Phenotype, Toxicity	NM_002341.1:330
IL7R-mRNA	0.0901	0.174	-0.251	0.431	1.06	0.84	1.35	0.621	1	lm.nb	Activation, Interleukin Signaling, JAK-STAT, MAPK and PI3K Signaling, Toxicity	NM_002185.2:1610
NDUFA4-mRNA	0.184	0.357	-0.515	0.884	1.14	0.7	1.85	0.621	1	lm.nb	Metabolism, Oxidative phosphorylation	NM_002489.2:35
CALM1-mRNA	-0.128	0.248	-0.614	0.358	0.915	0.654	1.28	0.622	1	lm.nb	Activation, Metabolism, Mitochondrial biogenesis, NFAT, Phenotype, Wnt signaling	NM_006888.3:1683
SLAMF6-mRNA	0.171	0.334	-0.482	0.825	1.13	0.716	1.77	0.623	1	lm.nb	Exhaustion, Interactions with Non-lymphoid Cells, NKT Receptors, Toxicity	NM_001184714.1:903
HDAC7-mRNA	0.141	0.277	-0.402	0.685	1.1	0.757	1.61	0.626	1	lm.nb	Notch, Phenotype	NM_001098416.2:416
CASP3-mRNA	0.161	0.324	-0.473	0.796	1.12	0.72	1.74	0.633	1	lm.nb	Activation, Apoptosis, Cytotoxicity, Exhaustion, MAPK and PI3K Signaling, T-cell exhaustion markers, Toxicity	NM_004346.3:2156
TRAV8-6-mRNA	0.201	0.403	-0.589	0.991	1.15	0.665	1.99	0.634	1	lm.nb	TCR Diversity	TCRVA_013.1:206
TRBV27-mRNA	0.0829	0.167	-0.244	0.41	1.06	0.845	1.33	0.634	1	loglinear	TCR Diversity	TCRVB_044.1:162
SERINC1-mRNA	0.067	0.139	-0.206	0.34	1.05	0.867	1.27	0.645	1	lm.nb	Glutamine metabolism, Metabolism	NM_020755.2:95
PPP2R5D-mRNA	0.264	0.559	-0.833	1.36	1.2	0.562	2.57	0.652	1	lm.nb	Activation, Cell Cycle, Glycolysis, MAPK and PI3K Signaling, Metabolism, Phenotype, Wnt signaling	NM_006245.2:880
TRBV11-2-mRNA	0.131	0.281	-0.421	0.683	1.1	0.747	1.6	0.656	1	lm.nb	TCR Diversity	TCRVB_030.1:131
PLCB2-mRNA	-0.12	0.275	-0.658	0.419	0.92	0.634	1.34	0.677	1	lm.nb	Phenotype, Wnt signaling	NM_004573.2:410
IFNG-mRNA	-0.313	0.747	-1.78	1.15	0.805	0.292	2.22	0.688	1	lm.nb	Activation, Cytotoxicity, Innate-like T-cells, Interleukin Signaling, JAK-STAT, Phenotype, TCR signaling, TGF-beta, Th1, Toxicity, Type II interferon signaling	NM_000619.2:970
CDKN1A-mRNA	0.459	1.1	-1.69	2.61	1.37	0.309	6.11	0.688	1	lm.nb	Activation, Cell Cycle, JAK-STAT, MAPK and PI3K Signaling, Metabolism, Myc targets	NM_000389.2:1975
HLA-DRB1-mRNA	0.483	1.19	-1.85	2.81	1.4	0.278	7.03	0.697	1	lm.nb	Activation, Antigen processing & presentation, Toxicity, Type II interferon signaling	NM_002124.3:747
RPL3-mRNA	0.129	0.318	-0.494	0.752	1.09	0.71	1.68	0.697	1	lm.nb	Activation, Myc targets	NM_001033853.1:145
TRAV12-2-mRNA	0.0923	0.231	-0.36	0.544	1.07	0.779	1.46	0.701	1	lm.nb	TCR Diversity	TCRVA_019.1:116
GATA3-mRNA	0.104	0.274	-0.434	0.641	1.07	0.74	1.56	0.717	1	lm.nb	Innate-like T-cells, Phenotype, Th1, Th2, Th9	NM_001002295.1:1691
TRBV3-1-mRNA	-0.195	0.523	-1.22	0.829	0.873	0.429	1.78	0.72	1	lm.nb	TCR Diversity	TCRVB_002.1:86
ATG7-mRNA	0.106	0.306	-0.493	0.706	1.08	0.71	1.63	0.739	1	lm.nb	Activation, Antigen processing & presentation, Autophagy, Metabolism, Mitochondrial biogenesis	NM_001136031.2:406
ID2-mRNA	-0.135	0.392	-0.903	0.633	0.911	0.535	1.55	0.74	1	lm.nb	Innate-like T-cells, Phenotype, TGF-beta	NM_002166.4:505
PSMB10-mRNA	-0.115	0.334	-0.769	0.539	0.923	0.587	1.45	0.74	1	lm.nb	Activation, Antigen processing & presentation, Apoptosis, Cell Cycle, Exhaustion, Metabolism, Notch, Phenotype, Wnt signaling	NM_002801.2:221
PTGER4-mRNA	0.181	0.548	-0.894	1.26	1.13	0.538	2.39	0.752	1	lm.nb	Cell Types	NM_000958.2:976
HLA-DRA-mRNA	0.4	1.23	-2.01	2.81	1.32	0.249	7	0.754	1	lm.nb	Activation, Antigen processing & presentation, Toxicity, Type II interferon signaling	NM_019111.3:335
RNASEL-mRNA	0.152	0.478	-0.785	1.09	1.11	0.58	2.13	0.76	1	lm.nb	Toxicity, Type I interferon signaling	NM_021133.3:1094
LAIR1-mRNA	-0.195	0.65	-1.47	1.08	0.873	0.361	2.11	0.773	1	lm.nb	Exhaustion, Interactions with Non-lymphoid Cells, NKT Receptors, Toxicity	NM_002287.3:1195
MTHFD1L-mRNA	0.203	0.686	-1.14	1.55	1.15	0.453	2.92	0.776	1	lm.nb	Metabolism, One-carbon metabolism	NM_001242767.1:525
ALDOA-mRNA	0.093	0.316	-0.527	0.712	1.07	0.694	1.64	0.777	1	lm.nb	Glycolysis, Metabolism	NM_184041.2:1455
TRBC1/2-mRNA	-0.05	0.173	-0.39	0.29	0.966	0.763	1.22	0.781	1	lm.nb	TCR Diversity	ENST00000466254.1:282
RAC2-mRNA	-0.138	0.492	-1.1	0.825	0.908	0.466	1.77	0.786	1	lm.nb	Activation, Cytotoxicity, MAPK and PI3K Signaling, Persistence, Phenotype, T-cell migration, Toxicity, Wnt signaling	NM_002872.4:341
TRBV18-mRNA	0.0723	0.268	-0.453	0.598	1.05	0.73	1.51	0.795	1	lm.nb	TCR Diversity	TCRVB_039.1:156
TNFRSF18-mRNA	0.163	0.663	-1.14	1.46	1.12	0.455	2.76	0.813	1	lm.nb	Activation, Costimulatory Molecules, Exhaustion	NM_148901.1:302
TET2-mRNA	0.115	0.477	-0.82	1.05	1.08	0.566	2.07	0.816	1	lm.nb	Metabolism	NM_001127208.2:2882
CCR2-mRNA	-0.18	0.746	-1.64	1.28	0.883	0.32	2.43	0.817	1	lm.nb	Activation, Chemokine Signaling, Toxicity	NM_001123041.2:743
TAOK2-mRNA	-0.0724	0.312	-0.684	0.54	0.951	0.622	1.45	0.823	1	lm.nb	Activation, MAPK and PI3K Signaling	NM_004783.2:1020
TRAV13-2-mRNA	0.309	1.34	-2.31	2.93	1.24	0.201	7.64	0.824	1	loglinear	TCR Diversity	TCRVA_022.1:99
IL4R-mRNA	-0.0895	0.423	-0.918	0.739	0.94	0.529	1.67	0.838	1	lm.nb	Activation, Interleukin Signaling, JAK-STAT, MAPK and PI3K Signaling, Phenotype, Th2, Toxicity	NM_000418.3:1510
TRBV4-2-mRNA	0.0685	0.325	-0.568	0.705	1.05	0.674	1.63	0.839	1	lm.nb	TCR Diversity	TCRVB_004.1:138
SEC22B-mRNA	-0.0482	0.248	-0.534	0.438	0.967	0.691	1.35	0.851	1	lm.nb	Activation, Antigen processing & presentation	NM_004892.5:85
CCR4-mRNA	0.0873	0.467	-0.828	1	1.06	0.563	2	0.857	1	lm.nb	Activation, Chemokine Signaling, Toxicity	NM_005508.4:672
TRAV12-3-mRNA	-0.0651	0.367	-0.785	0.655	0.956	0.58	1.57	0.864	1	lm.nb	TCR Diversity	TCRVA_020.1:99
TRBV13-mRNA	0.0589	0.334	-0.596	0.714	1.04	0.661	1.64	0.865	1	lm.nb	TCR Diversity	TCRVB_035.1:87
PKM-mRNA	-0.108	0.626	-1.33	1.12	0.928	0.397	2.17	0.868	1	lm.nb	Glycolysis, Metabolism	NM_182471.1:2105
STAT6-mRNA	-0.0337	0.214	-0.454	0.386	0.977	0.73	1.31	0.88	1	lm.nb	Activation, JAK-STAT, Phenotype, Th2, Th9	NM_003153.3:2030
SDHB-mRNA	-0.0454	0.299	-0.632	0.542	0.969	0.645	1.46	0.884	1	lm.nb	Metabolism, Oxidative phosphorylation	NM_003000.2:245
MAP2K7-mRNA	0.074	0.565	-1.03	1.18	1.05	0.488	2.27	0.899	1	lm.nb	Activation, Innate-like T-cells, MAPK and PI3K Signaling, Phenotype, TCR signaling	NM_145185.2:495
HACD4-mRNA	-0.0284	0.227	-0.473	0.416	0.981	0.721	1.33	0.904	1	lm.nb	Lipid Metabolism, Metabolism	NM_001010915.3:416
IL21R-mRNA	0.0809	0.654	-1.2	1.36	1.06	0.435	2.57	0.905	1	lm.nb	Activation, Cell Types, Interleukin Signaling, JAK-STAT, Phenotype, Tfh, Th17, Toxicity	NM_181079.4:1250
TRAV23-mRNA	-0.0579	0.484	-1.01	0.89	0.961	0.498	1.85	0.908	1	lm.nb	TCR Diversity	TCRVA_031.1:159
MAPK3-mRNA	-0.0332	0.37	-0.759	0.693	0.977	0.591	1.62	0.931	1	lm.nb	Activation, Apoptosis, Autophagy, Exhaustion, Innate-like T-cells, MAPK and PI3K Signaling, Metabolism, mTOR, Phenotype, TCR signaling, TGF-beta	NM_001040056.1:580
TBX21-mRNA	-0.0622	0.755	-1.54	1.42	0.958	0.344	2.67	0.937	1	lm.nb	Cell Types, Innate-like T-cells, Phenotype, Th1, Th17, Th2	NM_013351.1:890
XCL1/2-mRNA	0.0613	1.01	-1.92	2.05	1.04	0.264	4.13	0.953	1	lm.nb	Activation, Cell Types, Chemokine Signaling, Toxicity	NM_002995.2:266
TRAV9-2-mRNA	-0.029	0.486	-0.981	0.923	0.98	0.507	1.9	0.954	1	lm.nb	TCR Diversity	TCRVA_015.1:31
CHMP3-mRNA	0.0108	0.188	-0.359	0.38	1.01	0.78	1.3	0.956	1	lm.nb	Autophagy, Metabolism	NM_016079.3:95
CD45RA-mRNA	-0.0269	0.926	-1.84	1.79	0.982	0.279	3.45	0.978	1	lm.nb	Activation, Cell Types, TCR signaling	NM_002838.4:258
DHRS4-mRNA	0.0034	0.338	-0.659	0.666	1	0.633	1.59	0.992	1	lm.nb	Phenotype, Vitamin A (RA) signaling	NM_021004.2:964
NKG7-mRNA	-0.00343	0.369	-0.728	0.721	0.998	0.604	1.65	0.993	1	lm.nb	Cell Types	NM_005601.3:632

## Sheet: 19z + Fas-41BB v 19z (- FasL)
	Log2 fold change	std error (log2)	Lower confidence limit (log2)	Upper confidence limit (log2)	Linear fold change	Lower confidence limit (linear)	Upper confidence limit (linear)	P-value	BY.p.value	method	Gene.sets	probe.ID
SLAMF6-mRNA	0.649	0.15	0.356	0.942	1.57	1.28	1.92	0.00248	1	loglinear	Exhaustion, Interactions with Non-lymphoid Cells, NKT Receptors, Toxicity	NM_001184714.1:903
PGK1-mRNA	0.471	0.134	0.209	0.734	1.39	1.16	1.66	0.00778	1	lm.nb	Glycolysis, Metabolism	NM_000291.2:1030
SLC25A6-mRNA	0.416	0.123	0.175	0.658	1.33	1.13	1.58	0.00959	1	lm.nb	Metabolism, Mitochondrial biogenesis	NM_001636.3:1080
TRDV1-mRNA	0.94	0.282	0.386	1.49	1.92	1.31	2.81	0.0104	1	lm.nb	TCR Diversity	ENST00000390452.1:247
OMA1-mRNA	0.881	0.271	0.351	1.41	1.84	1.28	2.66	0.0116	1	lm.nb	Apoptosis, Exhaustion	NM_145243.3:1410
NME2-mRNA	0.432	0.133	0.17	0.693	1.35	1.13	1.62	0.0119	1	lm.nb	Activation, Myc targets	NM_001018137.2:669
CKAP5-mRNA	1.32	0.41	0.518	2.13	2.5	1.43	4.37	0.0122	1	lm.nb	Cell Cycle, Metabolism	NM_014756.2:1415
CD8A-mRNA	0.488	0.156	0.182	0.794	1.4	1.13	1.73	0.0141	1	lm.nb	Activation, Cell Types, Exhaustion, Interactions with Non-lymphoid Cells, TCR signaling	NM_001768.5:1320
GRK2-mRNA	0.47	0.153	0.169	0.771	1.39	1.12	1.71	0.0155	1	lm.nb	Activation, Chemokine Signaling, Toxicity	NM_001619.2:555
PIK3R1-mRNA	0.735	0.24	0.265	1.21	1.66	1.2	2.31	0.0155	1	lm.nb	Activation, Apoptosis, Autophagy, Exhaustion, Innate-like T-cells, JAK-STAT, MAPK and PI3K Signaling, Metabolism, mTOR, Persistence, Phenotype, T-cell migration, TCR signaling	NM_181504.2:1105
SMAD3-mRNA	0.601	0.198	0.214	0.989	1.52	1.16	1.98	0.016	1	lm.nb	Cell Cycle, Metabolism, Notch, Phenotype, TGF-beta, Th17, Th9, Treg, Wnt signaling	NM_005902.3:4220
DOCK2-mRNA	0.421	0.143	0.141	0.701	1.34	1.1	1.63	0.0186	1	lm.nb	Activation, Chemokine Signaling, Toxicity	NM_004946.2:2430
NDUFAB1-mRNA	0.662	0.227	0.216	1.11	1.58	1.16	2.15	0.0195	1	lm.nb	Lipid Metabolism, Metabolism, Oxidative phosphorylation	NM_005003.2:490
UBE2V1-mRNA	0.409	0.146	0.122	0.696	1.33	1.09	1.62	0.0233	1	loglinear	Activation, Antigen processing & presentation	NM_001257397.1:453
LDHA-mRNA	0.475	0.171	0.141	0.81	1.39	1.1	1.75	0.0238	1	lm.nb	Activation, Glycolysis, Metabolism, Myc targets, Oxidative phosphorylation	NM_001165414.1:1690
PSMA2-mRNA	0.632	0.228	0.186	1.08	1.55	1.14	2.11	0.024	1	lm.nb	Activation, Antigen processing & presentation, Apoptosis, Cell Cycle, Exhaustion, Metabolism, Notch, Phenotype, Wnt signaling	NM_002787.4:460
UBE2I-mRNA	0.543	0.198	0.154	0.931	1.46	1.11	1.91	0.0255	1	lm.nb	Cell Cycle, Metabolism, NF-kB, Toxicity	NM_194260.2:304
GNAI2-mRNA	0.523	0.195	0.14	0.905	1.44	1.1	1.87	0.0281	1	lm.nb	Persistence, T-cell migration	NM_002070.2:1000
HSPA9-mRNA	0.593	0.225	0.152	1.03	1.51	1.11	2.05	0.0298	1	lm.nb	Metabolism, Mitochondrial biogenesis	NM_004134.4:975
TRAV8-2-mRNA	0.328	0.124	0.084	0.572	1.26	1.06	1.49	0.0299	1	loglinear	TCR Diversity	TCRVA_010.1:206
NFATC2IP-mRNA	0.551	0.219	0.121	0.98	1.46	1.09	1.97	0.0361	1	lm.nb	Activation, NFAT	NM_032815.3:1680
IFNAR1-mRNA	0.43	0.172	0.0929	0.768	1.35	1.07	1.7	0.037	1	loglinear	Activation, Cytotoxicity, Innate-like T-cells, JAK-STAT, MAPK and PI3K Signaling, Phenotype, Toxicity, Type I interferon signaling	NM_000629.2:782
PRF1-mRNA	0.661	0.265	0.141	1.18	1.58	1.1	2.27	0.0375	1	lm.nb	Apoptosis, Cell Types, Cytotoxicity, Exhaustion, Innate-like T-cells, Phenotype, Toxicity	NM_005041.3:2120
CASP3-mRNA	0.411	0.167	0.0839	0.738	1.33	1.06	1.67	0.0391	1	lm.nb	Activation, Apoptosis, Cytotoxicity, Exhaustion, MAPK and PI3K Signaling, T-cell exhaustion markers, Toxicity	NM_004346.3:2156
TRBV9-mRNA	0.647	0.265	0.128	1.17	1.57	1.09	2.25	0.0403	1	lm.nb	TCR Diversity	TCRVB_025.1:175
FASN-mRNA	1.16	0.477	0.224	2.1	2.23	1.17	4.27	0.0412	1	lm.nb	Activation, Lipid Metabolism, Metabolism, Myc targets	NM_004104.4:5387
HLA-E-mRNA	0.386	0.16	0.0725	0.699	1.31	1.05	1.62	0.0422	1	lm.nb	Activation, Antigen processing & presentation, Exhaustion, Interactions with Non-lymphoid Cells, Toxicity, Type I interferon signaling, Type II interferon signaling	NM_005516.4:1204
NAA20-mRNA	0.585	0.242	0.11	1.06	1.5	1.08	2.09	0.0423	1	lm.nb	Metabolism, Mitochondrial biogenesis	NM_016100.3:585
PTPRC-mRNA	0.286	0.119	0.0531	0.518	1.22	1.04	1.43	0.0427	1	lm.nb	Activation, Cell Types, TCR signaling	NM_080921.2:90
CDC42-mRNA	0.315	0.131	0.0578	0.572	1.24	1.04	1.49	0.0431	1	lm.nb	Activation, MAPK and PI3K Signaling, Persistence, T-cell migration, TCR signaling	NM_001039802.1:390
IL2RA-mRNA	0.669	0.28	0.121	1.22	1.59	1.09	2.33	0.0438	1	lm.nb	Activation, Interleukin Signaling, JAK-STAT, MAPK and PI3K Signaling, Phenotype, Th2, Toxicity	NM_000417.1:1000
SERPINB9-mRNA	0.47	0.197	0.0844	0.856	1.39	1.06	1.81	0.0439	1	lm.nb	Exhaustion, Interactions with Non-lymphoid Cells	NM_004155.3:950
SERINC1-mRNA	0.263	0.111	0.0452	0.48	1.2	1.03	1.39	0.0454	1	loglinear	Glutamine metabolism, Metabolism	NM_020755.2:95
ATG14-mRNA	0.438	0.186	0.074	0.801	1.35	1.05	1.74	0.0461	1	loglinear	Autophagy, Metabolism, Mitochondrial biogenesis	NM_014924.3:4520
KLRK1-mRNA	0.456	0.196	0.0714	0.84	1.37	1.05	1.79	0.0486	1	lm.nb	Cell Types, Cytotoxicity, Exhaustion, Interactions with Non-lymphoid Cells, NKT Receptors, Toxicity	NM_007360.1:760
FH-mRNA	0.522	0.227	0.0764	0.967	1.44	1.05	1.95	0.0508	1	lm.nb	Metabolism, Oxidative phosphorylation	NM_000143.2:203
CCL1-mRNA	1.8	0.794	0.247	3.36	3.49	1.19	10.3	0.0528	1	lm.nb	Activation, Chemokine Signaling, Toxicity	NM_002981.1:157
SMC2-mRNA	1.07	0.475	0.141	2	2.1	1.1	4	0.054	1	lm.nb	Cell Cycle, Metabolism	NM_001042551.1:1855
NOTCH2-mRNA	0.498	0.224	0.0591	0.937	1.41	1.04	1.91	0.0568	1	lm.nb	Notch, Phenotype, Th2	NM_024408.3:2842
NMT1-mRNA	0.383	0.173	0.0445	0.721	1.3	1.03	1.65	0.0573	1	lm.nb	Apoptosis, Exhaustion	NM_021079.3:1206
ADD1-mRNA	0.411	0.186	0.0471	0.775	1.33	1.03	1.71	0.0578	1	lm.nb	Apoptosis, Exhaustion	NM_001119.4:622
NFKB2-mRNA	0.67	0.303	0.0758	1.26	1.59	1.05	2.4	0.0581	1	lm.nb	Activation, MAPK and PI3K Signaling, NF-kB, Toxicity	NM_002502.2:825
COX6C-mRNA	0.325	0.147	0.0365	0.614	1.25	1.03	1.53	0.0583	1	lm.nb	Metabolism, Oxidative phosphorylation	NM_004374.2:69
SKP1-mRNA	0.386	0.176	0.0418	0.731	1.31	1.03	1.66	0.0592	1	lm.nb	Activation, Antigen processing & presentation, Cell Cycle, Circadian Clock, Metabolism, Notch, Phenotype, TGF-beta, Wnt signaling	NM_170679.2:630
CXCR3-mRNA	0.443	0.207	0.0372	0.848	1.36	1.03	1.8	0.0648	1	lm.nb	Activation, Chemokine Signaling, Toxicity	NM_001504.1:80
CD69-mRNA	0.604	0.284	0.0466	1.16	1.52	1.03	2.24	0.0664	1	lm.nb	Activation, Phenotype, Treg	NM_001781.1:460
ALDOC-mRNA	0.829	0.409	0.0265	1.63	1.78	1.02	3.1	0.0775	1	loglinear	Glycolysis, Metabolism	NM_005165.2:260
TRAV14-mRNA	0.534	0.265	0.0143	1.05	1.45	1.01	2.07	0.0788	1	lm.nb	TCR Diversity	TCRVA_023.1:232
TRAC-mRNA	0.327	0.163	0.00824	0.647	1.25	1.01	1.57	0.0792	1	lm.nb	Exhaustion, Interactions with Non-lymphoid Cells, TCR Diversity	ENST00000611116.1:361
ATG7-mRNA	0.344	0.171	0.00798	0.68	1.27	1.01	1.6	0.0797	1	loglinear	Activation, Antigen processing & presentation, Autophagy, Metabolism, Mitochondrial biogenesis	NM_001136031.2:406
SLC25A20-mRNA	0.377	0.189	0.00603	0.748	1.3	1	1.68	0.0815	1	lm.nb	Lipid Metabolism, Metabolism	NM_000387.5:1458
HMGCR-mRNA	0.543	0.275	0.0041	1.08	1.46	1	2.12	0.0837	1	lm.nb	Lipid Metabolism, Metabolism	NM_000859.2:555
TRDC-mRNA	0.722	0.366	0.00394	1.44	1.65	1	2.71	0.0842	1	lm.nb	TCR Diversity	ENST00000390477.1:310
RORA-mRNA	0.524	0.266	0.00225	1.04	1.44	1	2.06	0.0845	1	lm.nb	Circadian Clock, Innate-like T-cells, Metabolism, Phenotype, Th17	NM_134261.2:1715
PPIA-mRNA	0.346	0.178	-0.00325	0.696	1.27	0.998	1.62	0.0881	1	lm.nb	Activation, NFAT	NM_021130.3:315
IFNGR1-mRNA	0.37	0.193	-0.00752	0.747	1.29	0.995	1.68	0.091	1	lm.nb	Activation, Cytotoxicity, JAK-STAT, Phenotype, Th1, Toxicity, Type II interferon signaling	NM_000416.2:392
ACSL5-mRNA	0.991	0.519	-0.0261	2.01	1.99	0.982	4.02	0.0926	1	lm.nb	Lipid Metabolism, Metabolism	NM_203379.1:2109
HSPE1-mRNA	0.417	0.219	-0.012	0.846	1.34	0.992	1.8	0.0932	1	lm.nb	Activation, Metabolism, Mitochondrial biogenesis, Myc targets	NM_002157.2:607
CD3D-mRNA	0.281	0.148	-0.00911	0.572	1.22	0.994	1.49	0.0942	1	lm.nb	Activation, Cell Types, Exhaustion, Interactions with Non-lymphoid Cells, TCR signaling	NM_000732.4:110
STAT5A-mRNA	0.545	0.287	-0.018	1.11	1.46	0.988	2.15	0.0944	1	lm.nb	Activation, JAK-STAT, Phenotype, Tfh, Th2, Treg	NM_003152.2:3460
TET2-mRNA	0.67	0.354	-0.0245	1.37	1.59	0.983	2.58	0.0953	1	lm.nb	Metabolism	NM_001127208.2:2882
TSC2-mRNA	0.444	0.235	-0.0173	0.906	1.36	0.988	1.87	0.0959	1	lm.nb	Activation, Autophagy, MAPK and PI3K Signaling, Metabolism, mTOR	NM_000548.3:2380
LEF1-mRNA	0.282	0.15	-0.0118	0.575	1.22	0.992	1.49	0.0967	1	lm.nb	Phenotype, Wnt signaling	NM_016269.3:1165
TRAV17-mRNA	0.524	0.284	-0.034	1.08	1.44	0.977	2.12	0.103	1	lm.nb	TCR Diversity	TCRVA_025.1:201
CD3E-mRNA	0.317	0.173	-0.0218	0.656	1.25	0.985	1.58	0.104	1	lm.nb	Activation, Cell Types, Exhaustion, Interactions with Non-lymphoid Cells, TCR signaling	NM_000733.2:75
TRAV6-mRNA	0.608	0.333	-0.0446	1.26	1.52	0.97	2.4	0.105	1	loglinear	TCR Diversity	TCRVA_007.1:183
TPR-mRNA	0.6	0.331	-0.0492	1.25	1.52	0.966	2.38	0.108	1	lm.nb	Cell Cycle, Glycolysis, Metabolism	NM_003292.2:6825
IL23R-mRNA	-1.19	0.659	-2.48	0.105	0.44	0.18	1.08	0.109	1	lm.nb	Activation, Interleukin Signaling, JAK-STAT, Phenotype, Th17, Toxicity	NM_144701.2:1800
LAT-mRNA	0.494	0.275	-0.0446	1.03	1.41	0.97	2.05	0.11	1	lm.nb	Activation, Cytotoxicity, NF-kB, TCR signaling, Toxicity	NM_001014987.1:1290
IL32-mRNA	0.438	0.244	-0.0396	0.916	1.35	0.973	1.89	0.11	1	lm.nb	Activation, Interleukin Signaling, Toxicity	NM_004221.4:358
CHMP4A-mRNA	0.252	0.14	-0.0235	0.527	1.19	0.984	1.44	0.111	1	loglinear	Autophagy, Metabolism	NM_014169.2:770
PLCG1-mRNA	0.38	0.212	-0.0358	0.797	1.3	0.975	1.74	0.111	1	lm.nb	Activation, NF-kB, Persistence, T-cell migration, TCR signaling, Toxicity	NM_002660.2:2290
MTHFD1-mRNA	0.86	0.481	-0.083	1.8	1.82	0.944	3.49	0.112	1	lm.nb	Metabolism, One-carbon metabolism	NM_005956.2:2675
CXCR4-mRNA	0.653	0.366	-0.0653	1.37	1.57	0.956	2.59	0.113	1	lm.nb	Activation, Chemokine Signaling, Persistence, T-cell migration, Toxicity	NM_003467.2:1335
IL2RG-mRNA	0.329	0.186	-0.0345	0.693	1.26	0.976	1.62	0.114	1	lm.nb	Activation, Interleukin Signaling, JAK-STAT, MAPK and PI3K Signaling, Phenotype, Th17, Th2, Toxicity	NM_000206.1:595
NFKBIA-mRNA	0.661	0.373	-0.0697	1.39	1.58	0.953	2.62	0.114	1	lm.nb	Activation, Apoptosis, Exhaustion, Innate-like T-cells, NF-kB, Phenotype, TCR signaling, Toxicity	NM_020529.1:945
TP53-mRNA	0.336	0.19	-0.0355	0.708	1.26	0.976	1.63	0.114	1	lm.nb	Activation, Apoptosis, Cell Cycle, Exhaustion, MAPK and PI3K Signaling, Metabolism, Myc targets, Notch, Phenotype, Wnt signaling	NM_000546.2:1330
COX6B1-mRNA	0.279	0.157	-0.0297	0.587	1.21	0.98	1.5	0.114	1	lm.nb	Metabolism, Oxidative phosphorylation	NM_001863.4:264
TRBV27-mRNA	0.379	0.214	-0.0409	0.798	1.3	0.972	1.74	0.115	1	lm.nb	TCR Diversity	TCRVB_044.1:162
STAT2-mRNA	0.864	0.491	-0.0993	1.83	1.82	0.933	3.55	0.117	1	lm.nb	Activation, JAK-STAT, Toxicity, Type I interferon signaling	NM_005419.3:1390
FAS-mRNA	0.357	0.205	-0.0448	0.758	1.28	0.969	1.69	0.12	1	lm.nb	Activation, Apoptosis, Cytotoxicity, Exhaustion, MAPK and PI3K Signaling, Toxicity	NM_000043.4:398
IKZF2-mRNA	1.15	0.658	-0.144	2.43	2.21	0.905	5.41	0.12	1	lm.nb	Phenotype, Th2	NM_001079526.1:3362
HDAC8-mRNA	0.491	0.285	-0.068	1.05	1.41	0.954	2.07	0.123	1	lm.nb	Notch, Phenotype	NM_018486.2:387
TRBV3-1-mRNA	0.553	0.323	-0.0798	1.18	1.47	0.946	2.27	0.125	1	lm.nb	TCR Diversity	TCRVB_002.1:86
NSD2-mRNA	0.503	0.297	-0.0782	1.08	1.42	0.947	2.12	0.128	1	lm.nb	Cell Cycle, Metabolism	NM_007331.1:1260
STAT5B-mRNA	0.459	0.271	-0.0728	0.99	1.37	0.951	1.99	0.129	1	lm.nb	Activation, JAK-STAT, Phenotype, Th2	NM_012448.3:200
NDUFA1-mRNA	0.335	0.198	-0.0537	0.723	1.26	0.963	1.65	0.13	1	lm.nb	Metabolism, Oxidative phosphorylation	NM_004541.3:240
SERINC3-mRNA	0.242	0.143	-0.0388	0.522	1.18	0.973	1.44	0.13	1	lm.nb	Glutamine metabolism, Metabolism	NM_006811.2:185
GZMK-mRNA	0.943	0.56	-0.154	2.04	1.92	0.899	4.11	0.13	1	lm.nb	Innate-like T-cells, Phenotype	NM_002104.2:700
PSMA6-mRNA	0.627	0.373	-0.104	1.36	1.54	0.931	2.56	0.131	1	lm.nb	Activation, Antigen processing & presentation, Apoptosis, Cell Cycle, Exhaustion, Metabolism, Notch, Phenotype, Wnt signaling	NM_002791.1:901
IKBKE-mRNA	0.691	0.413	-0.118	1.5	1.61	0.922	2.83	0.133	1	lm.nb	Innate-like T-cells, Phenotype	NM_014002.2:2470
MAP3K14-mRNA	0.341	0.208	-0.0665	0.749	1.27	0.955	1.68	0.14	1	lm.nb	Activation, Apoptosis, Exhaustion, MAPK and PI3K Signaling, NF-kB, TCR signaling, Toxicity	NM_003954.1:620
DUSP1-mRNA	0.95	0.581	-0.188	2.09	1.93	0.878	4.25	0.141	1	lm.nb	Activation, MAPK and PI3K Signaling, Myc targets	NM_004417.2:987
CD3G-mRNA	0.302	0.186	-0.0623	0.666	1.23	0.958	1.59	0.143	1	lm.nb	Activation, Cell Types, Exhaustion, Interactions with Non-lymphoid Cells, TCR signaling	NM_000073.2:404
CDC26-mRNA	0.697	0.43	-0.145	1.54	1.62	0.904	2.91	0.143	1	lm.nb	Activation, Antigen processing & presentation, Cell Cycle, Metabolism	NM_139286.3:280
TFRC-mRNA	0.876	0.551	-0.204	1.96	1.84	0.868	3.88	0.151	1	lm.nb	Activation, Myc targets	NM_003234.1:1220
DDIT4-mRNA	0.92	0.58	-0.217	2.06	1.89	0.86	4.16	0.152	1	lm.nb	Activation, Autophagy, MAPK and PI3K Signaling, Metabolism, mTOR	NM_019058.2:85
SLC7A5-mRNA	0.43	0.272	-0.104	0.964	1.35	0.93	1.95	0.153	1	lm.nb	Metabolism, mTOR	NM_003486.5:785
SMAD2-mRNA	0.338	0.215	-0.0828	0.759	1.26	0.944	1.69	0.154	1	lm.nb	Cell Cycle, Metabolism, Phenotype, TGF-beta, Th17, Th9, Treg	NM_005901.5:1678
TRAV22-mRNA	0.627	0.4	-0.158	1.41	1.54	0.896	2.66	0.156	1	lm.nb	TCR Diversity	TCRVA_030.1:183
TRBV7-3-mRNA	-0.72	0.46	-1.62	0.182	0.607	0.325	1.13	0.156	1	lm.nb	TCR Diversity	TCRVB_019.1:163
TRAV1-2-mRNA	0.74	0.481	-0.203	1.68	1.67	0.869	3.21	0.163	1	lm.nb	TCR Diversity	TCRVA_002.1:187
CPT1A-mRNA	0.332	0.218	-0.0957	0.759	1.26	0.936	1.69	0.167	1	loglinear	Circadian Clock, Lipid Metabolism, Mitochondrial biogenesis, Phenotype, Vitamin A (RA) signaling	NM_001876.3:1355
RELA-mRNA	0.322	0.212	-0.0942	0.738	1.25	0.937	1.67	0.168	1	loglinear	Activation, Apoptosis, Exhaustion, Innate-like T-cells, Interleukin Signaling, MAPK and PI3K Signaling, NF-kB, Phenotype, TCR signaling, Th1, Th9, Toxicity	NM_021975.3:1990
IL4R-mRNA	0.599	0.396	-0.177	1.38	1.51	0.885	2.59	0.169	1	lm.nb	Activation, Interleukin Signaling, JAK-STAT, MAPK and PI3K Signaling, Phenotype, Th2, Toxicity	NM_000418.3:1510
CD8B-mRNA	0.743	0.493	-0.223	1.71	1.67	0.857	3.27	0.17	1	lm.nb	Activation, Cell Types, Exhaustion, Interactions with Non-lymphoid Cells, TCR signaling	NM_172099.2:439
TGFBR2-mRNA	0.281	0.186	-0.0846	0.646	1.21	0.943	1.57	0.17	1	lm.nb	Activation, MAPK and PI3K Signaling, Phenotype, TGF-beta, Th17, Th9, Treg	NM_001024847.1:1760
IRF7-mRNA	0.488	0.325	-0.149	1.13	1.4	0.902	2.18	0.172	1	lm.nb	Innate-like T-cells, Phenotype, Toxicity, Type I interferon signaling, Type II interferon signaling	NM_001572.3:1763
SELL-mRNA	0.43	0.291	-0.14	1	1.35	0.907	2	0.178	1	lm.nb	Exhaustion, Interactions with Non-lymphoid Cells, Phenotype	NR_029467.1:1585
TNFRSF18-mRNA	0.643	0.437	-0.213	1.5	1.56	0.863	2.83	0.179	1	lm.nb	Activation, Costimulatory Molecules, Exhaustion	NM_148901.1:302
ADAR-mRNA	0.366	0.249	-0.122	0.854	1.29	0.919	1.81	0.179	1	lm.nb	Toxicity, Type I interferon signaling	NM_001111.3:6091
CTNNB1-mRNA	0.255	0.174	-0.0854	0.596	1.19	0.943	1.51	0.18	1	lm.nb	Apoptosis, Exhaustion, Persistence, Phenotype, T-cell migration, Wnt signaling	NM_001098210.1:1815
LTA-mRNA	0.834	0.573	-0.288	1.96	1.78	0.819	3.88	0.183	1	lm.nb	Innate-like T-cells, NF-kB, Phenotype, Toxicity	NM_000595.2:885
TRAV8-6-mRNA	0.559	0.386	-0.199	1.32	1.47	0.871	2.49	0.186	1	lm.nb	TCR Diversity	TCRVA_013.1:206
LILRB3-mRNA	-0.757	0.525	-1.79	0.271	0.592	0.29	1.21	0.187	1	lm.nb	Exhaustion, Interactions with Non-lymphoid Cells	NM_006864.3:1102
COX4I1-mRNA	0.23	0.16	-0.0843	0.544	1.17	0.943	1.46	0.189	1	lm.nb	Metabolism, Oxidative phosphorylation	NM_001318797.1:50
DAP3-mRNA	0.419	0.296	-0.161	0.999	1.34	0.894	2	0.195	1	lm.nb	Metabolism, Mitochondrial biogenesis	NM_004632.3:795
GZMM-mRNA	-0.541	0.383	-1.29	0.21	0.687	0.409	1.16	0.196	1	lm.nb	Apoptosis, Cytotoxicity, Exhaustion, Innate-like T-cells, Phenotype, Toxicity	NM_005317.2:669
PARP1-mRNA	0.353	0.25	-0.138	0.843	1.28	0.909	1.79	0.197	1	lm.nb	Apoptosis, Exhaustion, NF-kB, Phenotype, TGF-beta, Toxicity	NM_001618.3:3016
PML-mRNA	-0.2	0.143	-0.481	0.0803	0.87	0.716	1.06	0.199	1	loglinear	Toxicity, Type II interferon signaling	NM_002675.3:281
GARS-mRNA	0.276	0.198	-0.111	0.664	1.21	0.926	1.58	0.2	1	lm.nb	Metabolism, Mitochondrial biogenesis	NM_002047.2:1230
SOS2-mRNA	0.819	0.587	-0.333	1.97	1.76	0.794	3.92	0.201	1	lm.nb	Activation, Cytotoxicity, JAK-STAT, MAPK and PI3K Signaling, Metabolism, mTOR, TCR signaling, Toxicity	NM_006939.2:3845
COX7B-mRNA	0.356	0.255	-0.145	0.856	1.28	0.905	1.81	0.201	1	lm.nb	Metabolism, Oxidative phosphorylation	NM_001866.2:159
CTSW-mRNA	0.45	0.325	-0.188	1.09	1.37	0.878	2.12	0.204	1	lm.nb	Apoptosis, Cell Types, Exhaustion	NM_001335.3:1075
UQCR10-mRNA	0.398	0.288	-0.167	0.962	1.32	0.891	1.95	0.204	1	loglinear	Metabolism, Oxidative phosphorylation	NM_001003684.1:40
KLRD1-mRNA	0.718	0.53	-0.321	1.76	1.64	0.8	3.38	0.213	1	lm.nb	Cell Types, Cytotoxicity, Exhaustion, Interactions with Non-lymphoid Cells, NKT Receptors, Toxicity	NM_007334.2:2189
ID2-mRNA	0.52	0.385	-0.234	1.27	1.43	0.85	2.42	0.214	1	lm.nb	Innate-like T-cells, Phenotype, TGF-beta	NM_002166.4:505
GFM1-mRNA	0.778	0.576	-0.351	1.91	1.71	0.784	3.75	0.214	1	lm.nb	Metabolism, Mitochondrial biogenesis	NM_024996.5:1610
GZMA-mRNA	0.581	0.431	-0.263	1.43	1.5	0.833	2.69	0.214	1	lm.nb	Apoptosis, Cell Types, Cytotoxicity, Exhaustion, Innate-like T-cells, Phenotype, Toxicity	NM_006144.2:155
HIF1A-mRNA	0.323	0.241	-0.151	0.796	1.25	0.901	1.74	0.218	1	lm.nb	Activation, Autophagy, Circadian Clock, Interleukin Signaling, Metabolism, Notch, Phenotype, Th17, Toxicity	NM_001530.2:1985
TNF-mRNA	0.557	0.418	-0.262	1.38	1.47	0.834	2.59	0.219	1	lm.nb	Activation, Apoptosis, Cytotoxicity, Exhaustion, Innate-like T-cells, Interleukin Signaling, MAPK and PI3K Signaling, Metabolism, mTOR, NF-kB, Phenotype, TCR signaling, TGF-beta, Th17, Toxicity	NM_000594.2:1010
HACD4-mRNA	0.195	0.148	-0.0949	0.484	1.14	0.936	1.4	0.224	1	loglinear	Lipid Metabolism, Metabolism	NM_001010915.3:416
CALM1-mRNA	-0.332	0.254	-0.831	0.166	0.794	0.562	1.12	0.228	1	lm.nb	Activation, Metabolism, Mitochondrial biogenesis, NFAT, Phenotype, Wnt signaling	NM_006888.3:1683
AHR-mRNA	0.463	0.358	-0.238	1.16	1.38	0.848	2.24	0.232	1	lm.nb	Innate-like T-cells, Phenotype, Th17	NM_001621.3:1900
PPP2R5D-mRNA	0.605	0.471	-0.318	1.53	1.52	0.802	2.88	0.235	1	lm.nb	Activation, Cell Cycle, Glycolysis, MAPK and PI3K Signaling, Metabolism, Phenotype, Wnt signaling	NM_006245.2:880
ENTPD1-mRNA	1.14	0.891	-0.604	2.89	2.21	0.658	7.41	0.236	1	lm.nb	Phenotype, Treg	NM_001098175.1:795
CD84-mRNA	0.526	0.413	-0.284	1.34	1.44	0.821	2.53	0.239	1	lm.nb	Cell Types	NM_001184879.1:28
TRBV29-1-mRNA	0.2	0.158	-0.109	0.509	1.15	0.927	1.42	0.24	1	lm.nb	TCR Diversity	TCRVB_046.1:190
TFDP1-mRNA	0.64	0.506	-0.352	1.63	1.56	0.784	3.1	0.241	1	lm.nb	Apoptosis, Cell Cycle, Exhaustion, Metabolism, Notch, Phenotype, TGF-beta	NM_007111.4:1826
RBX1-mRNA	0.244	0.195	-0.138	0.627	1.18	0.909	1.54	0.246	1	lm.nb	Activation, Antigen processing & presentation, Cell Cycle, Circadian Clock, Metabolism, Notch, Phenotype, TGF-beta, Wnt signaling	NM_014248.2:162
SH2D1A-mRNA	0.17	0.136	-0.0969	0.437	1.13	0.935	1.35	0.247	1	lm.nb	Cell Types, Cytotoxicity, Exhaustion, Interactions with Non-lymphoid Cells, Toxicity	NM_002351.4:495
TRIM25-mRNA	0.258	0.207	-0.147	0.662	1.2	0.903	1.58	0.248	1	lm.nb	NF-kB, Toxicity, Type II interferon signaling	NM_005082.4:3414
TRAV26-2-mRNA	0.935	0.751	-0.537	2.41	1.91	0.689	5.3	0.248	1	lm.nb	TCR Diversity	TCRVA_035.1:11
MAF-mRNA	-0.387	0.312	-0.998	0.223	0.765	0.501	1.17	0.249	1	lm.nb	Phenotype, Tfh, Th2	NM_005360.4:888
FOXO1-mRNA	0.658	0.53	-0.381	1.7	1.58	0.768	3.24	0.25	1	lm.nb	Phenotype, Treg	NM_002015.3:1526
TRBV28-mRNA	0.714	0.578	-0.418	1.85	1.64	0.748	3.6	0.252	1	lm.nb	TCR Diversity	TCRVB_045.1:47
MX1-mRNA	0.674	0.548	-0.4	1.75	1.6	0.758	3.36	0.254	1	lm.nb	Toxicity, Type I interferon signaling	NM_002462.2:1485
TNFRSF9-mRNA	1.26	1.03	-0.756	3.29	2.4	0.592	9.75	0.255	1	lm.nb	Activation, Costimulatory Molecules, Exhaustion, T-cell exhaustion markers	NM_001561.4:255
TRBV15-mRNA	0.678	0.555	-0.41	1.77	1.6	0.753	3.4	0.257	1	lm.nb	TCR Diversity	TCRVB_037.1:187
CS-mRNA	0.237	0.194	-0.143	0.617	1.18	0.905	1.53	0.257	1	lm.nb	Metabolism, Oxidative phosphorylation	NM_004077.2:740
TRGC2-mRNA	0.551	0.455	-0.341	1.44	1.46	0.789	2.72	0.261	1	lm.nb	TCR Diversity	ENST00000436911.1:297
TRAV38-1-mRNA	0.266	0.22	-0.166	0.698	1.2	0.892	1.62	0.261	1	lm.nb	TCR Diversity	TCRVA_042.1:250
NCAPD2-mRNA	0.557	0.464	-0.352	1.47	1.47	0.784	2.76	0.264	1	lm.nb	Cell Cycle, Metabolism	NM_014865.3:3160
SGK3-mRNA	-0.48	0.401	-1.27	0.307	0.717	0.416	1.24	0.266	1	lm.nb	Activation, MAPK and PI3K Signaling	NM_013257.3:565
IRF1-mRNA	-0.299	0.251	-0.791	0.192	0.813	0.578	1.14	0.267	1	lm.nb	Toxicity, Type I interferon signaling, Type II interferon signaling	NM_002198.2:15
CD38-mRNA	0.672	0.567	-0.439	1.78	1.59	0.738	3.44	0.27	1	lm.nb	Persistence, T-cell migration	NM_001775.2:1035
GZMB-mRNA	1.18	0.997	-0.773	3.14	2.27	0.585	8.79	0.27	1	lm.nb	Apoptosis, Cell Types, Cytotoxicity, Exhaustion, Innate-like T-cells, Notch, Phenotype, Toxicity	NM_004131.3:540
CISH-mRNA	-0.787	0.672	-2.1	0.53	0.579	0.233	1.44	0.275	1	lm.nb	Activation, JAK-STAT	NM_145071.2:558
LAG3-mRNA	0.952	0.813	-0.641	2.55	1.94	0.641	5.84	0.275	1	lm.nb	Activation, Antigen processing & presentation, Cell Types, Costimulatory Molecules, Exhaustion, T-cell exhaustion markers	NM_002286.5:1735
RNASEL-mRNA	0.532	0.457	-0.364	1.43	1.45	0.777	2.69	0.278	1	lm.nb	Toxicity, Type I interferon signaling	NM_021133.3:1094
UQCRQ-mRNA	0.385	0.331	-0.264	1.03	1.31	0.833	2.05	0.278	1	lm.nb	Metabolism, Oxidative phosphorylation	NM_014402.4:172
PKM-mRNA	0.615	0.532	-0.428	1.66	1.53	0.743	3.15	0.281	1	lm.nb	Glycolysis, Metabolism	NM_182471.1:2105
TRBV18-mRNA	0.379	0.334	-0.276	1.03	1.3	0.826	2.05	0.289	1	lm.nb	TCR Diversity	TCRVB_039.1:156
TKT-mRNA	0.399	0.356	-0.298	1.1	1.32	0.813	2.14	0.295	1	lm.nb	Glycolysis, Metabolism	NM_001064.2:1235
IL21R-mRNA	0.767	0.691	-0.587	2.12	1.7	0.666	4.35	0.299	1	lm.nb	Activation, Cell Types, Interleukin Signaling, JAK-STAT, Phenotype, Tfh, Th17, Toxicity	NM_181079.4:1250
IRF9-mRNA	0.176	0.16	-0.137	0.489	1.13	0.909	1.4	0.303	1	lm.nb	Activation, JAK-STAT, Toxicity, Type I interferon signaling, Type II interferon signaling	NM_006084.4:385
IL12RB2-mRNA	0.371	0.339	-0.294	1.04	1.29	0.816	2.05	0.306	1	lm.nb	Activation, Interleukin Signaling, JAK-STAT, Phenotype, Th1, Toxicity	NM_001559.2:1315
PDHA1-mRNA	0.515	0.474	-0.414	1.44	1.43	0.751	2.72	0.309	1	lm.nb	Glycolysis, Metabolism, Oxidative phosphorylation, Phenotype, Vitamin A (RA) signaling	NM_000284.3:1080
NEDD8-mRNA	0.224	0.209	-0.186	0.634	1.17	0.879	1.55	0.315	1	lm.nb	Phenotype, TGF-beta	NM_006156.2:330
TRAV27-mRNA	0.694	0.653	-0.586	1.97	1.62	0.666	3.93	0.319	1	lm.nb	TCR Diversity	TCRVA_036.1:69
DIABLO-mRNA	0.269	0.254	-0.228	0.766	1.2	0.854	1.7	0.32	1	lm.nb	Apoptosis, Exhaustion, Metabolism, Mitochondrial biogenesis	NM_138930.2:855
TRIM22-mRNA	0.289	0.273	-0.246	0.825	1.22	0.843	1.77	0.321	1	lm.nb	Toxicity, Type II interferon signaling	NM_006074.3:1745
TICAM1-mRNA	0.678	0.642	-0.58	1.94	1.6	0.669	3.83	0.322	1	lm.nb	Apoptosis, Exhaustion, Innate-like T-cells, NF-kB, Phenotype, Toxicity	NM_014261.1:518
ERAP2-mRNA	0.178	0.169	-0.154	0.509	1.13	0.899	1.42	0.325	1	lm.nb	Activation, Antigen processing & presentation	NM_001130140.1:155
HAVCR2-mRNA	0.842	0.807	-0.739	2.42	1.79	0.599	5.36	0.327	1	lm.nb	Activation, Costimulatory Molecules, Exhaustion, T-cell exhaustion markers	NM_032782.3:955
OAT-mRNA	0.363	0.349	-0.322	1.05	1.29	0.8	2.07	0.329	1	lm.nb	Glutamine metabolism, Metabolism	NM_000274.3:775
ICAM1-mRNA	0.943	0.911	-0.842	2.73	1.92	0.558	6.63	0.331	1	lm.nb	Cytotoxicity, Exhaustion, Interactions with Non-lymphoid Cells, NF-kB, Persistence, T-cell migration, Toxicity, Type II interferon signaling	NM_000201.2:2253
HADHB-mRNA	0.295	0.285	-0.264	0.855	1.23	0.833	1.81	0.331	1	lm.nb	Lipid Metabolism, Metabolism	NM_000183.2:1174
TRAV4-mRNA	0.285	0.276	-0.257	0.826	1.22	0.837	1.77	0.333	1	lm.nb	TCR Diversity	TCRVA_005.1:159
SMARCA4-mRNA	0.24	0.233	-0.217	0.697	1.18	0.86	1.62	0.334	1	lm.nb	Phenotype, Wnt signaling	NM_001128849.1:1480
NFAT5-mRNA	0.763	0.749	-0.705	2.23	1.7	0.613	4.7	0.338	1	lm.nb	Activation, NFAT	NM_173214.1:3290
NKG7-mRNA	0.367	0.363	-0.344	1.08	1.29	0.788	2.11	0.341	1	lm.nb	Cell Types	NM_005601.3:632
MAML2-mRNA	0.245	0.244	-0.234	0.723	1.18	0.85	1.65	0.345	1	lm.nb	Notch, Phenotype, Th1	NM_032427.2:1890
PGAM1-mRNA	0.421	0.423	-0.408	1.25	1.34	0.754	2.38	0.348	1	lm.nb	Glycolysis, Metabolism	NM_002629.2:1037
XCL1/2-mRNA	0.884	0.889	-0.858	2.63	1.85	0.552	6.17	0.349	1	lm.nb	Activation, Cell Types, Chemokine Signaling, Toxicity	NM_002995.2:266
CCL28-mRNA	0.392	0.395	-0.382	1.17	1.31	0.768	2.24	0.35	1	lm.nb	Activation, Chemokine Signaling, Toxicity	NM_148672.2:407
GART-mRNA	0.15	0.152	-0.147	0.448	1.11	0.903	1.36	0.351	1	loglinear	Metabolism, One-carbon metabolism	NM_000819.3:370
IL10RA-mRNA	0.233	0.236	-0.229	0.695	1.18	0.853	1.62	0.352	1	lm.nb	Activation, Interleukin Signaling, JAK-STAT, Phenotype, Toxicity, Treg	NM_001558.2:150
TRBV20-1-mRNA	0.261	0.265	-0.258	0.78	1.2	0.836	1.72	0.353	1	lm.nb	TCR Diversity	TCRVB_041.1:95
PFKL-mRNA	0.242	0.246	-0.239	0.724	1.18	0.847	1.65	0.353	1	lm.nb	Glycolysis, Metabolism	NM_001002021.1:2410
MAGED1-mRNA	0.347	0.353	-0.346	1.04	1.27	0.787	2.05	0.355	1	lm.nb	Apoptosis, Exhaustion	NM_006986.3:661
TRAV29-mRNA	0.18	0.184	-0.181	0.54	1.13	0.882	1.45	0.358	1	loglinear	TCR Diversity	TCRVA_037.1:193
TRBV7-9-mRNA	0.15	0.154	-0.153	0.453	1.11	0.9	1.37	0.36	1	lm.nb	Exhaustion, Interactions with Non-lymphoid Cells, TCR Diversity	TCRVB_024.1:13
CPT1B-mRNA	0.331	0.342	-0.339	1	1.26	0.791	2	0.361	1	lm.nb	Lipid Metabolism, Metabolism, Mitochondrial biogenesis, Phenotype, Vitamin A (RA) signaling	NM_004377.3:1654
FNIP1-mRNA	0.286	0.298	-0.298	0.869	1.22	0.814	1.83	0.365	1	lm.nb	Metabolism, mTOR	NM_001008738.2:1264
MAP3K7-mRNA	0.213	0.223	-0.224	0.65	1.16	0.856	1.57	0.368	1	lm.nb	Activation, Autophagy, Innate-like T-cells, MAPK and PI3K Signaling, Metabolism, NF-kB, Phenotype, TCR signaling, Toxicity, Wnt signaling	NM_145333.1:670
PECAM1-mRNA	0.492	0.52	-0.527	1.51	1.41	0.694	2.85	0.372	1	lm.nb	Persistence, Phenotype, T-cell migration	NM_000442.3:1365
RAE1-mRNA	0.274	0.29	-0.294	0.841	1.21	0.816	1.79	0.372	1	lm.nb	Cell Cycle, Glycolysis, Metabolism	NM_003610.3:980
ACAD10-mRNA	0.336	0.357	-0.363	1.04	1.26	0.777	2.05	0.374	1	lm.nb	Lipid Metabolism, Metabolism	NM_001136538.1:1905
TRAV35-mRNA	0.476	0.507	-0.518	1.47	1.39	0.698	2.77	0.375	1	lm.nb	TCR Diversity	TCRVA_040.1:216
ITGB2-mRNA	0.449	0.485	-0.501	1.4	1.36	0.707	2.64	0.381	1	lm.nb	Cytotoxicity, Exhaustion, Interactions with Non-lymphoid Cells, Persistence, T-cell migration, Toxicity	NM_000211.2:520
SHMT2-mRNA	0.363	0.393	-0.408	1.13	1.29	0.754	2.19	0.383	1	lm.nb	Metabolism, One-carbon metabolism	NM_001166356.1:1460
CD27-mRNA	0.319	0.346	-0.359	0.997	1.25	0.779	2	0.384	1	lm.nb	Activation, Costimulatory Molecules, Exhaustion, NKT Receptors, Phenotype, Toxicity	NM_001242.4:1101
TRIM26-mRNA	-0.387	0.42	-1.21	0.437	0.765	0.432	1.35	0.384	1	lm.nb	Toxicity, Type II interferon signaling	NM_001242783.1:2140
CD96-mRNA	0.198	0.217	-0.228	0.625	1.15	0.854	1.54	0.388	1	lm.nb	Exhaustion, Interactions with Non-lymphoid Cells, NKT Receptors, Toxicity	NM_005816.4:428
ACADVL-mRNA	0.143	0.158	-0.167	0.452	1.1	0.891	1.37	0.393	1	lm.nb	Lipid Metabolism, Metabolism	NM_001270447.1:296
CD28-mRNA	0.258	0.289	-0.308	0.824	1.2	0.808	1.77	0.398	1	lm.nb	Activation, Costimulatory Molecules, Exhaustion, TCR signaling	NM_001243078.1:2065
MT2A-mRNA	0.775	0.873	-0.937	2.49	1.71	0.522	5.61	0.401	1	lm.nb	Metabolism, Mitochondrial biogenesis, Toxicity, Type II interferon signaling	NM_005953.3:225
TRAV12-1-mRNA	0.191	0.216	-0.233	0.615	1.14	0.851	1.53	0.403	1	loglinear	TCR Diversity	TCRVA_018.1:140
LCK-mRNA	0.165	0.187	-0.202	0.533	1.12	0.869	1.45	0.403	1	lm.nb	Activation, Cytotoxicity, NF-kB, TCR signaling, Toxicity	NM_005356.2:1260
NFATC1-mRNA	0.384	0.438	-0.475	1.24	1.31	0.72	2.37	0.406	1	lm.nb	Activation, Cytotoxicity, MAPK and PI3K Signaling, NFAT, Phenotype, TCR signaling, Toxicity, Wnt signaling	NM_172389.1:1984
STAT1-mRNA	0.387	0.442	-0.479	1.25	1.31	0.717	2.38	0.407	1	lm.nb	Activation, Innate-like T-cells, JAK-STAT, Notch, Phenotype, Th1	NM_139266.1:455
COX5B-mRNA	0.32	0.366	-0.397	1.04	1.25	0.76	2.05	0.407	1	lm.nb	Metabolism, Oxidative phosphorylation	NM_001862.2:240
PSMA3-mRNA	0.211	0.242	-0.262	0.684	1.16	0.834	1.61	0.408	1	lm.nb	Activation, Antigen processing & presentation, Apoptosis, Cell Cycle, Exhaustion, Metabolism, Notch, Phenotype, Wnt signaling	NM_152132.1:465
MDH2-mRNA	0.314	0.36	-0.391	1.02	1.24	0.762	2.03	0.408	1	lm.nb	Metabolism, Oxidative phosphorylation	NM_005918.3:77
TRAV21-mRNA	0.492	0.566	-0.617	1.6	1.41	0.652	3.03	0.41	1	lm.nb	TCR Diversity	TCRVA_029.1:176
TCF7-mRNA	0.332	0.384	-0.421	1.09	1.26	0.747	2.12	0.413	1	lm.nb	Phenotype, Wnt signaling	NM_201633.2:519
CD45R0-mRNA	0.463	0.536	-0.588	1.51	1.38	0.665	2.86	0.413	1	lm.nb	Activation, Cell Types, TCR signaling	NM_080921.3:258
GLUD1/2-mRNA	0.12	0.139	-0.153	0.393	1.09	0.899	1.31	0.414	1	loglinear	Glutamine metabolism, Metabolism, Mitochondrial biogenesis	NM_012084.3:1370
IDH3A-mRNA	0.512	0.594	-0.653	1.68	1.43	0.636	3.2	0.414	1	lm.nb	Metabolism, Oxidative phosphorylation	NM_005530.2:1521
ALDOA-mRNA	0.244	0.284	-0.313	0.801	1.18	0.805	1.74	0.416	1	lm.nb	Glycolysis, Metabolism	NM_184041.2:1455
RPL23-mRNA	0.182	0.212	-0.234	0.598	1.13	0.85	1.51	0.416	1	lm.nb	Activation, Myc targets	NM_000978.3:71
PYCR2-mRNA	0.151	0.176	-0.194	0.496	1.11	0.874	1.41	0.416	1	lm.nb	Glutamine metabolism, Metabolism	NM_013328.2:1250
LTB-mRNA	0.181	0.213	-0.236	0.598	1.13	0.849	1.51	0.42	1	lm.nb	Innate-like T-cells, NF-kB, Phenotype, Toxicity	NM_002341.1:330
ZAP70-mRNA	0.173	0.206	-0.231	0.578	1.13	0.852	1.49	0.426	1	lm.nb	Activation, Cytotoxicity, NF-kB, TCR signaling, Toxicity	NM_001079.3:1175
TIMM23-mRNA	0.257	0.306	-0.343	0.857	1.19	0.788	1.81	0.426	1	lm.nb	Metabolism, Mitochondrial biogenesis	NM_006327.2:685
TRBV4-3-mRNA	0.544	0.651	-0.732	1.82	1.46	0.602	3.53	0.428	1	lm.nb	TCR Diversity	TCRVB_005.1:138
TRBV13-mRNA	0.263	0.315	-0.355	0.881	1.2	0.782	1.84	0.428	1	lm.nb	TCR Diversity	TCRVB_035.1:87
PRDM1-mRNA	0.596	0.717	-0.81	2	1.51	0.57	4	0.43	1	lm.nb	Phenotype, Treg	NM_182907.1:310
MAP2K7-mRNA	0.435	0.526	-0.596	1.47	1.35	0.662	2.76	0.432	1	lm.nb	Activation, Innate-like T-cells, MAPK and PI3K Signaling, Phenotype, TCR signaling	NM_145185.2:495
IL6ST-mRNA	0.232	0.281	-0.318	0.783	1.17	0.802	1.72	0.432	1	lm.nb	Activation, Interleukin Signaling, JAK-STAT, Phenotype, Th17, Toxicity	NM_002184.2:2505
OAS3-mRNA	0.459	0.557	-0.632	1.55	1.38	0.645	2.93	0.433	1	lm.nb	Toxicity, Type I interferon signaling, Type II interferon signaling	NM_006187.2:4980
TRAV3-mRNA	0.306	0.375	-0.429	1.04	1.24	0.743	2.06	0.438	1	lm.nb	TCR Diversity	TCRVA_004.1:6
PTK2B-mRNA	0.265	0.326	-0.373	0.904	1.2	0.772	1.87	0.439	1	lm.nb	Cytotoxicity, Persistence, T-cell migration, Toxicity	NM_004103.3:735
IL12RB1-mRNA	0.199	0.245	-0.281	0.68	1.15	0.823	1.6	0.44	1	lm.nb	Activation, Interleukin Signaling, JAK-STAT, Phenotype, Th1, Th17, Toxicity	NM_005535.1:976
STAT6-mRNA	0.159	0.196	-0.225	0.544	1.12	0.855	1.46	0.44	1	lm.nb	Activation, JAK-STAT, Phenotype, Th2, Th9	NM_003153.3:2030
CD247-mRNA	-0.186	0.23	-0.637	0.264	0.879	0.643	1.2	0.441	1	lm.nb	Activation, Cytotoxicity, NKT Receptors, TCR signaling, Toxicity	NM_198053.2:329
TGIF2-mRNA	0.238	0.297	-0.344	0.82	1.18	0.788	1.77	0.446	1	lm.nb	Phenotype, TGF-beta	NM_021809.6:1270
LAMP1-mRNA	0.217	0.277	-0.325	0.76	1.16	0.798	1.69	0.455	1	lm.nb	Autophagy, Metabolism	NM_005561.3:730
AKT1-mRNA	0.214	0.274	-0.324	0.752	1.16	0.799	1.68	0.458	1	lm.nb	Activation, Apoptosis, Autophagy, Cell Cycle, Exhaustion, Innate-like T-cells, JAK-STAT, MAPK and PI3K Signaling, Metabolism, mTOR, Notch, Phenotype, TCR signaling, Wnt signaling	NM_001014432.1:1275
TRBV12-3-mRNA	0.377	0.486	-0.576	1.33	1.3	0.671	2.51	0.46	1	lm.nb	Exhaustion, Interactions with Non-lymphoid Cells, TCR Diversity	TCRVB_032.1:150
TRBV7-8-mRNA	0.353	0.462	-0.552	1.26	1.28	0.682	2.39	0.467	1	lm.nb	TCR Diversity	TCRVB_023.1:194
TRBV11-2-mRNA	0.203	0.266	-0.318	0.725	1.15	0.802	1.65	0.467	1	lm.nb	TCR Diversity	TCRVB_030.1:131
OPA1-mRNA	0.148	0.194	-0.232	0.529	1.11	0.851	1.44	0.468	1	lm.nb	Apoptosis, Exhaustion, Metabolism, Mitochondrial biogenesis	NM_130837.1:1355
TRAV25-mRNA	0.393	0.518	-0.622	1.41	1.31	0.65	2.65	0.469	1	lm.nb	TCR Diversity	TCRVA_033.1:43
OAS1-mRNA	0.534	0.709	-0.856	1.92	1.45	0.553	3.8	0.473	1	lm.nb	Toxicity, Type I interferon signaling, Type II interferon signaling	NM_001032409.1:805
JAK1-mRNA	0.165	0.22	-0.266	0.595	1.12	0.832	1.51	0.475	1	lm.nb	Activation, JAK-STAT, MAPK and PI3K Signaling, Phenotype, Th1, Th17, Toxicity, Treg, Type I interferon signaling, Type II interferon signaling	NM_002227.1:285
TIMM17A-mRNA	0.17	0.229	-0.279	0.619	1.13	0.824	1.54	0.479	1	lm.nb	Metabolism, Mitochondrial biogenesis	NM_006335.2:85
CCL4/L1-mRNA	0.497	0.677	-0.83	1.82	1.41	0.563	3.54	0.484	1	lm.nb	Activation, Chemokine Signaling, Innate-like T-cells, NF-kB, Phenotype, Toxicity	NM_002984.2:201
TRAV10-mRNA	0.248	0.338	-0.415	0.911	1.19	0.75	1.88	0.484	1	loglinear	TCR Diversity	TCRVA_016.1:164
TRBV6-2-mRNA	-0.298	0.41	-1.1	0.505	0.813	0.466	1.42	0.488	1	lm.nb	TCR Diversity	TCRVB_012.1:150
MTHFS-mRNA	0.132	0.182	-0.225	0.489	1.1	0.856	1.4	0.489	1	loglinear	Metabolism, One-carbon metabolism	NM_006441.2:530
TBX21-mRNA	0.448	0.621	-0.768	1.67	1.36	0.587	3.17	0.491	1	lm.nb	Cell Types, Innate-like T-cells, Phenotype, Th1, Th17, Th2	NM_013351.1:890
PLCB2-mRNA	-0.16	0.222	-0.595	0.276	0.895	0.662	1.21	0.493	1	lm.nb	Phenotype, Wnt signaling	NM_004573.2:410
IL2RB-mRNA	0.226	0.314	-0.391	0.842	1.17	0.763	1.79	0.493	1	lm.nb	Activation, Interleukin Signaling, JAK-STAT, MAPK and PI3K Signaling, Phenotype, Th2, Toxicity	NM_000878.2:1980
CBR4-mRNA	0.193	0.272	-0.341	0.726	1.14	0.79	1.65	0.499	1	lm.nb	Lipid Metabolism, Metabolism	NM_032783.4:520
TRAV16-mRNA	0.193	0.274	-0.344	0.729	1.14	0.788	1.66	0.501	1	lm.nb	TCR Diversity	TCRVA_024.1:222
CREB1-mRNA	0.354	0.504	-0.634	1.34	1.28	0.644	2.54	0.502	1	lm.nb	Activation, Circadian Clock, MAPK and PI3K Signaling, Metabolism, Mitochondrial biogenesis, Notch, Phenotype	NM_004379.3:618
TRBV30-mRNA	0.315	0.451	-0.57	1.2	1.24	0.674	2.3	0.505	1	lm.nb	TCR Diversity	TCRVB_047.1:5
DGLUCY-mRNA	-0.23	0.332	-0.881	0.42	0.852	0.543	1.34	0.507	1	lm.nb	Glutamine metabolism, Metabolism	NM_001102369.2:442
STAT4-mRNA	0.123	0.177	-0.225	0.47	1.09	0.856	1.39	0.508	1	lm.nb	Activation, JAK-STAT, Phenotype, Th1	NM_003151.2:789
ATP5MG-mRNA	0.145	0.211	-0.268	0.558	1.11	0.831	1.47	0.51	1	lm.nb	Metabolism, Mitochondrial biogenesis, Oxidative phosphorylation	NM_006476.4:192
BCL6-mRNA	-0.279	0.407	-1.08	0.518	0.824	0.474	1.43	0.512	1	lm.nb	Phenotype, Tfh, Th1	NM_001706.2:675
TRAF5-mRNA	0.344	0.503	-0.641	1.33	1.27	0.641	2.51	0.513	1	lm.nb	NF-kB, Toxicity	NM_001033910.2:1690
NME1-mRNA	0.183	0.273	-0.353	0.718	1.14	0.783	1.65	0.522	1	loglinear	Activation, Myc targets	NM_000269.2:500
TRAV13-2-mRNA	0.358	0.535	-0.691	1.41	1.28	0.619	2.65	0.522	1	lm.nb	TCR Diversity	TCRVA_022.1:99
ATP5PD-mRNA	-0.136	0.205	-0.538	0.266	0.91	0.689	1.2	0.526	1	lm.nb	Metabolism, Mitochondrial biogenesis, Oxidative phosphorylation	NM_006356.2:160
TRAV12-2-mRNA	0.121	0.184	-0.24	0.483	1.09	0.847	1.4	0.53	1	lm.nb	TCR Diversity	TCRVA_019.1:116
PSMB10-mRNA	0.189	0.288	-0.376	0.753	1.14	0.771	1.69	0.531	1	lm.nb	Activation, Antigen processing & presentation, Apoptosis, Cell Cycle, Exhaustion, Metabolism, Notch, Phenotype, Wnt signaling	NM_002801.2:221
MTOR-mRNA	0.305	0.468	-0.612	1.22	1.24	0.654	2.33	0.533	1	lm.nb	Activation, Autophagy, JAK-STAT, MAPK and PI3K Signaling, Metabolism, mTOR, Phenotype, Th17	NM_004958.3:1865
TRAV9-2-mRNA	0.259	0.398	-0.521	1.04	1.2	0.697	2.05	0.534	1	lm.nb	TCR Diversity	TCRVA_015.1:31
DVL2-mRNA	-0.138	0.212	-0.553	0.278	0.909	0.682	1.21	0.534	1	lm.nb	Metabolism, mTOR, Notch, Phenotype, Wnt signaling	NM_004422.2:1025
PFKP-mRNA	-0.103	0.158	-0.413	0.208	0.931	0.751	1.15	0.534	1	lm.nb	Glycolysis, Metabolism	NM_002627.3:795
ATP6V1F-mRNA	0.264	0.411	-0.542	1.07	1.2	0.687	2.1	0.539	1	lm.nb	Metabolism, mTOR, Oxidative phosphorylation	NM_001198909.1:673
PTPN6-mRNA	0.198	0.308	-0.406	0.802	1.15	0.754	1.74	0.539	1	lm.nb	Activation, Cytotoxicity, JAK-STAT, TCR signaling, Toxicity, Type I interferon signaling, Type II interferon signaling	NM_002831.5:1734
NDUFA4-mRNA	0.213	0.34	-0.453	0.88	1.16	0.73	1.84	0.548	1	lm.nb	Metabolism, Oxidative phosphorylation	NM_002489.2:35
TAOK2-mRNA	-0.186	0.296	-0.766	0.395	0.879	0.588	1.31	0.548	1	lm.nb	Activation, MAPK and PI3K Signaling	NM_004783.2:1020
JUN-mRNA	-0.294	0.47	-1.22	0.628	0.816	0.431	1.55	0.55	1	lm.nb	Activation, Apoptosis, Exhaustion, Innate-like T-cells, MAPK and PI3K Signaling, Notch, Phenotype, TCR signaling, Wnt signaling	NM_002228.3:140
IFNG-mRNA	0.491	0.798	-1.07	2.05	1.41	0.475	4.16	0.555	1	lm.nb	Activation, Cytotoxicity, Innate-like T-cells, Interleukin Signaling, JAK-STAT, Phenotype, TCR signaling, TGF-beta, Th1, Toxicity, Type II interferon signaling	NM_000619.2:970
NR3C1-mRNA	-0.207	0.337	-0.868	0.454	0.866	0.548	1.37	0.556	1	lm.nb	Circadian Clock, Metabolism	NM_001018077.1:2822
CD40LG-mRNA	-0.159	0.26	-0.669	0.351	0.896	0.629	1.28	0.558	1	lm.nb	Activation, Costimulatory Molecules, Exhaustion, Interactions with Non-lymphoid Cells, NF-kB, TCR signaling, Toxicity	NM_000074.2:1225
GLS-mRNA	0.073	0.121	-0.164	0.31	1.05	0.893	1.24	0.563	1	loglinear	Glutamine metabolism, Metabolism	NM_014905.3:985
MAP2K2-mRNA	0.171	0.285	-0.387	0.728	1.13	0.765	1.66	0.566	1	lm.nb	Activation, Apoptosis, Autophagy, Exhaustion, Innate-like T-cells, MAPK and PI3K Signaling, Metabolism, mTOR, Phenotype, TCR signaling	NM_030662.3:839
HLA-DRA-mRNA	0.652	1.1	-1.51	2.81	1.57	0.352	7.02	0.57	1	lm.nb	Activation, Antigen processing & presentation, Toxicity, Type II interferon signaling	NM_019111.3:335
CCR5-mRNA	0.349	0.592	-0.811	1.51	1.27	0.57	2.85	0.571	1	lm.nb	Activation, Chemokine Signaling, Toxicity	NM_000579.1:2730
CCNC-mRNA	-0.139	0.239	-0.607	0.329	0.908	0.657	1.26	0.577	1	lm.nb	Notch, Phenotype, TGF-beta	NM_005190.3:744
TRAV2-mRNA	0.133	0.23	-0.318	0.583	1.1	0.802	1.5	0.579	1	lm.nb	TCR Diversity	TCRVA_003.1:177
DECR1-mRNA	0.188	0.326	-0.451	0.827	1.14	0.732	1.77	0.579	1	lm.nb	Lipid Metabolism, Metabolism	NM_001359.1:835
TIGIT-mRNA	0.283	0.492	-0.682	1.25	1.22	0.623	2.38	0.581	1	lm.nb	Activation, Costimulatory Molecules, Exhaustion, T-cell exhaustion markers	NM_173799.2:1968
WDR45-mRNA	0.374	0.652	-0.904	1.65	1.3	0.535	3.14	0.582	1	lm.nb	Autophagy, Metabolism	NM_007075.3:1390
GPI-mRNA	0.182	0.316	-0.439	0.802	1.13	0.738	1.74	0.582	1	lm.nb	Glycolysis, Metabolism	NM_000175.2:1695
STAT3-mRNA	0.2	0.349	-0.483	0.883	1.15	0.715	1.84	0.582	1	lm.nb	Activation, Apoptosis, Exhaustion, JAK-STAT, Phenotype, Tfh, Th17, Treg	NM_003150.3:2060
TRAV13-1-mRNA	0.122	0.213	-0.295	0.539	1.09	0.815	1.45	0.582	1	lm.nb	TCR Diversity	TCRVA_021.1:189
TIMP1-mRNA	0.284	0.497	-0.689	1.26	1.22	0.62	2.39	0.583	1	lm.nb	Activation, Interleukin Signaling, Toxicity	NM_003254.2:329
HLA-DRB1-mRNA	0.64	1.13	-1.57	2.84	1.56	0.338	7.18	0.585	1	lm.nb	Activation, Antigen processing & presentation, Toxicity, Type II interferon signaling	NM_002124.3:747
RUNX3-mRNA	0.174	0.306	-0.426	0.773	1.13	0.744	1.71	0.586	1	lm.nb	Phenotype, Th2, Wnt signaling	NM_004350.1:2085
TOMM6-mRNA	-0.189	0.335	-0.847	0.468	0.877	0.556	1.38	0.588	1	lm.nb	Metabolism, Mitochondrial biogenesis	NM_001134493.1:478
UBA5-mRNA	0.275	0.492	-0.69	1.24	1.21	0.62	2.36	0.592	1	lm.nb	Activation, Antigen processing & presentation	NM_198329.2:778
ATP5MF-mRNA	0.232	0.415	-0.582	1.05	1.17	0.668	2.06	0.592	1	lm.nb	Metabolism, Mitochondrial biogenesis, Oxidative phosphorylation	NM_004889.2:375
RAC2-mRNA	0.24	0.431	-0.606	1.08	1.18	0.657	2.12	0.594	1	lm.nb	Activation, Cytotoxicity, MAPK and PI3K Signaling, Persistence, Phenotype, T-cell migration, Toxicity, Wnt signaling	NM_002872.4:341
IRF4-mRNA	-0.0905	0.165	-0.414	0.233	0.939	0.751	1.18	0.598	1	lm.nb	Activation, Exhaustion, Interleukin Signaling, Phenotype, T-cell exhaustion markers, Tfh, Th17, Th9, Toxicity, Treg, Type I interferon signaling, Type II interferon signaling	NM_002460.1:325
MTHFD2-mRNA	0.287	0.524	-0.74	1.31	1.22	0.599	2.49	0.599	1	lm.nb	Metabolism, One-carbon metabolism	NM_006636.3:1005
TRBV6-5-mRNA	0.0831	0.156	-0.223	0.389	1.06	0.857	1.31	0.609	1	loglinear	TCR Diversity	TCRVB_014.1:142
MID1IP1-mRNA	0.273	0.523	-0.751	1.3	1.21	0.594	2.46	0.616	1	lm.nb	Lipid Metabolism, Metabolism	NM_021242.4:852
OAS2-mRNA	0.109	0.208	-0.299	0.516	1.08	0.813	1.43	0.616	1	lm.nb	Toxicity, Type I interferon signaling, Type II interferon signaling	NM_016817.2:480
USP15-mRNA	0.112	0.222	-0.323	0.547	1.08	0.799	1.46	0.627	1	lm.nb	Phenotype, TGF-beta	NM_001252078.1:154
KLRG1-mRNA	-0.196	0.393	-0.967	0.575	0.873	0.512	1.49	0.632	1	lm.nb	Exhaustion, Interactions with Non-lymphoid Cells, NKT Receptors, T-cell exhaustion markers, Toxicity	NM_001329099.1:462
MTHFD1L-mRNA	-0.386	0.778	-1.91	1.14	0.765	0.266	2.2	0.633	1	lm.nb	Metabolism, One-carbon metabolism	NM_001242767.1:525
NDUFA6-mRNA	0.151	0.306	-0.448	0.751	1.11	0.733	1.68	0.634	1	lm.nb	Metabolism, Oxidative phosphorylation	NM_002490.3:430
DHRS4-mRNA	-0.132	0.273	-0.666	0.402	0.912	0.63	1.32	0.64	1	lm.nb	Phenotype, Vitamin A (RA) signaling	NM_021004.2:964
IL16-mRNA	0.102	0.213	-0.314	0.519	1.07	0.804	1.43	0.643	1	lm.nb	Activation, Interleukin Signaling, Toxicity	NM_004513.4:1262
PTGER4-mRNA	0.306	0.643	-0.954	1.57	1.24	0.516	2.96	0.647	1	lm.nb	Cell Types	NM_000958.2:976
VAV1-mRNA	0.158	0.333	-0.494	0.81	1.12	0.71	1.75	0.647	1	lm.nb	Activation, Cytotoxicity, Persistence, T-cell migration, TCR signaling, Toxicity	NM_005428.2:764
CCL3/L1-mRNA	0.537	1.16	-1.73	2.8	1.45	0.301	6.98	0.655	1	lm.nb	Activation, Chemokine Signaling, Exhaustion, Innate-like T-cells, Phenotype, T-cell exhaustion markers, Toxicity	NM_002983.2:159
LPAR6-mRNA	0.213	0.46	-0.688	1.11	1.16	0.621	2.16	0.655	1	lm.nb	Activation, MAPK and PI3K Signaling	NM_005767.3:1210
CTLA4-mRNA	0.268	0.581	-0.871	1.41	1.2	0.547	2.65	0.657	1	lm.nb	Activation, Costimulatory Molecules, Exhaustion, T-cell exhaustion markers, TCR signaling	NM_005214.3:405
TRBV6-6-mRNA	0.344	0.75	-1.13	1.81	1.27	0.458	3.51	0.659	1	lm.nb	TCR Diversity	ENST00000390371.1:163
COX7A2-mRNA	0.0944	0.206	-0.309	0.498	1.07	0.807	1.41	0.659	1	lm.nb	Metabolism, Oxidative phosphorylation	NM_001865.3:300
AKT2-mRNA	-0.0645	0.144	-0.347	0.218	0.956	0.786	1.16	0.666	1	loglinear	Activation, Apoptosis, Autophagy, Cell Cycle, Exhaustion, Innate-like T-cells, JAK-STAT, MAPK and PI3K Signaling, Metabolism, mTOR, Phenotype, TCR signaling, Wnt signaling	NM_001626.4:699
GADD45B-mRNA	-0.172	0.389	-0.934	0.59	0.888	0.523	1.51	0.67	1	lm.nb	Activation, Apoptosis, Cell Cycle, Exhaustion, MAPK and PI3K Signaling, Metabolism, NF-kB, Toxicity	NM_015675.2:365
TFAM-mRNA	0.14	0.317	-0.482	0.762	1.1	0.716	1.7	0.67	1	lm.nb	Metabolism, Mitochondrial biogenesis	NM_003201.1:85
CTNNA1-mRNA	0.41	0.929	-1.41	2.23	1.33	0.376	4.7	0.671	1	lm.nb	Persistence, T-cell migration	NM_001903.2:1766
TRBV7-2-mRNA	0.174	0.396	-0.602	0.95	1.13	0.659	1.93	0.672	1	lm.nb	TCR Diversity	TCRVB_018.1:117
ICOS-mRNA	0.113	0.259	-0.394	0.62	1.08	0.761	1.54	0.673	1	lm.nb	Activation, Costimulatory Molecules, Exhaustion, TCR signaling	NM_012092.2:640
JUNB-mRNA	0.163	0.374	-0.569	0.896	1.12	0.674	1.86	0.673	1	lm.nb	Activation, Phenotype, TCR signaling, TGF-beta	NM_002229.2:1155
SLC3A2-mRNA	-0.114	0.26	-0.624	0.396	0.924	0.649	1.32	0.674	1	lm.nb	Metabolism, mTOR	NM_001012662.2:1505
NFIL3-mRNA	-0.133	0.309	-0.738	0.471	0.912	0.6	1.39	0.677	1	lm.nb	Circadian Clock, Innate-like T-cells, Metabolism, Phenotype	NM_005384.2:1795
CD99-mRNA	-0.229	0.539	-1.29	0.827	0.853	0.41	1.77	0.682	1	lm.nb	Exhaustion, Interactions with Non-lymphoid Cells, Persistence, T-cell migration	NM_002414.4:592
BATF-mRNA	0.193	0.456	-0.701	1.09	1.14	0.615	2.12	0.684	1	lm.nb	Activation, Exhaustion, Phenotype, T-cell exhaustion markers, TCR signaling, Tfh	NM_006399.3:293
COX16-mRNA	0.232	0.561	-0.867	1.33	1.17	0.548	2.52	0.69	1	lm.nb	Metabolism, Mitochondrial biogenesis, Oxidative phosphorylation	NM_001204090.1:22
TRAF6-mRNA	0.111	0.268	-0.415	0.637	1.08	0.75	1.55	0.691	1	lm.nb	Activation, Autophagy, Innate-like T-cells, MAPK and PI3K Signaling, Metabolism, NF-kB, Phenotype, Toxicity	NM_145803.2:745
VSIR-mRNA	-0.152	0.374	-0.885	0.581	0.9	0.542	1.5	0.695	1	lm.nb	Activation, Costimulatory Molecules, Exhaustion	NM_022153.1:1955
TYROBP-mRNA	0.521	1.29	-2	3.05	1.43	0.249	8.26	0.697	1	lm.nb	Cytotoxicity, Exhaustion, Interactions with Non-lymphoid Cells, NKT Receptors, Toxicity	NM_003332.3:361
TRAV12-3-mRNA	0.113	0.283	-0.442	0.667	1.08	0.736	1.59	0.701	1	lm.nb	TCR Diversity	TCRVA_020.1:99
TRBC1/2-mRNA	0.0793	0.2	-0.312	0.471	1.06	0.806	1.39	0.702	1	lm.nb	TCR Diversity	ENST00000466254.1:282
MIF-mRNA	0.127	0.322	-0.504	0.759	1.09	0.705	1.69	0.703	1	lm.nb	Activation, Interleukin Signaling, Toxicity	NM_002415.1:319
SH3BP2-mRNA	0.168	0.425	-0.665	1	1.12	0.631	2	0.703	1	lm.nb	Cytotoxicity, Toxicity	NM_003023.4:4420
CD6-mRNA	0.135	0.344	-0.538	0.809	1.1	0.689	1.75	0.704	1	lm.nb	Cell Types	NM_001254751.1:1722
SOCS4-mRNA	0.134	0.345	-0.541	0.81	1.1	0.687	1.75	0.707	1	lm.nb	Activation, JAK-STAT	NM_199421.1:805
TRAV41-mRNA	0.208	0.553	-0.875	1.29	1.16	0.545	2.45	0.716	1	lm.nb	TCR Diversity	TCRVA_046.1:38
ISG15-mRNA	0.16	0.429	-0.681	1	1.12	0.624	2	0.719	1	lm.nb	Toxicity, Type I interferon signaling	NM_005101.3:305
PPARA-mRNA	-0.115	0.311	-0.725	0.494	0.923	0.605	1.41	0.72	1	lm.nb	Circadian Clock, Metabolism, Mitochondrial biogenesis	NM_001001928.2:266
TRAF3-mRNA	0.151	0.417	-0.666	0.968	1.11	0.63	1.96	0.727	1	lm.nb	Innate-like T-cells, NF-kB, Phenotype, Toxicity	NM_145725.2:720
MYC-mRNA	0.162	0.462	-0.742	1.07	1.12	0.598	2.1	0.734	1	lm.nb	Activation, Cell Cycle, JAK-STAT, MAPK and PI3K Signaling, Metabolism, Myc targets, Notch, Phenotype, TGF-beta, Wnt signaling	NM_002467.3:1610
CHMP3-mRNA	0.0866	0.248	-0.4	0.573	1.06	0.758	1.49	0.736	1	lm.nb	Autophagy, Metabolism	NM_016079.3:95
TYK2-mRNA	0.0541	0.16	-0.259	0.367	1.04	0.836	1.29	0.743	1	lm.nb	Activation, Interleukin Signaling, JAK-STAT, Phenotype, Th1, Th17, Toxicity, Treg, Type I interferon signaling	NM_003331.4:1980
NPRL3-mRNA	0.212	0.63	-1.02	1.45	1.16	0.492	2.72	0.746	1	lm.nb	Metabolism, mTOR	NM_001039476.2:1145
CTSD-mRNA	0.263	0.797	-1.3	1.83	1.2	0.407	3.54	0.75	1	lm.nb	Activation, Antigen processing & presentation, Apoptosis, Autophagy, Exhaustion, Metabolism	NM_001909.3:1495
TGFB1-mRNA	0.0838	0.256	-0.418	0.586	1.06	0.748	1.5	0.752	1	lm.nb	Activation, Cell Cycle, Interleukin Signaling, MAPK and PI3K Signaling, Metabolism, Phenotype, TGF-beta, Th17, Th9, Toxicity, Treg	NM_000660.3:1260
STAM-mRNA	0.103	0.324	-0.532	0.737	1.07	0.692	1.67	0.759	1	lm.nb	Activation, JAK-STAT	NR_037774.1:626
TRAT1-mRNA	-0.0667	0.212	-0.483	0.35	0.955	0.715	1.27	0.762	1	lm.nb	Cell Types	NM_016388.2:770
SLAMF7-mRNA	0.282	0.907	-1.5	2.06	1.22	0.355	4.17	0.764	1	lm.nb	Exhaustion, Interactions with Non-lymphoid Cells, NKT Receptors, Toxicity	NM_021181.4:1122
TOLLIP-mRNA	0.078	0.253	-0.418	0.574	1.06	0.748	1.49	0.766	1	lm.nb	Innate-like T-cells, Phenotype	NM_019009.2:1320
TRBV7-6-mRNA	0.196	0.64	-1.06	1.45	1.15	0.48	2.73	0.767	1	lm.nb	TCR Diversity	TCRVB_021.1:76
IL6R-mRNA	-0.209	0.69	-1.56	1.14	0.865	0.339	2.21	0.769	1	lm.nb	Activation, Interleukin Signaling, JAK-STAT, MAPK and PI3K Signaling, Phenotype, Tfh, Th17, Toxicity	NM_000565.2:993
CXCR6-mRNA	0.0963	0.319	-0.529	0.722	1.07	0.693	1.65	0.77	1	lm.nb	Activation, Chemokine Signaling, Toxicity	NM_006564.1:95
GZMH-mRNA	0.159	0.528	-0.875	1.19	1.12	0.545	2.29	0.771	1	lm.nb	Apoptosis, Cell Types, Cytotoxicity, Exhaustion, Toxicity	NM_033423.3:705
TRAV26-1-mRNA	0.0802	0.266	-0.441	0.601	1.06	0.737	1.52	0.771	1	lm.nb	TCR Diversity	TCRVA_034.1:106
SP100-mRNA	0.0608	0.202	-0.335	0.456	1.04	0.793	1.37	0.771	1	lm.nb	Toxicity, Type II interferon signaling	NM_003113.3:911
MAPK3-mRNA	-0.131	0.448	-1.01	0.746	0.913	0.497	1.68	0.777	1	lm.nb	Activation, Apoptosis, Autophagy, Exhaustion, Innate-like T-cells, MAPK and PI3K Signaling, Metabolism, mTOR, Phenotype, TCR signaling, TGF-beta	NM_001040056.1:580
GATA3-mRNA	0.0872	0.301	-0.502	0.677	1.06	0.706	1.6	0.779	1	lm.nb	Innate-like T-cells, Phenotype, Th1, Th2, Th9	NM_001002295.1:1691
TRGV3/5-mRNA	0.213	0.735	-1.23	1.65	1.16	0.427	3.15	0.779	1	lm.nb	TCR Diversity	ENST00000390346.1:376
WAS-mRNA	0.0201	0.0748	-0.126	0.167	1.01	0.916	1.12	0.795	1	loglinear	Activation, Chemokine Signaling, Toxicity	NM_000377.2:90
CCR7-mRNA	-0.0735	0.274	-0.611	0.464	0.95	0.655	1.38	0.795	1	lm.nb	Activation, Chemokine Signaling, Phenotype, Toxicity	NM_001838.2:1610
TRBV4-2-mRNA	-0.0631	0.238	-0.53	0.404	0.957	0.692	1.32	0.798	1	lm.nb	TCR Diversity	TCRVB_004.1:138
TRAV20-mRNA	-0.179	0.699	-1.55	1.19	0.883	0.342	2.28	0.804	1	lm.nb	TCR Diversity	TCRVA_028.1:136
TRBV4-1-mRNA	0.124	0.49	-0.835	1.08	1.09	0.56	2.12	0.806	1	lm.nb	TCR Diversity	TCRVB_003.1:143
IL7R-mRNA	-0.0654	0.258	-0.571	0.44	0.956	0.673	1.36	0.806	1	lm.nb	Activation, Interleukin Signaling, JAK-STAT, MAPK and PI3K Signaling, Toxicity	NM_002185.2:1610
CCR2-mRNA	0.165	0.686	-1.18	1.51	1.12	0.442	2.85	0.816	1	lm.nb	Activation, Chemokine Signaling, Toxicity	NM_001123041.2:743
HDAC7-mRNA	-0.0685	0.288	-0.634	0.497	0.954	0.644	1.41	0.818	1	lm.nb	Notch, Phenotype	NM_001098416.2:416
CDKN1A-mRNA	0.272	1.15	-1.98	2.52	1.21	0.254	5.73	0.818	1	lm.nb	Activation, Cell Cycle, JAK-STAT, MAPK and PI3K Signaling, Metabolism, Myc targets	NM_000389.2:1975
SEC22B-mRNA	0.0498	0.211	-0.364	0.464	1.04	0.777	1.38	0.82	1	lm.nb	Activation, Antigen processing & presentation	NM_004892.5:85
MAX-mRNA	0.0584	0.249	-0.429	0.546	1.04	0.743	1.46	0.82	1	lm.nb	Activation, Cell Cycle, MAPK and PI3K Signaling, Metabolism	NM_002382.3:240
MR1-mRNA	0.138	0.592	-1.02	1.3	1.1	0.492	2.46	0.822	1	lm.nb	Innate-like T-cells, Phenotype	NM_001531.2:7695
LAIR1-mRNA	0.145	0.665	-1.16	1.45	1.11	0.448	2.73	0.833	1	lm.nb	Exhaustion, Interactions with Non-lymphoid Cells, NKT Receptors, Toxicity	NM_002287.3:1195
COX7C-mRNA	-0.0577	0.266	-0.579	0.464	0.961	0.669	1.38	0.834	1	lm.nb	Metabolism, Oxidative phosphorylation	NM_001867.2:57
TRAV8-1-mRNA	0.122	0.58	-1.01	1.26	1.09	0.495	2.39	0.839	1	lm.nb	TCR Diversity	TCRVA_009.1:108
RPTOR-mRNA	0.126	0.607	-1.06	1.31	1.09	0.478	2.49	0.841	1	lm.nb	Activation, Autophagy, MAPK and PI3K Signaling, Metabolism, mTOR	NM_020761.2:6665
PTGER2-mRNA	0.168	0.813	-1.43	1.76	1.12	0.372	3.39	0.841	1	lm.nb	Exhaustion, T-cell exhaustion markers	NM_000956.2:1410
JAK2-mRNA	-0.0641	0.332	-0.715	0.586	0.957	0.609	1.5	0.852	1	lm.nb	Activation, Cell Cycle, JAK-STAT, MAPK and PI3K Signaling, Metabolism, Phenotype, Th1, Th17, Toxicity, Type II interferon signaling	NM_004972.3:1464
NDUFB9-mRNA	-0.0697	0.361	-0.777	0.637	0.953	0.584	1.56	0.852	1	lm.nb	Metabolism, Oxidative phosphorylation	NM_005005.2:80
TRAV38-2-mRNA	-0.0841	0.441	-0.948	0.78	0.943	0.518	1.72	0.853	1	lm.nb	TCR Diversity	TCRVA_043.1:14
RPL3-mRNA	0.0564	0.302	-0.535	0.648	1.04	0.69	1.57	0.856	1	lm.nb	Activation, Myc targets	NM_001033853.1:145
TRAV8-3-mRNA	-0.0379	0.205	-0.439	0.363	0.974	0.738	1.29	0.858	1	lm.nb	TCR Diversity	TCRVA_011.1:49
KLRB1-mRNA	0.0722	0.4	-0.712	0.857	1.05	0.61	1.81	0.861	1	lm.nb	Cell Types, Exhaustion, Interactions with Non-lymphoid Cells, NKT Receptors, Toxicity	NM_002258.2:85
TRIM33-mRNA	-0.0393	0.225	-0.48	0.401	0.973	0.717	1.32	0.865	1	lm.nb	Phenotype, TGF-beta	NM_015906.3:3260
BCL2L1-mRNA	0.117	0.683	-1.22	1.46	1.08	0.429	2.74	0.868	1	lm.nb	Activation, Apoptosis, Autophagy, Exhaustion, JAK-STAT, MAPK and PI3K Signaling, Metabolism, NF-kB, Toxicity	NM_138578.1:1560
PPP3CA-mRNA	-0.11	0.644	-1.37	1.15	0.927	0.386	2.22	0.869	1	lm.nb	Activation, MAPK and PI3K Signaling, NFAT, Phenotype, TCR signaling, Wnt signaling	NM_000944.4:3920
TRBV19-mRNA	0.0415	0.244	-0.437	0.52	1.03	0.739	1.43	0.869	1	lm.nb	TCR Diversity	TCRVB_040.1:195
GNG10-mRNA	-0.101	0.596	-1.27	1.07	0.932	0.415	2.1	0.869	1	lm.nb	Activation, MAPK and PI3K Signaling, Phenotype, Wnt signaling	NM_001017998.3:69
ALDH3A2-mRNA	0.0511	0.305	-0.547	0.649	1.04	0.685	1.57	0.871	1	lm.nb	Glycolysis, Lipid Metabolism	NM_001031806.1:890
LAMP2-mRNA	0.0572	0.348	-0.625	0.74	1.04	0.648	1.67	0.874	1	lm.nb	Autophagy, Metabolism	NM_002294.2:380
NOTCH1-mRNA	-0.0809	0.502	-1.07	0.904	0.945	0.478	1.87	0.876	1	lm.nb	Notch, Phenotype, Th2	NM_017617.3:8211
CCR4-mRNA	0.0762	0.476	-0.857	1.01	1.05	0.552	2.01	0.877	1	lm.nb	Activation, Chemokine Signaling, Toxicity	NM_005508.4:672
RARG-mRNA	0.0984	0.619	-1.11	1.31	1.07	0.462	2.48	0.878	1	lm.nb	Phenotype, Vitamin A (RA) signaling	NM_000966.3:1540
TRAV19-mRNA	0.0232	0.153	-0.276	0.323	1.02	0.826	1.25	0.883	1	lm.nb	Exhaustion, Interactions with Non-lymphoid Cells, TCR Diversity	TCRVA_027.1:227
TRBV5-1-mRNA	-0.0893	0.631	-1.33	1.15	0.94	0.399	2.22	0.891	1	lm.nb	TCR Diversity	TCRVB_006.1:194
SDHB-mRNA	-0.027	0.2	-0.419	0.365	0.981	0.748	1.29	0.896	1	lm.nb	Metabolism, Oxidative phosphorylation	NM_003000.2:245
UBE2F-mRNA	0.0435	0.334	-0.611	0.698	1.03	0.655	1.62	0.9	1	lm.nb	Activation, Antigen processing & presentation	NM_080678.1:1087
CASP8-mRNA	0.0443	0.341	-0.623	0.712	1.03	0.649	1.64	0.9	1	lm.nb	Apoptosis, Exhaustion, Innate-like T-cells, Phenotype	NM_001228.4:301
FYN-mRNA	-0.0171	0.132	-0.276	0.241	0.988	0.826	1.18	0.9	1	loglinear	Activation, Cytotoxicity, TCR signaling, Toxicity	NM_002037.3:765
ADORA2A-mRNA	0.0544	0.422	-0.774	0.883	1.04	0.585	1.84	0.901	1	lm.nb	Activation, Costimulatory Molecules, Exhaustion	NM_000675.3:1095
PDK3-mRNA	-0.0484	0.398	-0.829	0.733	0.967	0.563	1.66	0.906	1	lm.nb	Metabolism, Oxidative phosphorylation, Phenotype, Vitamin A (RA) signaling	NM_005391.1:585
CD7-mRNA	0.054	0.446	-0.82	0.928	1.04	0.566	1.9	0.907	1	lm.nb	Cell Cycle, Metabolism	NM_006137.6:440
STK11-mRNA	0.028	0.246	-0.454	0.51	1.02	0.73	1.42	0.912	1	lm.nb	Activation, Autophagy, MAPK and PI3K Signaling, Metabolism, mTOR	NM_000455.4:2060
KLRC1/2-mRNA	0.0728	0.716	-1.33	1.48	1.05	0.398	2.78	0.922	1	lm.nb	Cytotoxicity, NKT Receptors, Toxicity	NM_002260.3:942
TRIM34-mRNA	0.0759	0.748	-1.39	1.54	1.05	0.382	2.91	0.922	1	lm.nb	Toxicity, Type II interferon signaling	NM_130390.2:573
PRKCD-mRNA	-0.0693	0.734	-1.51	1.37	0.953	0.351	2.58	0.927	1	lm.nb	Apoptosis, Autophagy, Exhaustion, Metabolism, Toxicity, Type II interferon signaling	NM_006254.3:2165
MPC2-mRNA	-0.0168	0.183	-0.375	0.341	0.988	0.771	1.27	0.929	1	lm.nb	Metabolism, Mitochondrial biogenesis, Oxidative phosphorylation	NM_001143674.1:285
TRAV23-mRNA	-0.0324	0.36	-0.738	0.673	0.978	0.599	1.59	0.93	1	lm.nb	TCR Diversity	TCRVA_031.1:159
HK2-mRNA	0.0772	0.87	-1.63	1.78	1.05	0.324	3.44	0.931	1	lm.nb	Glycolysis, Metabolism	NM_000189.4:6880
SELPLG-mRNA	0.0687	0.856	-1.61	1.75	1.05	0.328	3.35	0.938	1	lm.nb	NKT Receptors, Toxicity	NM_003006.3:2297
PIK3C3-mRNA	0.0209	0.274	-0.516	0.558	1.01	0.699	1.47	0.941	1	lm.nb	Autophagy, Metabolism	NM_002647.2:1140
CCL5-mRNA	0.0255	0.343	-0.646	0.697	1.02	0.639	1.62	0.942	1	lm.nb	Activation, Chemokine Signaling, Innate-like T-cells, Phenotype, Toxicity	NM_002985.2:280
CD45RA-mRNA	-0.0539	0.802	-1.63	1.52	0.963	0.324	2.86	0.948	1	lm.nb	Activation, Cell Types, TCR signaling	NM_002838.4:258
PDK1-mRNA	-0.0258	0.384	-0.779	0.727	0.982	0.583	1.66	0.948	1	lm.nb	Metabolism, Oxidative phosphorylation, Phenotype, Vitamin A (RA) signaling	NM_002610.3:1170
MFN2-mRNA	0.0444	0.683	-1.29	1.38	1.03	0.408	2.61	0.95	1	lm.nb	Metabolism, Mitochondrial biogenesis	NM_014874.3:2010
TRBV6-1-mRNA	0.0361	0.645	-1.23	1.3	1.03	0.427	2.46	0.957	1	lm.nb	TCR Diversity	TCRVB_011.1:124
TFB2M-mRNA	-0.0196	0.407	-0.817	0.777	0.986	0.568	1.71	0.963	1	lm.nb	Metabolism, Mitochondrial biogenesis	NM_022366.2:65
TRBV2-mRNA	0.0205	0.6	-1.16	1.2	1.01	0.449	2.29	0.974	1	lm.nb	TCR Diversity	TCRVB_001.1:220
PPAT-mRNA	0.0205	0.615	-1.18	1.23	1.01	0.44	2.34	0.974	1	lm.nb	Activation, Myc targets	NM_002703.3:1210
CD4-mRNA	0.00634	0.226	-0.436	0.449	1	0.739	1.36	0.978	1	lm.nb	Activation, TCR signaling	NM_000616.4:975
PRKCB-mRNA	0.00646	0.275	-0.533	0.546	1	0.691	1.46	0.982	1	lm.nb	Activation, Cell Cycle, MAPK and PI3K Signaling, Metabolism, mTOR, NF-kB, Persistence, Phenotype, T-cell migration, Toxicity, Wnt signaling	NM_212535.1:1750
TNFSF13B-mRNA	0.0138	0.59	-1.14	1.17	1.01	0.453	2.25	0.982	1	lm.nb	NF-kB, Toxicity	NM_001145645.2:240
CCL22-mRNA	-0.0242	1.18	-2.33	2.28	0.983	0.199	4.86	0.984	1	lm.nb	Activation, Chemokine Signaling, Toxicity	NM_002990.3:797
XAF1-mRNA	-4.85e-16	0.273	-0.535	0.535	1	0.69	1.45	1	1	lm.nb	Toxicity, Type I interferon signaling	NM_199139.2:313
FLCN-mRNA	3.56e-16	0.229	-0.449	0.449	1	0.733	1.36	1	1	lm.nb	Metabolism, mTOR	NM_144606.5:1100
TNFRSF10B-mRNA	6.14e-16	0.461	-0.903	0.903	1	0.535	1.87	1	1	lm.nb	Apoptosis, Cytotoxicity, Exhaustion, Toxicity	NM_003842.3:565
TGFBR1-mRNA	-2.37e-16	0.267	-0.523	0.523	1	0.696	1.44	1	1	lm.nb	Activation, MAPK and PI3K Signaling, Phenotype, TGF-beta, Th17, Th9, Treg	NM_004612.2:1255
BID-mRNA	3.53e-16	0.398	-0.78	0.78	1	0.582	1.72	1	1	lm.nb	Apoptosis, Cytotoxicity, Exhaustion, Toxicity	NM_197966.1:2095
TRBV10-3-mRNA	-1.21e-16	0.272	-0.533	0.533	1	0.691	1.45	1	1	lm.nb	TCR Diversity	TCRVB_028.1:192

## Sheet: 19z + Fas-CD40 v 19z (- FasL)
	Log2 fold change	std error (log2)	Lower confidence limit (log2)	Upper confidence limit (log2)	Linear fold change	Lower confidence limit (linear)	Upper confidence limit (linear)	P-value	BY.p.value	method	Gene.sets	probe.ID
EBI3-mRNA	5.36	0.46	4.46	6.26	41.1	22	76.7	2.66e-06	0.00662	lm.nb	Activation, Interleukin Signaling, Toxicity	NM_005755.2:826
SERPINB9-mRNA	1.88	0.177	1.53	2.22	3.67	2.89	4.67	5.47e-06	0.00662	lm.nb	Exhaustion, Interactions with Non-lymphoid Cells	NM_004155.3:950
CIITA-mRNA	6.17	0.584	5.03	7.32	72.3	32.7	160	5.62e-06	0.00662	lm.nb	Toxicity, Type II interferon signaling	NM_000246.3:3047
SLC25A6-mRNA	1.31	0.13	1.06	1.57	2.48	2.08	2.96	7.98e-06	0.00703	lm.nb	Metabolism, Mitochondrial biogenesis	NM_001636.3:1080
ALDOC-mRNA	2.53	0.258	2.02	3.04	5.77	4.06	8.2	9.96e-06	0.00703	lm.nb	Glycolysis, Metabolism	NM_005165.2:260
CSF2-mRNA	6.14	0.668	4.83	7.44	70.3	28.4	174	1.59e-05	0.00805	lm.nb	Activation, Cytotoxicity, Innate-like T-cells, Interleukin Signaling, JAK-STAT, Phenotype, TCR signaling, Toxicity	NM_000758.2:475
IRF4-mRNA	1.07	0.118	0.835	1.3	2.1	1.78	2.46	1.84e-05	0.00805	loglinear	Activation, Exhaustion, Interleukin Signaling, Phenotype, T-cell exhaustion markers, Tfh, Th17, Th9, Toxicity, Treg, Type I interferon signaling, Type II interferon signaling	NM_002460.1:325
CCR8-mRNA	7.06	0.791	5.51	8.61	133	45.6	391	1.96e-05	0.00805	lm.nb	Activation, Chemokine Signaling, Toxicity	NM_005201.2:245
NFKBIA-mRNA	3.04	0.345	2.37	3.72	8.25	5.16	13.2	2.16e-05	0.00805	lm.nb	Activation, Apoptosis, Exhaustion, Innate-like T-cells, NF-kB, Phenotype, TCR signaling, Toxicity	NM_020529.1:945
NR3C1-mRNA	1.83	0.209	1.42	2.24	3.55	2.67	4.71	2.28e-05	0.00805	lm.nb	Circadian Clock, Metabolism	NM_001018077.1:2822
RUNX3-mRNA	1.65	0.198	1.26	2.03	3.13	2.39	4.09	3.28e-05	0.00859	lm.nb	Phenotype, Th2, Wnt signaling	NM_004350.1:2085
NFKB2-mRNA	2.46	0.304	1.87	3.06	5.52	3.65	8.34	4.01e-05	0.00859	lm.nb	Activation, MAPK and PI3K Signaling, NF-kB, Toxicity	NM_002502.2:825
CASP3-mRNA	2.04	0.254	1.54	2.54	4.12	2.92	5.82	4.25e-05	0.00859	lm.nb	Activation, Apoptosis, Cytotoxicity, Exhaustion, MAPK and PI3K Signaling, T-cell exhaustion markers, Toxicity	NM_004346.3:2156
NME1-mRNA	1.89	0.235	1.42	2.35	3.69	2.68	5.09	4.31e-05	0.00859	lm.nb	Activation, Myc targets	NM_000269.2:500
PGK1-mRNA	1.43	0.178	1.08	1.77	2.69	2.11	3.42	4.32e-05	0.00859	lm.nb	Glycolysis, Metabolism	NM_000291.2:1030
CCNC-mRNA	1.07	0.134	0.808	1.33	2.1	1.75	2.52	4.36e-05	0.00859	lm.nb	Notch, Phenotype, TGF-beta	NM_005190.3:744
HIF1A-mRNA	1.78	0.223	1.34	2.21	3.43	2.54	4.64	4.41e-05	0.00859	lm.nb	Activation, Autophagy, Circadian Clock, Interleukin Signaling, Metabolism, Notch, Phenotype, Th17, Toxicity	NM_001530.2:1985
CDC42-mRNA	1.56	0.196	1.18	1.95	2.96	2.27	3.86	4.46e-05	0.00859	lm.nb	Activation, MAPK and PI3K Signaling, Persistence, T-cell migration, TCR signaling	NM_001039802.1:390
PPIA-mRNA	1.78	0.225	1.34	2.22	3.44	2.54	4.67	4.63e-05	0.00859	lm.nb	Activation, NFAT	NM_021130.3:315
ICOSLG-mRNA	4.67	0.594	3.5	5.83	25.4	11.3	56.9	4.99e-05	0.00859	lm.nb	Activation, Costimulatory Molecules, Exhaustion	NM_015259.5:642
HMGCR-mRNA	2.33	0.299	1.75	2.92	5.03	3.35	7.56	5.25e-05	0.00859	lm.nb	Lipid Metabolism, Metabolism	NM_000859.2:555
CCL1-mRNA	5.57	0.723	4.15	6.99	47.5	17.8	127	5.73e-05	0.00859	lm.nb	Activation, Chemokine Signaling, Toxicity	NM_002981.1:157
CD3D-mRNA	1.5	0.196	1.12	1.89	2.84	2.17	3.7	5.79e-05	0.00859	lm.nb	Activation, Cell Types, Exhaustion, Interactions with Non-lymphoid Cells, TCR signaling	NM_000732.4:110
AURKA-mRNA	3.26	0.425	2.42	4.09	9.56	5.36	17	5.98e-05	0.00859	lm.nb	Cell Cycle, Metabolism	NM_003600.2:405
LDHA-mRNA	1.81	0.237	1.34	2.27	3.49	2.53	4.82	6.19e-05	0.00859	lm.nb	Activation, Glycolysis, Metabolism, Myc targets, Oxidative phosphorylation	NM_001165414.1:1690
NOD2-mRNA	4.87	0.641	3.61	6.12	29.2	12.2	69.6	6.33e-05	0.00859	lm.nb	Activation, Interleukin Signaling, Toxicity	NM_001293557.1:652
RBX1-mRNA	1.57	0.208	1.17	1.98	2.98	2.24	3.95	6.57e-05	0.00859	lm.nb	Activation, Antigen processing & presentation, Cell Cycle, Circadian Clock, Metabolism, Notch, Phenotype, TGF-beta, Wnt signaling	NM_014248.2:162
SGO2-mRNA	3.51	0.474	2.58	4.44	11.4	5.96	21.6	7.68e-05	0.00962	lm.nb	Cell Cycle, Metabolism	NM_152524.5:3360
DOCK2-mRNA	1.55	0.21	1.14	1.96	2.93	2.2	3.89	7.91e-05	0.00962	lm.nb	Activation, Chemokine Signaling, Toxicity	NM_004946.2:2430
BATF3-mRNA	4.04	0.555	2.95	5.13	16.4	7.74	34.9	8.53e-05	0.0098	lm.nb	Activation, Antigen processing & presentation	NM_018664.2:770
COX6B1-mRNA	1.19	0.165	0.872	1.52	2.29	1.83	2.86	8.75e-05	0.0098	lm.nb	Metabolism, Oxidative phosphorylation	NM_001863.4:264
SCD-mRNA	3.87	0.535	2.82	4.92	14.7	7.09	30.3	8.88e-05	0.0098	lm.nb	Lipid Metabolism, Metabolism	NM_005063.4:2025
MID1IP1-mRNA	2.21	0.308	1.61	2.82	4.63	3.04	7.04	9.54e-05	0.0102	lm.nb	Lipid Metabolism, Metabolism	NM_021242.4:852
NME2-mRNA	1.46	0.206	1.06	1.86	2.75	2.08	3.64	0.000102	0.0106	lm.nb	Activation, Myc targets	NM_001018137.2:669
DGLUCY-mRNA	-1.2	0.17	-1.54	-0.869	0.434	0.345	0.548	0.000107	0.0107	lm.nb	Glutamine metabolism, Metabolism	NM_001102369.2:442
UBE2I-mRNA	1.45	0.206	1.04	1.85	2.73	2.06	3.61	0.000109	0.0107	lm.nb	Cell Cycle, Metabolism, NF-kB, Toxicity	NM_194260.2:304
FAS-mRNA	1.52	0.218	1.09	1.94	2.86	2.13	3.84	0.000118	0.0112	lm.nb	Activation, Apoptosis, Cytotoxicity, Exhaustion, MAPK and PI3K Signaling, Toxicity	NM_000043.4:398
COX6C-mRNA	1.28	0.185	0.917	1.64	2.43	1.89	3.12	0.000124	0.0114	lm.nb	Metabolism, Oxidative phosphorylation	NM_004374.2:69
COX7A2-mRNA	1.37	0.199	0.983	1.76	2.59	1.98	3.4	0.000126	0.0114	lm.nb	Metabolism, Oxidative phosphorylation	NM_001865.3:300
CHMP4A-mRNA	1.05	0.155	0.744	1.35	2.07	1.67	2.55	0.000143	0.0126	lm.nb	Autophagy, Metabolism	NM_014169.2:770
IL32-mRNA	1.81	0.27	1.28	2.34	3.5	2.43	5.06	0.000155	0.0131	lm.nb	Activation, Interleukin Signaling, Toxicity	NM_004221.4:358
CXCR4-mRNA	2.05	0.307	1.45	2.65	4.14	2.73	6.28	0.000156	0.0131	lm.nb	Activation, Chemokine Signaling, Persistence, T-cell migration, Toxicity	NM_003467.2:1335
GOT1-mRNA	2.49	0.375	1.76	3.23	5.63	3.38	9.36	0.00016	0.0131	lm.nb	Glutamine metabolism, Metabolism	NM_002079.2:615
PSMA2-mRNA	1.89	0.286	1.33	2.45	3.71	2.51	5.47	0.000169	0.0133	lm.nb	Activation, Antigen processing & presentation, Apoptosis, Cell Cycle, Exhaustion, Metabolism, Notch, Phenotype, Wnt signaling	NM_002787.4:460
TP53-mRNA	1.01	0.153	0.71	1.31	2.01	1.64	2.48	0.000169	0.0133	lm.nb	Activation, Apoptosis, Cell Cycle, Exhaustion, MAPK and PI3K Signaling, Metabolism, Myc targets, Notch, Phenotype, Wnt signaling	NM_000546.2:1330
GRK2-mRNA	1.19	0.182	0.839	1.55	2.29	1.79	2.93	0.000174	0.0134	lm.nb	Activation, Chemokine Signaling, Toxicity	NM_001619.2:555
UBE2V1-mRNA	1.21	0.185	0.848	1.57	2.31	1.8	2.98	0.00018	0.0135	lm.nb	Activation, Antigen processing & presentation	NM_001257397.1:453
TRBV11-1-mRNA	1.34	0.207	0.934	1.74	2.53	1.91	3.35	0.000194	0.0142	loglinear	TCR Diversity	TCRVB_029.1:131
SKP1-mRNA	1.43	0.226	0.991	1.88	2.7	1.99	3.67	0.000223	0.0158	lm.nb	Activation, Antigen processing & presentation, Cell Cycle, Circadian Clock, Metabolism, Notch, Phenotype, TGF-beta, Wnt signaling	NM_170679.2:630
CTSW-mRNA	2.37	0.374	1.64	3.1	5.16	3.11	8.58	0.000223	0.0158	lm.nb	Apoptosis, Cell Types, Exhaustion	NM_001335.3:1075
LILRB3-mRNA	-2.41	0.383	-3.16	-1.66	0.189	0.112	0.317	0.000236	0.0163	lm.nb	Exhaustion, Interactions with Non-lymphoid Cells	NM_006864.3:1102
SHMT2-mRNA	2.03	0.324	1.39	2.66	4.08	2.63	6.33	0.000241	0.0163	lm.nb	Metabolism, One-carbon metabolism	NM_001166356.1:1460
NSD2-mRNA	1.52	0.245	1.04	2	2.86	2.05	3.99	0.000262	0.0174	lm.nb	Cell Cycle, Metabolism	NM_007331.1:1260
LIF-mRNA	3.26	0.531	2.22	4.3	9.58	4.66	19.7	0.000277	0.018	lm.nb	Activation, Interleukin Signaling, JAK-STAT, Toxicity	NM_002309.3:1240
IL21R-mRNA	2.76	0.45	1.87	3.64	6.75	3.66	12.5	0.000283	0.018	lm.nb	Activation, Cell Types, Interleukin Signaling, JAK-STAT, Phenotype, Tfh, Th17, Toxicity	NM_181079.4:1250
PHGDH-mRNA	1.93	0.317	1.31	2.55	3.82	2.48	5.87	0.000291	0.018	lm.nb	Glutamine metabolism, Metabolism	NM_006623.2:505
UQCR10-mRNA	1.43	0.234	0.969	1.89	2.69	1.96	3.7	0.000291	0.018	lm.nb	Metabolism, Oxidative phosphorylation	NM_001003684.1:40
NEK2-mRNA	3.32	0.553	2.24	4.41	10	4.72	21.2	0.000321	0.0195	lm.nb	Cell Cycle, Metabolism	NM_002497.3:480
COX4I1-mRNA	1.14	0.192	0.768	1.52	2.21	1.7	2.87	0.000335	0.02	lm.nb	Metabolism, Oxidative phosphorylation	NM_001318797.1:50
HSPE1-mRNA	1.45	0.246	0.966	1.93	2.73	1.95	3.81	0.000366	0.0211	lm.nb	Activation, Metabolism, Mitochondrial biogenesis, Myc targets	NM_002157.2:607
NDUFAB1-mRNA	1.65	0.281	1.1	2.2	3.15	2.15	4.61	0.000366	0.0211	lm.nb	Lipid Metabolism, Metabolism, Oxidative phosphorylation	NM_005003.2:490
NDUFA6-mRNA	1.37	0.233	0.914	1.83	2.59	1.88	3.55	0.000371	0.0211	lm.nb	Metabolism, Oxidative phosphorylation	NM_002490.3:430
MTHFD2-mRNA	2.1	0.359	1.4	2.8	4.28	2.63	6.97	0.000381	0.0212	lm.nb	Metabolism, One-carbon metabolism	NM_006636.3:1005
TGIF2-mRNA	1.33	0.228	0.887	1.78	2.52	1.85	3.44	0.000385	0.0212	lm.nb	Phenotype, TGF-beta	NM_021809.6:1270
IL2RG-mRNA	1.61	0.277	1.06	2.15	3.05	2.09	4.44	0.000402	0.0218	lm.nb	Activation, Interleukin Signaling, JAK-STAT, MAPK and PI3K Signaling, Phenotype, Th17, Th2, Toxicity	NM_000206.1:595
TNFRSF18-mRNA	2.68	0.464	1.77	3.59	6.42	3.42	12.1	0.000413	0.0218	lm.nb	Activation, Costimulatory Molecules, Exhaustion	NM_148901.1:302
CXCL13-mRNA	5.72	0.99	3.78	7.66	52.8	13.8	203	0.000413	0.0218	lm.nb	Activation, Chemokine Signaling, Toxicity	NM_006419.2:210
TOMM6-mRNA	0.963	0.171	0.629	1.3	1.95	1.55	2.46	0.000486	0.0252	lm.nb	Metabolism, Mitochondrial biogenesis	NM_001134493.1:478
TRBV6-5-mRNA	0.875	0.156	0.569	1.18	1.83	1.48	2.27	0.000507	0.0259	lm.nb	TCR Diversity	TCRVB_014.1:142
OPA1-mRNA	0.956	0.171	0.621	1.29	1.94	1.54	2.45	0.000518	0.0261	lm.nb	Apoptosis, Exhaustion, Metabolism, Mitochondrial biogenesis	NM_130837.1:1355
PARP1-mRNA	1.36	0.246	0.884	1.85	2.58	1.85	3.6	0.000535	0.0266	lm.nb	Apoptosis, Exhaustion, NF-kB, Phenotype, TGF-beta, Toxicity	NM_001618.3:3016
GART-mRNA	0.975	0.176	0.63	1.32	1.97	1.55	2.5	0.000548	0.0269	lm.nb	Metabolism, One-carbon metabolism	NM_000819.3:370
STAT3-mRNA	1.29	0.237	0.83	1.76	2.45	1.78	3.38	0.000599	0.0288	lm.nb	Activation, Apoptosis, Exhaustion, JAK-STAT, Phenotype, Tfh, Th17, Treg	NM_003150.3:2060
TRBV14-mRNA	1.12	0.206	0.72	1.53	2.18	1.65	2.88	0.000603	0.0288	loglinear	TCR Diversity	TCRVB_036.1:233
TRBV29-1-mRNA	0.568	0.104	0.363	0.772	1.48	1.29	1.71	0.000619	0.0288	loglinear	TCR Diversity	TCRVB_046.1:190
PTGER4-mRNA	2.44	0.45	1.56	3.32	5.42	2.94	9.99	0.000632	0.0288	lm.nb	Cell Types	NM_000958.2:976
NAA20-mRNA	1.58	0.293	1.01	2.16	3	2.01	4.47	0.00064	0.0288	lm.nb	Metabolism, Mitochondrial biogenesis	NM_016100.3:585
CBR4-mRNA	1.15	0.213	0.735	1.57	2.23	1.66	2.97	0.000641	0.0288	lm.nb	Lipid Metabolism, Metabolism	NM_032783.4:520
MKI67-mRNA	3.74	0.693	2.38	5.1	13.4	5.22	34.3	0.000644	0.0288	lm.nb	Cell Cycle, Metabolism	NM_002417.2:4020
SMC2-mRNA	2.6	0.483	1.65	3.55	6.07	3.15	11.7	0.00066	0.029	lm.nb	Cell Cycle, Metabolism	NM_001042551.1:1855
LEF1-mRNA	1.03	0.192	0.657	1.41	2.05	1.58	2.66	0.000665	0.029	lm.nb	Phenotype, Wnt signaling	NM_016269.3:1165
GLUD1/2-mRNA	0.796	0.15	0.503	1.09	1.74	1.42	2.13	0.000707	0.0304	lm.nb	Glutamine metabolism, Metabolism, Mitochondrial biogenesis	NM_012084.3:1370
CS-mRNA	0.957	0.181	0.603	1.31	1.94	1.52	2.48	0.000732	0.0311	lm.nb	Metabolism, Oxidative phosphorylation	NM_004077.2:740
IL7R-mRNA	-1.26	0.239	-1.73	-0.789	0.418	0.302	0.579	0.000771	0.0324	lm.nb	Activation, Interleukin Signaling, JAK-STAT, MAPK and PI3K Signaling, Toxicity	NM_002185.2:1610
TRBV2-mRNA	0.951	0.181	0.595	1.31	1.93	1.51	2.47	0.000784	0.0325	lm.nb	TCR Diversity	TCRVB_001.1:220
ATP5PD-mRNA	0.71	0.136	0.444	0.976	1.64	1.36	1.97	0.000794	0.0326	lm.nb	Metabolism, Mitochondrial biogenesis, Oxidative phosphorylation	NM_006356.2:160
PIK3R1-mRNA	1.33	0.256	0.826	1.83	2.51	1.77	3.55	0.000833	0.0336	lm.nb	Activation, Apoptosis, Autophagy, Exhaustion, Innate-like T-cells, JAK-STAT, MAPK and PI3K Signaling, Metabolism, mTOR, Persistence, Phenotype, T-cell migration, TCR signaling	NM_181504.2:1105
COX7B-mRNA	1.43	0.277	0.892	1.98	2.7	1.86	3.93	0.000837	0.0336	lm.nb	Metabolism, Oxidative phosphorylation	NM_001866.2:159
NOTCH2-mRNA	1.42	0.275	0.882	1.96	2.68	1.84	3.89	0.000853	0.0338	lm.nb	Notch, Phenotype, Th2	NM_024408.3:2842
BUB1-mRNA	2.66	0.519	1.65	3.68	6.34	3.13	12.8	0.000888	0.0348	lm.nb	Cell Cycle, Metabolism	NM_004336.3:1978
GNAI2-mRNA	1.33	0.261	0.824	1.85	2.52	1.77	3.59	0.000903	0.035	lm.nb	Persistence, T-cell migration	NM_002070.2:1000
CD8A-mRNA	1	0.2	0.611	1.39	2	1.53	2.63	0.00103	0.0393	lm.nb	Activation, Cell Types, Exhaustion, Interactions with Non-lymphoid Cells, TCR signaling	NM_001768.5:1320
IL2RA-mRNA	1.85	0.369	1.12	2.57	3.6	2.18	5.94	0.00105	0.0396	lm.nb	Activation, Interleukin Signaling, JAK-STAT, MAPK and PI3K Signaling, Phenotype, Th2, Toxicity	NM_000417.1:1000
WAS-mRNA	0.466	0.0931	0.283	0.648	1.38	1.22	1.57	0.00105	0.0396	loglinear	Activation, Chemokine Signaling, Toxicity	NM_000377.2:90
STAT5A-mRNA	1.58	0.318	0.952	2.2	2.98	1.93	4.59	0.00112	0.0414	lm.nb	Activation, JAK-STAT, Phenotype, Tfh, Th2, Treg	NM_003152.2:3460
AHR-mRNA	1.34	0.271	0.808	1.87	2.53	1.75	3.65	0.00113	0.0416	lm.nb	Innate-like T-cells, Phenotype, Th17	NM_001621.3:1900
CD200-mRNA	3.65	0.746	2.19	5.11	12.5	4.55	34.5	0.0012	0.0438	lm.nb	Exhaustion, Interactions with Non-lymphoid Cells	NM_005944.5:665
CXCR3-mRNA	1.23	0.253	0.735	1.73	2.35	1.66	3.31	0.00124	0.0446	lm.nb	Activation, Chemokine Signaling, Toxicity	NM_001504.1:80
NDUFA1-mRNA	1.25	0.256	0.744	1.75	2.37	1.67	3.36	0.00125	0.0446	lm.nb	Metabolism, Oxidative phosphorylation	NM_004541.3:240
NDUFA2-mRNA	2.28	0.47	1.36	3.2	4.86	2.56	9.2	0.00127	0.0448	lm.nb	Metabolism, Oxidative phosphorylation	NM_001185012.1:116
BCL2L1-mRNA	2.6	0.537	1.54	3.65	6.05	2.92	12.6	0.0013	0.0454	lm.nb	Activation, Apoptosis, Autophagy, Exhaustion, JAK-STAT, MAPK and PI3K Signaling, Metabolism, NF-kB, Toxicity	NM_138578.1:1560
IRF1-mRNA	-0.935	0.196	-1.32	-0.552	0.523	0.401	0.682	0.00139	0.0481	lm.nb	Toxicity, Type I interferon signaling, Type II interferon signaling	NM_002198.2:15
NCAPH-mRNA	3.33	0.698	1.96	4.69	10	3.88	25.9	0.00142	0.0488	lm.nb	Cell Cycle, Metabolism	NM_015341.3:1550
OMA1-mRNA	0.875	0.184	0.514	1.24	1.83	1.43	2.36	0.00145	0.0492	loglinear	Apoptosis, Exhaustion	NM_145243.3:1410
PGAM1-mRNA	1.76	0.378	1.02	2.5	3.39	2.03	5.66	0.00162	0.0542	lm.nb	Glycolysis, Metabolism	NM_002629.2:1037
SERINC3-mRNA	0.767	0.165	0.444	1.09	1.7	1.36	2.13	0.00163	0.0542	lm.nb	Glutamine metabolism, Metabolism	NM_006811.2:185
CRLF2-mRNA	3.22	0.693	1.86	4.58	9.33	3.64	23.9	0.00164	0.0542	lm.nb	Activation, JAK-STAT	NM_022148.3:852
GZMK-mRNA	3.35	0.723	1.94	4.77	10.2	3.83	27.3	0.00166	0.0543	lm.nb	Innate-like T-cells, Phenotype	NM_002104.2:700
UQCRQ-mRNA	1.59	0.346	0.91	2.27	3.01	1.88	4.81	0.00178	0.0575	lm.nb	Metabolism, Oxidative phosphorylation	NM_014402.4:172
SLAMF6-mRNA	1.29	0.282	0.738	1.84	2.45	1.67	3.59	0.00181	0.0581	lm.nb	Exhaustion, Interactions with Non-lymphoid Cells, NKT Receptors, Toxicity	NM_001184714.1:903
SLC7A5-mRNA	1.47	0.323	0.837	2.1	2.77	1.79	4.3	0.00187	0.0596	lm.nb	Metabolism, mTOR	NM_003486.5:785
TRAV14-mRNA	0.742	0.164	0.42	1.06	1.67	1.34	2.09	0.00196	0.0616	lm.nb	TCR Diversity	TCRVA_023.1:232
RDH14-mRNA	1.11	0.246	0.626	1.59	2.15	1.54	3.01	0.00197	0.0616	lm.nb	Phenotype, Vitamin A (RA) signaling	NM_020905.3:585
PKM-mRNA	2.08	0.463	1.17	2.99	4.24	2.26	7.95	0.00201	0.0622	lm.nb	Glycolysis, Metabolism	NM_182471.1:2105
CKAP5-mRNA	2.27	0.507	1.27	3.26	4.82	2.42	9.59	0.00207	0.0636	lm.nb	Cell Cycle, Metabolism	NM_014756.2:1415
GARS-mRNA	0.911	0.204	0.51	1.31	1.88	1.42	2.48	0.00212	0.064	lm.nb	Metabolism, Mitochondrial biogenesis	NM_002047.2:1230
TRBV6-9-mRNA	1.85	0.416	1.04	2.67	3.61	2.05	6.35	0.00214	0.064	lm.nb	TCR Diversity	TCRVB_017.1:164
RPTOR-mRNA	1.76	0.397	0.986	2.54	3.4	1.98	5.83	0.00215	0.064	lm.nb	Activation, Autophagy, MAPK and PI3K Signaling, Metabolism, mTOR	NM_020761.2:6665
RPL23-mRNA	1.02	0.229	0.568	1.47	2.02	1.48	2.76	0.00216	0.064	lm.nb	Activation, Myc targets	NM_000978.3:71
DIABLO-mRNA	0.995	0.224	0.555	1.43	1.99	1.47	2.7	0.00217	0.064	lm.nb	Apoptosis, Exhaustion, Metabolism, Mitochondrial biogenesis	NM_138930.2:855
IKZF2-mRNA	2.76	0.624	1.54	3.98	6.78	2.91	15.8	0.00221	0.0643	lm.nb	Phenotype, Th2	NM_001079526.1:3362
NMT1-mRNA	1.05	0.238	0.585	1.52	2.07	1.5	2.86	0.00222	0.0643	lm.nb	Apoptosis, Exhaustion	NM_021079.3:1206
CD247-mRNA	0.676	0.153	0.375	0.976	1.6	1.3	1.97	0.00226	0.0648	lm.nb	Activation, Cytotoxicity, NKT Receptors, TCR signaling, Toxicity	NM_198053.2:329
GZMB-mRNA	3.99	0.907	2.22	5.77	15.9	4.64	54.6	0.00228	0.0648	lm.nb	Apoptosis, Cell Types, Cytotoxicity, Exhaustion, Innate-like T-cells, Notch, Phenotype, Toxicity	NM_004131.3:540
ADD1-mRNA	0.928	0.211	0.514	1.34	1.9	1.43	2.54	0.0023	0.0648	lm.nb	Apoptosis, Exhaustion	NM_001119.4:622
TFRC-mRNA	2.35	0.538	1.3	3.41	5.11	2.46	10.6	0.00237	0.0665	lm.nb	Activation, Myc targets	NM_003234.1:1220
XCL1/2-mRNA	3.54	0.818	1.94	5.14	11.6	3.82	35.3	0.00252	0.0701	lm.nb	Activation, Cell Types, Chemokine Signaling, Toxicity	NM_002995.2:266
TRBV9-mRNA	1.42	0.33	0.771	2.07	2.67	1.71	4.19	0.00263	0.0721	lm.nb	TCR Diversity	TCRVB_025.1:175
SDHB-mRNA	0.656	0.153	0.356	0.955	1.58	1.28	1.94	0.00265	0.0721	lm.nb	Metabolism, Oxidative phosphorylation	NM_003000.2:245
SH2D1A-mRNA	1.3	0.304	0.708	1.9	2.47	1.63	3.73	0.00266	0.0721	lm.nb	Cell Types, Cytotoxicity, Exhaustion, Interactions with Non-lymphoid Cells, Toxicity	NM_002351.4:495
GLS-mRNA	0.656	0.153	0.355	0.956	1.58	1.28	1.94	0.0027	0.0727	lm.nb	Glutamine metabolism, Metabolism	NM_014905.3:985
FH-mRNA	1.25	0.294	0.674	1.83	2.38	1.6	3.55	0.00279	0.0747	lm.nb	Metabolism, Oxidative phosphorylation	NM_000143.2:203
ALDOA-mRNA	1.17	0.278	0.629	1.72	2.26	1.55	3.29	0.00292	0.077	lm.nb	Glycolysis, Metabolism	NM_184041.2:1455
TRBV5-4-mRNA	2.93	0.694	1.57	4.29	7.6	2.96	19.5	0.00292	0.077	lm.nb	TCR Diversity	TCRVB_007.1:151
STAM-mRNA	1.18	0.28	0.629	1.73	2.26	1.55	3.31	0.00299	0.0779	lm.nb	Activation, JAK-STAT	NR_037774.1:626
TRDV1-mRNA	1.51	0.36	0.805	2.22	2.85	1.75	4.64	0.003	0.0779	lm.nb	TCR Diversity	ENST00000390452.1:247
PYCR2-mRNA	0.88	0.211	0.466	1.29	1.84	1.38	2.45	0.00314	0.0806	lm.nb	Glutamine metabolism, Metabolism	NM_013328.2:1250
FASN-mRNA	2.29	0.55	1.21	3.37	4.89	2.31	10.3	0.00317	0.0806	lm.nb	Activation, Lipid Metabolism, Metabolism, Myc targets	NM_004104.4:5387
PECAM1-mRNA	2.48	0.596	1.31	3.65	5.58	2.48	12.5	0.00318	0.0806	lm.nb	Persistence, Phenotype, T-cell migration	NM_000442.3:1365
TRAC-mRNA	0.863	0.208	0.455	1.27	1.82	1.37	2.41	0.00321	0.081	lm.nb	Exhaustion, Interactions with Non-lymphoid Cells, TCR Diversity	ENST00000611116.1:361
NCAPD2-mRNA	1.75	0.423	0.919	2.57	3.36	1.89	5.96	0.00328	0.0821	lm.nb	Cell Cycle, Metabolism	NM_014865.3:3160
PRF1-mRNA	1.74	0.422	0.915	2.57	3.35	1.89	5.94	0.00331	0.0823	lm.nb	Apoptosis, Cell Types, Cytotoxicity, Exhaustion, Innate-like T-cells, Phenotype, Toxicity	NM_005041.3:2120
PSAT1-mRNA	2.76	0.669	1.45	4.07	6.76	2.72	16.8	0.00333	0.0823	lm.nb	Glutamine metabolism, Metabolism	NM_021154.3:1445
ATP5MG-mRNA	1.16	0.282	0.606	1.71	2.23	1.52	3.27	0.00339	0.083	lm.nb	Metabolism, Mitochondrial biogenesis, Oxidative phosphorylation	NM_006476.4:192
LAT-mRNA	1.32	0.322	0.69	1.95	2.5	1.61	3.88	0.00344	0.0837	lm.nb	Activation, Cytotoxicity, NF-kB, TCR signaling, Toxicity	NM_001014987.1:1290
CD3G-mRNA	0.728	0.178	0.379	1.08	1.66	1.3	2.11	0.00352	0.085	lm.nb	Activation, Cell Types, Exhaustion, Interactions with Non-lymphoid Cells, TCR signaling	NM_000073.2:404
IL12RB2-mRNA	1.19	0.292	0.615	1.76	2.28	1.53	3.38	0.0036	0.0859	lm.nb	Activation, Interleukin Signaling, JAK-STAT, Phenotype, Th1, Toxicity	NM_001559.2:1315
NFIL3-mRNA	1.11	0.274	0.576	1.65	2.16	1.49	3.14	0.00364	0.0859	lm.nb	Circadian Clock, Innate-like T-cells, Metabolism, Phenotype	NM_005384.2:1795
FCGR3A/B-mRNA	3.29	0.81	1.7	4.87	9.75	3.25	29.3	0.00365	0.0859	lm.nb	Cell Types, Cytotoxicity, Toxicity	NM_000570.4:696
TIMM17A-mRNA	0.889	0.219	0.46	1.32	1.85	1.38	2.5	0.00365	0.0859	lm.nb	Metabolism, Mitochondrial biogenesis	NM_006335.2:85
OAT-mRNA	1.19	0.295	0.61	1.77	2.28	1.53	3.4	0.00381	0.0886	lm.nb	Glutamine metabolism, Metabolism	NM_000274.3:775
NDUFA4-mRNA	1.34	0.332	0.686	1.99	2.53	1.61	3.97	0.00383	0.0886	lm.nb	Metabolism, Oxidative phosphorylation	NM_002489.2:35
ATP5MF-mRNA	1.59	0.396	0.817	2.37	3.02	1.76	5.17	0.00384	0.0886	lm.nb	Metabolism, Mitochondrial biogenesis, Oxidative phosphorylation	NM_004889.2:375
MAP3K14-mRNA	0.844	0.211	0.43	1.26	1.8	1.35	2.39	0.00399	0.091	lm.nb	Activation, Apoptosis, Exhaustion, MAPK and PI3K Signaling, NF-kB, TCR signaling, Toxicity	NM_003954.1:620
TFB2M-mRNA	0.922	0.231	0.469	1.37	1.89	1.38	2.59	0.004	0.091	loglinear	Metabolism, Mitochondrial biogenesis	NM_022366.2:65
MPC2-mRNA	0.844	0.212	0.427	1.26	1.79	1.34	2.39	0.00412	0.0929	lm.nb	Metabolism, Mitochondrial biogenesis, Oxidative phosphorylation	NM_001143674.1:285
TIMM23-mRNA	1.33	0.335	0.672	1.98	2.51	1.59	3.96	0.00413	0.0929	lm.nb	Metabolism, Mitochondrial biogenesis	NM_006327.2:685
NEDD8-mRNA	1.06	0.267	0.533	1.58	2.08	1.45	2.99	0.00423	0.0936	lm.nb	Phenotype, TGF-beta	NM_006156.2:330
RDH10-mRNA	2.53	0.641	1.28	3.79	5.78	2.42	13.8	0.00423	0.0936	lm.nb	Phenotype, Vitamin A (RA) signaling	NM_172037.2:505
LAMP1-mRNA	1.04	0.263	0.523	1.55	2.05	1.44	2.93	0.00424	0.0936	lm.nb	Autophagy, Metabolism	NM_005561.3:730
TRAV29-mRNA	0.791	0.201	0.397	1.18	1.73	1.32	2.27	0.00432	0.0946	lm.nb	TCR Diversity	TCRVA_037.1:193
MAGED1-mRNA	1.52	0.387	0.759	2.28	2.86	1.69	4.85	0.00443	0.0954	lm.nb	Apoptosis, Exhaustion	NM_006986.3:661
CD3E-mRNA	0.812	0.207	0.406	1.22	1.76	1.32	2.33	0.00443	0.0954	lm.nb	Activation, Cell Types, Exhaustion, Interactions with Non-lymphoid Cells, TCR signaling	NM_000733.2:75
TRDC-mRNA	2.44	0.623	1.22	3.66	5.43	2.33	12.7	0.00443	0.0954	lm.nb	TCR Diversity	ENST00000390477.1:310
PSMA3-mRNA	1.09	0.28	0.544	1.64	2.13	1.46	3.12	0.00452	0.0967	lm.nb	Activation, Antigen processing & presentation, Apoptosis, Cell Cycle, Exhaustion, Metabolism, Notch, Phenotype, Wnt signaling	NM_152132.1:465
UBA5-mRNA	1.4	0.359	0.693	2.1	2.63	1.62	4.29	0.00461	0.0979	lm.nb	Activation, Antigen processing & presentation	NM_198329.2:778
HLA-DRA-mRNA	3.61	0.931	1.79	5.44	12.2	3.45	43.3	0.00467	0.0979	lm.nb	Activation, Antigen processing & presentation, Toxicity, Type II interferon signaling	NM_019111.3:335
GZMA-mRNA	2.06	0.531	1.02	3.1	4.17	2.03	8.59	0.00468	0.0979	lm.nb	Apoptosis, Cell Types, Cytotoxicity, Exhaustion, Innate-like T-cells, Phenotype, Toxicity	NM_006144.2:155
FASLG-mRNA	2.3	0.593	1.14	3.46	4.91	2.2	11	0.0047	0.0979	lm.nb	Activation, Apoptosis, Cytotoxicity, Exhaustion, Interleukin Signaling, MAPK and PI3K Signaling, Myc targets, T-cell exhaustion markers, Toxicity	NM_000639.1:625
UBE2F-mRNA	1.58	0.407	0.778	2.37	2.98	1.72	5.18	0.00472	0.0979	lm.nb	Activation, Antigen processing & presentation	NM_080678.1:1087
TRBV5-5-mRNA	2.13	0.55	1.05	3.2	4.37	2.07	9.22	0.00474	0.0979	lm.nb	TCR Diversity	TCRVB_008.1:148
TPR-mRNA	0.995	0.258	0.49	1.5	1.99	1.4	2.83	0.00482	0.099	lm.nb	Cell Cycle, Glycolysis, Metabolism	NM_003292.2:6825
SLC2A1-mRNA	2.15	0.56	1.05	3.25	4.44	2.07	9.49	0.00494	0.101	lm.nb	Glycolysis, Metabolism	NM_006516.2:2500
SGK3-mRNA	-0.822	0.216	-1.25	-0.399	0.565	0.422	0.759	0.00522	0.106	lm.nb	Activation, MAPK and PI3K Signaling	NM_013257.3:565
NCAPG2-mRNA	1.95	0.517	0.938	2.96	3.87	1.92	7.8	0.00542	0.108	lm.nb	Cell Cycle, Metabolism	NM_017760.5:1630
PSMA6-mRNA	1.72	0.457	0.829	2.62	3.31	1.78	6.15	0.00545	0.108	lm.nb	Activation, Antigen processing & presentation, Apoptosis, Cell Cycle, Exhaustion, Metabolism, Notch, Phenotype, Wnt signaling	NM_002791.1:901
ENTPD1-mRNA	3.4	0.902	1.63	5.17	10.6	3.1	35.9	0.00546	0.108	lm.nb	Phenotype, Treg	NM_001098175.1:795
PFKL-mRNA	1.06	0.28	0.507	1.61	2.08	1.42	3.04	0.00547	0.108	lm.nb	Glycolysis, Metabolism	NM_001002021.1:2410
MIF-mRNA	1.2	0.318	0.573	1.82	2.29	1.49	3.53	0.00553	0.109	lm.nb	Activation, Interleukin Signaling, Toxicity	NM_002415.1:319
ID2-mRNA	1.69	0.452	0.806	2.58	3.23	1.75	5.97	0.00569	0.111	lm.nb	Innate-like T-cells, Phenotype, TGF-beta	NM_002166.4:505
TNFSF9-mRNA	2.06	0.551	0.98	3.14	4.17	1.97	8.83	0.00573	0.111	lm.nb	Activation, Costimulatory Molecules, Exhaustion, T-cell exhaustion markers	NM_003811.3:398
IFNAR1-mRNA	0.827	0.221	0.393	1.26	1.77	1.31	2.4	0.00574	0.111	lm.nb	Activation, Cytotoxicity, Innate-like T-cells, JAK-STAT, MAPK and PI3K Signaling, Phenotype, Toxicity, Type I interferon signaling	NM_000629.2:782
TRBV12-3-mRNA	1.3	0.35	0.615	1.99	2.46	1.53	3.96	0.00589	0.114	lm.nb	Exhaustion, Interactions with Non-lymphoid Cells, TCR Diversity	TCRVB_032.1:150
DAP3-mRNA	1.26	0.34	0.595	1.93	2.4	1.51	3.81	0.00595	0.114	lm.nb	Metabolism, Mitochondrial biogenesis	NM_004632.3:795
MTHFD1-mRNA	1.93	0.523	0.904	2.95	3.81	1.87	7.74	0.00614	0.117	lm.nb	Metabolism, One-carbon metabolism	NM_005956.2:2675
SMARCA4-mRNA	0.683	0.185	0.32	1.05	1.61	1.25	2.07	0.00616	0.117	lm.nb	Phenotype, Wnt signaling	NM_001128849.1:1480
CD38-mRNA	2.18	0.592	1.02	3.34	4.53	2.03	10.1	0.00618	0.117	lm.nb	Persistence, T-cell migration	NM_001775.2:1035
IL4R-mRNA	1.59	0.432	0.743	2.44	3.01	1.67	5.42	0.00622	0.117	lm.nb	Activation, Interleukin Signaling, JAK-STAT, MAPK and PI3K Signaling, Phenotype, Th2, Toxicity	NM_000418.3:1510
BATF-mRNA	1.55	0.422	0.72	2.37	2.92	1.65	5.18	0.00635	0.119	lm.nb	Activation, Exhaustion, Phenotype, T-cell exhaustion markers, TCR signaling, Tfh	NM_006399.3:293
GPI-mRNA	1.04	0.284	0.481	1.6	2.05	1.4	3.02	0.00646	0.12	lm.nb	Glycolysis, Metabolism	NM_000175.2:1695
PTPN6-mRNA	1.13	0.31	0.519	1.73	2.18	1.43	3.33	0.00663	0.123	lm.nb	Activation, Cytotoxicity, JAK-STAT, TCR signaling, Toxicity, Type I interferon signaling, Type II interferon signaling	NM_002831.5:1734
HSPA9-mRNA	1.13	0.313	0.518	1.74	2.19	1.43	3.35	0.00683	0.125	lm.nb	Metabolism, Mitochondrial biogenesis	NM_004134.4:975
TRBV13-mRNA	1.01	0.279	0.459	1.55	2.01	1.37	2.93	0.00691	0.126	lm.nb	TCR Diversity	TCRVB_035.1:87
ATG14-mRNA	0.784	0.218	0.357	1.21	1.72	1.28	2.32	0.00702	0.128	lm.nb	Autophagy, Metabolism, Mitochondrial biogenesis	NM_014924.3:4520
CD80-mRNA	1.86	0.52	0.846	2.88	3.64	1.8	7.38	0.00712	0.129	lm.nb	Activation, Costimulatory Molecules, Exhaustion, Innate-like T-cells, Phenotype	NM_005191.3:674
MTHFS-mRNA	0.837	0.234	0.379	1.3	1.79	1.3	2.45	0.0072	0.13	lm.nb	Metabolism, One-carbon metabolism	NM_006441.2:530
ADAR-mRNA	1.03	0.288	0.462	1.59	2.04	1.38	3.01	0.00735	0.132	lm.nb	Toxicity, Type I interferon signaling	NM_001111.3:6091
TRBV7-9-mRNA	0.899	0.252	0.404	1.39	1.86	1.32	2.63	0.00738	0.132	lm.nb	Exhaustion, Interactions with Non-lymphoid Cells, TCR Diversity	TCRVB_024.1:13
TCF7-mRNA	1.34	0.378	0.604	2.08	2.54	1.52	4.24	0.00742	0.132	lm.nb	Phenotype, Wnt signaling	NM_201633.2:519
RAE1-mRNA	1.17	0.329	0.523	1.81	2.25	1.44	3.52	0.00752	0.133	lm.nb	Cell Cycle, Glycolysis, Metabolism	NM_003610.3:980
CISH-mRNA	-1.66	0.47	-2.58	-0.74	0.316	0.167	0.599	0.0077	0.135	lm.nb	Activation, JAK-STAT	NM_145071.2:558
TRAF3-mRNA	1.23	0.351	0.547	1.92	2.35	1.46	3.79	0.00785	0.137	lm.nb	Innate-like T-cells, NF-kB, Phenotype, Toxicity	NM_145725.2:720
HDAC7-mRNA	1	0.286	0.445	1.56	2.01	1.36	2.96	0.00788	0.137	lm.nb	Notch, Phenotype	NM_001098416.2:416
USP15-mRNA	-0.3	0.0856	-0.468	-0.133	0.812	0.723	0.912	0.00796	0.138	loglinear	Phenotype, TGF-beta	NM_001252078.1:154
TNFRSF9-mRNA	3.05	0.872	1.34	4.76	8.26	2.53	27	0.00816	0.14	lm.nb	Activation, Costimulatory Molecules, Exhaustion, T-cell exhaustion markers	NM_001561.4:255
LAMP2-mRNA	1.18	0.338	0.516	1.84	2.26	1.43	3.58	0.00824	0.141	lm.nb	Autophagy, Metabolism	NM_002294.2:380
IL6ST-mRNA	0.716	0.206	0.312	1.12	1.64	1.24	2.17	0.00837	0.143	lm.nb	Activation, Interleukin Signaling, JAK-STAT, Phenotype, Th17, Toxicity	NM_002184.2:2505
NKG7-mRNA	1.85	0.534	0.807	2.9	3.61	1.75	7.46	0.00842	0.143	lm.nb	Cell Types	NM_005601.3:632
RELA-mRNA	0.813	0.235	0.352	1.27	1.76	1.28	2.42	0.00861	0.145	lm.nb	Activation, Apoptosis, Exhaustion, Innate-like T-cells, Interleukin Signaling, MAPK and PI3K Signaling, NF-kB, Phenotype, TCR signaling, Th1, Th9, Toxicity	NM_021975.3:1990
LCK-mRNA	0.612	0.178	0.264	0.961	1.53	1.2	1.95	0.00871	0.146	lm.nb	Activation, Cytotoxicity, NF-kB, TCR signaling, Toxicity	NM_005356.2:1260
ICAM1-mRNA	2.84	0.825	1.22	4.45	7.14	2.33	21.9	0.00883	0.148	lm.nb	Cytotoxicity, Exhaustion, Interactions with Non-lymphoid Cells, NF-kB, Persistence, T-cell migration, Toxicity, Type II interferon signaling	NM_000201.2:2253
NFATC2IP-mRNA	1.29	0.379	0.551	2.03	2.45	1.47	4.1	0.00915	0.152	lm.nb	Activation, NFAT	NM_032815.3:1680
IFNG-mRNA	2.44	0.715	1.03	3.84	5.41	2.05	14.3	0.00927	0.154	lm.nb	Activation, Cytotoxicity, Innate-like T-cells, Interleukin Signaling, JAK-STAT, Phenotype, TCR signaling, TGF-beta, Th1, Toxicity, Type II interferon signaling	NM_000619.2:970
TRBV5-6-mRNA	1.87	0.552	0.784	2.95	3.64	1.72	7.71	0.00962	0.159	lm.nb	TCR Diversity	TCRVB_009.1:145
COX5B-mRNA	1.05	0.311	0.437	1.66	2.07	1.35	3.15	0.00983	0.161	lm.nb	Metabolism, Oxidative phosphorylation	NM_001862.2:240
HLA-DRB1-mRNA	3.24	0.963	1.35	5.13	9.44	2.55	34.9	0.00988	0.161	lm.nb	Activation, Antigen processing & presentation, Toxicity, Type II interferon signaling	NM_002124.3:747
LAMTOR1-mRNA	1.11	0.329	0.46	1.75	2.15	1.38	3.37	0.00997	0.162	lm.nb	Autophagy, Metabolism, mTOR	NM_017907.2:344
TKT-mRNA	1.16	0.348	0.483	1.85	2.24	1.4	3.59	0.0101	0.163	lm.nb	Glycolysis, Metabolism	NM_001064.2:1235
CD27-mRNA	1.01	0.304	0.418	1.61	2.02	1.34	3.05	0.0103	0.165	lm.nb	Activation, Costimulatory Molecules, Exhaustion, NKT Receptors, Phenotype, Toxicity	NM_001242.4:1101
LAG3-mRNA	1.92	0.576	0.79	3.05	3.78	1.73	8.27	0.0104	0.165	lm.nb	Activation, Antigen processing & presentation, Cell Types, Costimulatory Molecules, Exhaustion, T-cell exhaustion markers	NM_002286.5:1735
TRIM25-mRNA	0.598	0.18	0.246	0.95	1.51	1.19	1.93	0.0104	0.165	lm.nb	NF-kB, Toxicity, Type II interferon signaling	NM_005082.4:3414
GATA3-mRNA	1.25	0.375	0.514	1.98	2.38	1.43	3.96	0.0104	0.165	lm.nb	Innate-like T-cells, Phenotype, Th1, Th2, Th9	NM_001002295.1:1691
EOMES-mRNA	3.07	0.923	1.26	4.88	8.4	2.4	29.4	0.0105	0.165	lm.nb	Cell Types, Exhaustion, Innate-like T-cells, Phenotype, T-cell exhaustion markers	NM_005442.2:1670
MAP3K7-mRNA	0.605	0.182	0.248	0.962	1.52	1.19	1.95	0.0105	0.165	lm.nb	Activation, Autophagy, Innate-like T-cells, MAPK and PI3K Signaling, Metabolism, NF-kB, Phenotype, TCR signaling, Toxicity, Wnt signaling	NM_145333.1:670
GZMH-mRNA	1.47	0.45	0.589	2.35	2.77	1.5	5.1	0.0113	0.178	lm.nb	Apoptosis, Cell Types, Cytotoxicity, Exhaustion, Toxicity	NM_033423.3:705
LTA-mRNA	2.19	0.671	0.877	3.51	4.57	1.84	11.4	0.0114	0.178	lm.nb	Innate-like T-cells, NF-kB, Phenotype, Toxicity	NM_000595.2:885
TRIM26-mRNA	0.734	0.226	0.292	1.18	1.66	1.22	2.26	0.0117	0.181	lm.nb	Toxicity, Type II interferon signaling	NM_001242783.1:2140
IFI35-mRNA	1.65	0.507	0.654	2.64	3.14	1.57	6.24	0.0117	0.181	lm.nb	Toxicity, Type I interferon signaling	NM_005533.3:415
TIGIT-mRNA	1.13	0.349	0.442	1.81	2.18	1.36	3.5	0.0121	0.186	lm.nb	Activation, Costimulatory Molecules, Exhaustion, T-cell exhaustion markers	NM_173799.2:1968
GADD45B-mRNA	-0.732	0.227	-1.18	-0.287	0.602	0.442	0.82	0.0121	0.186	lm.nb	Activation, Apoptosis, Cell Cycle, Exhaustion, MAPK and PI3K Signaling, Metabolism, NF-kB, Toxicity	NM_015675.2:365
SLC25A20-mRNA	0.801	0.25	0.312	1.29	1.74	1.24	2.45	0.0125	0.19	lm.nb	Lipid Metabolism, Metabolism	NM_000387.5:1458
FNIP1-mRNA	0.988	0.311	0.379	1.6	1.98	1.3	3.03	0.013	0.198	lm.nb	Metabolism, mTOR	NM_001008738.2:1264
NBL1-mRNA	1.82	0.572	0.696	2.94	3.52	1.62	7.67	0.0131	0.198	lm.nb	Phenotype, TGF-beta	NM_182744.2:871
HLA-E-mRNA	0.761	0.24	0.29	1.23	1.69	1.22	2.35	0.0132	0.199	lm.nb	Activation, Antigen processing & presentation, Exhaustion, Interactions with Non-lymphoid Cells, Toxicity, Type I interferon signaling, Type II interferon signaling	NM_005516.4:1204
DECR1-mRNA	1.02	0.324	0.387	1.66	2.03	1.31	3.16	0.0135	0.203	lm.nb	Lipid Metabolism, Metabolism	NM_001359.1:835
KLRD1-mRNA	2.49	0.795	0.932	4.05	5.62	1.91	16.6	0.014	0.209	lm.nb	Cell Types, Cytotoxicity, Exhaustion, Interactions with Non-lymphoid Cells, NKT Receptors, Toxicity	NM_007334.2:2189
PRKAB2-mRNA	1.35	0.435	0.497	2.2	2.55	1.41	4.61	0.0147	0.218	lm.nb	Autophagy, Circadian Clock, Lipid Metabolism, Mitochondrial biogenesis, mTOR	NM_005399.3:1600
TRAV6-mRNA	0.876	0.283	0.321	1.43	1.84	1.25	2.7	0.0148	0.219	lm.nb	TCR Diversity	TCRVA_007.1:183
RAC2-mRNA	1.16	0.379	0.423	1.91	2.24	1.34	3.75	0.0152	0.225	lm.nb	Activation, Cytotoxicity, MAPK and PI3K Signaling, Persistence, Phenotype, T-cell migration, Toxicity, Wnt signaling	NM_002872.4:341
GRPEL1-mRNA	1.09	0.359	0.389	1.79	2.13	1.31	3.47	0.016	0.235	lm.nb	Metabolism, Mitochondrial biogenesis	NM_025196.2:955
SMAD2-mRNA	0.793	0.262	0.28	1.31	1.73	1.21	2.47	0.0163	0.238	lm.nb	Cell Cycle, Metabolism, Phenotype, TGF-beta, Th17, Th9, Treg	NM_005901.5:1678
HAVCR2-mRNA	2.18	0.719	0.769	3.59	4.53	1.7	12	0.0163	0.238	lm.nb	Activation, Costimulatory Molecules, Exhaustion, T-cell exhaustion markers	NM_032782.3:955
CD69-mRNA	1.24	0.409	0.436	2.04	2.36	1.35	4.11	0.0165	0.239	lm.nb	Activation, Phenotype, Treg	NM_001781.1:460
IL2RB-mRNA	1.06	0.35	0.37	1.74	2.08	1.29	3.34	0.0166	0.24	lm.nb	Activation, Interleukin Signaling, JAK-STAT, MAPK and PI3K Signaling, Phenotype, Th2, Toxicity	NM_000878.2:1980
IKBKE-mRNA	1.39	0.46	0.485	2.29	2.61	1.4	4.88	0.0167	0.24	lm.nb	Innate-like T-cells, Phenotype	NM_014002.2:2470
OAS3-mRNA	1.74	0.581	0.601	2.88	3.34	1.52	7.34	0.0172	0.247	lm.nb	Toxicity, Type I interferon signaling, Type II interferon signaling	NM_006187.2:4980
ACADVL-mRNA	0.634	0.213	0.217	1.05	1.55	1.16	2.07	0.0176	0.252	lm.nb	Lipid Metabolism, Metabolism	NM_001270447.1:296
TSC2-mRNA	0.585	0.197	0.199	0.971	1.5	1.15	1.96	0.0178	0.253	lm.nb	Activation, Autophagy, MAPK and PI3K Signaling, Metabolism, mTOR	NM_000548.3:2380
TRBV15-mRNA	1.53	0.518	0.512	2.54	2.88	1.43	5.83	0.0185	0.262	lm.nb	TCR Diversity	TCRVB_037.1:187
IFNGR1-mRNA	0.807	0.275	0.268	1.35	1.75	1.2	2.54	0.0188	0.266	lm.nb	Activation, Cytotoxicity, JAK-STAT, Phenotype, Th1, Toxicity, Type II interferon signaling	NM_000416.2:392
SOS2-mRNA	1.5	0.515	0.49	2.51	2.83	1.4	5.69	0.0196	0.274	lm.nb	Activation, Cytotoxicity, JAK-STAT, MAPK and PI3K Signaling, Metabolism, mTOR, TCR signaling, Toxicity	NM_006939.2:3845
PPP2R5D-mRNA	1.63	0.561	0.533	2.73	3.1	1.45	6.64	0.0196	0.274	lm.nb	Activation, Cell Cycle, Glycolysis, MAPK and PI3K Signaling, Metabolism, Phenotype, Wnt signaling	NM_006245.2:880
TFDP1-mRNA	1.53	0.526	0.499	2.56	2.89	1.41	5.9	0.0196	0.274	lm.nb	Apoptosis, Cell Cycle, Exhaustion, Metabolism, Notch, Phenotype, TGF-beta	NM_007111.4:1826
CTNNB1-mRNA	0.706	0.244	0.228	1.18	1.63	1.17	2.27	0.02	0.277	lm.nb	Apoptosis, Exhaustion, Persistence, Phenotype, T-cell migration, Wnt signaling	NM_001098210.1:1815
PRKCB-mRNA	0.43	0.148	0.139	0.721	1.35	1.1	1.65	0.02	0.277	lm.nb	Activation, Cell Cycle, MAPK and PI3K Signaling, Metabolism, mTOR, NF-kB, Persistence, Phenotype, T-cell migration, Toxicity, Wnt signaling	NM_212535.1:1750
TRAV24-mRNA	1.81	0.625	0.583	3.03	3.5	1.5	8.18	0.0201	0.277	lm.nb	TCR Diversity	TCRVA_032.1:88
TNFRSF4-mRNA	1.19	0.414	0.38	2	2.28	1.3	4	0.0206	0.282	lm.nb	Activation, Costimulatory Molecules, Exhaustion	NM_003327.3:981
DDIT4-mRNA	2.22	0.771	0.707	3.73	4.65	1.63	13.3	0.0206	0.282	lm.nb	Activation, Autophagy, MAPK and PI3K Signaling, Metabolism, mTOR	NM_019058.2:85
TRBV27-mRNA	0.847	0.295	0.269	1.42	1.8	1.2	2.68	0.0208	0.283	lm.nb	TCR Diversity	TCRVB_044.1:162
MT2A-mRNA	2.54	0.885	0.803	4.27	5.81	1.74	19.3	0.0209	0.284	lm.nb	Metabolism, Mitochondrial biogenesis, Toxicity, Type II interferon signaling	NM_005953.3:225
TRBV11-2-mRNA	0.621	0.217	0.195	1.05	1.54	1.14	2.07	0.0213	0.288	lm.nb	TCR Diversity	TCRVB_030.1:131
KLRC1/2-mRNA	1.97	0.692	0.61	3.32	3.91	1.53	10	0.0218	0.293	lm.nb	Cytotoxicity, NKT Receptors, Toxicity	NM_002260.3:942
SOCS4-mRNA	0.954	0.339	0.289	1.62	1.94	1.22	3.07	0.0227	0.304	lm.nb	Activation, JAK-STAT	NM_199421.1:805
IRF5-mRNA	2.31	0.821	0.7	3.92	4.96	1.62	15.1	0.0228	0.304	lm.nb	Innate-like T-cells, Phenotype, Toxicity, Type I interferon signaling, Type II interferon signaling	NM_001098627.1:2023
TRAV38-2-mRNA	0.805	0.286	0.244	1.37	1.75	1.18	2.58	0.0228	0.304	lm.nb	TCR Diversity	TCRVA_043.1:14
ITGB2-mRNA	1.35	0.483	0.408	2.3	2.56	1.33	4.93	0.023	0.306	lm.nb	Cytotoxicity, Exhaustion, Interactions with Non-lymphoid Cells, Persistence, T-cell migration, Toxicity	NM_000211.2:520
COX7C-mRNA	0.749	0.269	0.222	1.28	1.68	1.17	2.42	0.0237	0.312	lm.nb	Metabolism, Oxidative phosphorylation	NM_001867.2:57
CD45R0-mRNA	1.3	0.466	0.384	2.21	2.46	1.31	4.63	0.0237	0.312	lm.nb	Activation, Cell Types, TCR signaling	NM_080921.3:258
HADHB-mRNA	0.957	0.344	0.283	1.63	1.94	1.22	3.1	0.0238	0.312	lm.nb	Lipid Metabolism, Metabolism	NM_000183.2:1174
PDHA1-mRNA	1.35	0.485	0.399	2.3	2.55	1.32	4.92	0.0238	0.312	lm.nb	Glycolysis, Metabolism, Oxidative phosphorylation, Phenotype, Vitamin A (RA) signaling	NM_000284.3:1080
MDH2-mRNA	1.12	0.403	0.327	1.91	2.17	1.25	3.75	0.0242	0.315	lm.nb	Metabolism, Oxidative phosphorylation	NM_005918.3:77
TRBC1/2-mRNA	0.667	0.241	0.194	1.14	1.59	1.14	2.2	0.0246	0.319	lm.nb	TCR Diversity	ENST00000466254.1:282
TRAV8-6-mRNA	1.03	0.375	0.299	1.77	2.05	1.23	3.41	0.0247	0.319	lm.nb	TCR Diversity	TCRVA_013.1:206
CD7-mRNA	0.786	0.285	0.227	1.34	1.72	1.17	2.54	0.0248	0.319	lm.nb	Cell Cycle, Metabolism	NM_006137.6:440
TRAV12-1-mRNA	0.559	0.203	0.161	0.957	1.47	1.12	1.94	0.0249	0.319	lm.nb	TCR Diversity	TCRVA_018.1:140
TRBV3-1-mRNA	0.759	0.276	0.218	1.3	1.69	1.16	2.46	0.025	0.32	lm.nb	TCR Diversity	TCRVB_002.1:86
ATP6V1F-mRNA	0.878	0.32	0.251	1.51	1.84	1.19	2.84	0.0253	0.322	lm.nb	Metabolism, mTOR, Oxidative phosphorylation	NM_001198909.1:673
TRAV5-mRNA	1.67	0.61	0.474	2.87	3.18	1.39	7.3	0.0256	0.324	lm.nb	TCR Diversity	TCRVA_006.1:118
PDK3-mRNA	0.788	0.289	0.221	1.36	1.73	1.17	2.56	0.026	0.329	lm.nb	Metabolism, Oxidative phosphorylation, Phenotype, Vitamin A (RA) signaling	NM_005391.1:585
TRGC2-mRNA	1.13	0.416	0.317	1.95	2.19	1.25	3.86	0.0262	0.33	lm.nb	TCR Diversity	ENST00000436911.1:297
FYN-mRNA	0.377	0.142	0.0991	0.655	1.3	1.07	1.57	0.0289	0.363	lm.nb	Activation, Cytotoxicity, TCR signaling, Toxicity	NM_002037.3:765
STAT1-mRNA	1.05	0.397	0.273	1.83	2.07	1.21	3.55	0.0294	0.367	lm.nb	Activation, Innate-like T-cells, JAK-STAT, Notch, Phenotype, Th1	NM_139266.1:455
SERINC1-mRNA	0.457	0.173	0.118	0.797	1.37	1.09	1.74	0.0297	0.37	lm.nb	Glutamine metabolism, Metabolism	NM_020755.2:95
NFAT5-mRNA	1.55	0.589	0.397	2.71	2.93	1.32	6.52	0.03	0.372	lm.nb	Activation, NFAT	NM_173214.1:3290
TICAM1-mRNA	1.21	0.461	0.303	2.11	2.31	1.23	4.32	0.0308	0.381	lm.nb	Apoptosis, Exhaustion, Innate-like T-cells, NF-kB, Phenotype, Toxicity	NM_014261.1:518
TRAV12-2-mRNA	0.574	0.22	0.143	1.01	1.49	1.1	2.01	0.0311	0.383	lm.nb	TCR Diversity	TCRVA_019.1:116
TRIM33-mRNA	0.509	0.196	0.125	0.893	1.42	1.09	1.86	0.0317	0.389	lm.nb	Phenotype, TGF-beta	NM_015906.3:3260
DHRS4-mRNA	0.567	0.219	0.138	0.996	1.48	1.1	1.99	0.0322	0.395	lm.nb	Phenotype, Vitamin A (RA) signaling	NM_021004.2:964
NFATC1-mRNA	1.04	0.404	0.253	1.84	2.06	1.19	3.57	0.0323	0.395	lm.nb	Activation, Cytotoxicity, MAPK and PI3K Signaling, NFAT, Phenotype, TCR signaling, Toxicity, Wnt signaling	NM_172389.1:1984
RARG-mRNA	1.04	0.402	0.249	1.82	2.05	1.19	3.54	0.0327	0.398	lm.nb	Phenotype, Vitamin A (RA) signaling	NM_000966.3:1540
TRAV16-mRNA	0.452	0.176	0.107	0.797	1.37	1.08	1.74	0.0332	0.402	lm.nb	TCR Diversity	TCRVA_024.1:222
PRDM1-mRNA	1.48	0.578	0.346	2.61	2.79	1.27	6.12	0.0337	0.407	lm.nb	Phenotype, Treg	NM_182907.1:310
ACOT2-mRNA	0.99	0.387	0.23	1.75	1.99	1.17	3.36	0.034	0.409	lm.nb	Lipid Metabolism, Metabolism	NM_006821.4:215
PRICKLE3-mRNA	0.788	0.309	0.182	1.4	1.73	1.13	2.63	0.0343	0.412	lm.nb	Phenotype, Wnt signaling	NM_006150.3:1613
MAF-mRNA	-0.902	0.359	-1.61	-0.199	0.535	0.329	0.871	0.0361	0.432	lm.nb	Phenotype, Tfh, Th2	NM_005360.4:888
TRAV8-2-mRNA	0.48	0.191	0.105	0.855	1.39	1.08	1.81	0.0363	0.433	lm.nb	TCR Diversity	TCRVA_010.1:206
TET2-mRNA	0.923	0.369	0.199	1.65	1.9	1.15	3.13	0.037	0.44	lm.nb	Metabolism	NM_001127208.2:2882
TRBV4-2-mRNA	0.716	0.289	0.15	1.28	1.64	1.11	2.43	0.0381	0.452	lm.nb	TCR Diversity	TCRVB_004.1:138
IDH3A-mRNA	1.43	0.581	0.29	2.57	2.69	1.22	5.93	0.0394	0.465	lm.nb	Metabolism, Oxidative phosphorylation	NM_005530.2:1521
TRAV10-mRNA	0.787	0.321	0.159	1.42	1.73	1.12	2.67	0.0396	0.466	lm.nb	TCR Diversity	TCRVA_016.1:164
TRAV17-mRNA	0.88	0.359	0.177	1.58	1.84	1.13	3	0.0398	0.467	lm.nb	TCR Diversity	TCRVA_025.1:201
TRBV19-mRNA	0.563	0.23	0.112	1.01	1.48	1.08	2.02	0.0401	0.468	lm.nb	TCR Diversity	TCRVB_040.1:195
PDK1-mRNA	-0.643	0.264	-1.16	-0.125	0.64	0.447	0.917	0.041	0.478	lm.nb	Metabolism, Oxidative phosphorylation, Phenotype, Vitamin A (RA) signaling	NM_002610.3:1170
TRAV26-2-mRNA	1.43	0.588	0.275	2.58	2.69	1.21	5.99	0.0414	0.481	lm.nb	TCR Diversity	TCRVA_035.1:11
CASP8-mRNA	-0.653	0.269	-1.18	-0.125	0.636	0.441	0.917	0.0416	0.481	lm.nb	Apoptosis, Exhaustion, Innate-like T-cells, Phenotype	NM_001228.4:301
TRBV7-2-mRNA	0.656	0.271	0.125	1.19	1.58	1.09	2.28	0.0417	0.481	lm.nb	TCR Diversity	TCRVB_018.1:117
MAP2K2-mRNA	0.762	0.315	0.144	1.38	1.7	1.1	2.6	0.0422	0.483	lm.nb	Activation, Apoptosis, Autophagy, Exhaustion, Innate-like T-cells, MAPK and PI3K Signaling, Metabolism, mTOR, Phenotype, TCR signaling	NM_030662.3:839
RORC-mRNA	-0.84	0.348	-1.52	-0.158	0.559	0.348	0.896	0.0423	0.483	lm.nb	Circadian Clock, Innate-like T-cells, Metabolism, Phenotype, Th17	NM_001001523.1:1350
TRBV4-1-mRNA	1.26	0.521	0.236	2.28	2.39	1.18	4.85	0.0423	0.483	lm.nb	TCR Diversity	TCRVB_003.1:143
TRAV1-2-mRNA	1.24	0.518	0.227	2.26	2.37	1.17	4.79	0.0433	0.493	lm.nb	TCR Diversity	TCRVA_002.1:187
SEC22B-mRNA	0.473	0.197	0.0859	0.86	1.39	1.06	1.81	0.0435	0.494	lm.nb	Activation, Antigen processing & presentation	NM_004892.5:85
BID-mRNA	-0.778	0.326	-1.42	-0.139	0.583	0.375	0.908	0.044	0.498	lm.nb	Apoptosis, Cytotoxicity, Exhaustion, Toxicity	NM_197966.1:2095
SH3BP2-mRNA	1.05	0.438	0.186	1.9	2.06	1.14	3.74	0.0442	0.499	lm.nb	Cytotoxicity, Toxicity	NM_003023.4:4420
TOLLIP-mRNA	0.517	0.218	0.0902	0.943	1.43	1.06	1.92	0.0449	0.503	lm.nb	Innate-like T-cells, Phenotype	NM_019009.2:1320
TRAV13-1-mRNA	0.577	0.243	0.101	1.05	1.49	1.07	2.08	0.0449	0.503	lm.nb	TCR Diversity	TCRVA_021.1:189
STK11-mRNA	0.668	0.282	0.115	1.22	1.59	1.08	2.33	0.0456	0.509	lm.nb	Activation, Autophagy, MAPK and PI3K Signaling, Metabolism, mTOR	NM_000455.4:2060
TNFRSF10B-mRNA	0.914	0.389	0.152	1.68	1.88	1.11	3.19	0.0466	0.518	lm.nb	Apoptosis, Cytotoxicity, Exhaustion, Toxicity	NM_003842.3:565
MAPK3-mRNA	0.734	0.315	0.117	1.35	1.66	1.08	2.55	0.0481	0.534	lm.nb	Activation, Apoptosis, Autophagy, Exhaustion, Innate-like T-cells, MAPK and PI3K Signaling, Metabolism, mTOR, Phenotype, TCR signaling, TGF-beta	NM_001040056.1:580
PSMB10-mRNA	0.722	0.311	0.113	1.33	1.65	1.08	2.52	0.0485	0.535	lm.nb	Activation, Antigen processing & presentation, Apoptosis, Cell Cycle, Exhaustion, Metabolism, Notch, Phenotype, Wnt signaling	NM_002801.2:221
AKT1-mRNA	0.552	0.237	0.0866	1.02	1.47	1.06	2.02	0.0486	0.535	lm.nb	Activation, Apoptosis, Autophagy, Cell Cycle, Exhaustion, Innate-like T-cells, JAK-STAT, MAPK and PI3K Signaling, Metabolism, mTOR, Notch, Phenotype, TCR signaling, Wnt signaling	NM_001014432.1:1275
OAS2-mRNA	0.397	0.171	0.0622	0.733	1.32	1.04	1.66	0.0487	0.535	lm.nb	Toxicity, Type I interferon signaling, Type II interferon signaling	NM_016817.2:480
ACSL5-mRNA	1.33	0.573	0.206	2.45	2.51	1.15	5.48	0.0489	0.536	lm.nb	Lipid Metabolism, Metabolism	NM_203379.1:2109
MR1-mRNA	1.22	0.53	0.184	2.26	2.33	1.14	4.79	0.0499	0.545	lm.nb	Innate-like T-cells, Phenotype	NM_001531.2:7695
PPARA-mRNA	0.527	0.231	0.0748	0.98	1.44	1.05	1.97	0.0518	0.564	loglinear	Circadian Clock, Metabolism, Mitochondrial biogenesis	NM_001001928.2:266
TRBV28-mRNA	1.26	0.553	0.172	2.34	2.39	1.13	5.07	0.0528	0.574	lm.nb	TCR Diversity	TCRVB_045.1:47
TRBV6-2-mRNA	0.82	0.362	0.111	1.53	1.77	1.08	2.89	0.0531	0.575	lm.nb	TCR Diversity	TCRVB_012.1:150
RPL3-mRNA	0.606	0.269	0.0789	1.13	1.52	1.06	2.19	0.0543	0.586	lm.nb	Activation, Myc targets	NM_001033853.1:145
CDC26-mRNA	1.09	0.488	0.137	2.05	2.13	1.1	4.14	0.0553	0.595	lm.nb	Activation, Antigen processing & presentation, Cell Cycle, Metabolism	NM_139286.3:280
CD28-mRNA	-0.626	0.28	-1.17	-0.0777	0.648	0.443	0.948	0.0556	0.596	lm.nb	Activation, Costimulatory Molecules, Exhaustion, TCR signaling	NM_001243078.1:2065
TFAM-mRNA	0.646	0.291	0.0743	1.22	1.56	1.05	2.32	0.0576	0.615	lm.nb	Metabolism, Mitochondrial biogenesis	NM_003201.1:85
PPAT-mRNA	1.08	0.489	0.125	2.04	2.12	1.09	4.11	0.0576	0.615	lm.nb	Activation, Myc targets	NM_002703.3:1210
SELL-mRNA	0.81	0.366	0.0923	1.53	1.75	1.07	2.88	0.0579	0.615	lm.nb	Exhaustion, Interactions with Non-lymphoid Cells, Phenotype	NR_029467.1:1585
TRAV38-1-mRNA	0.586	0.266	0.0642	1.11	1.5	1.05	2.16	0.0589	0.624	lm.nb	TCR Diversity	TCRVA_042.1:250
GFM1-mRNA	1.46	0.662	0.158	2.75	2.74	1.12	6.74	0.0591	0.625	lm.nb	Metabolism, Mitochondrial biogenesis	NM_024996.5:1610
IL10RA-mRNA	0.889	0.405	0.0955	1.68	1.85	1.07	3.21	0.0594	0.626	lm.nb	Activation, Interleukin Signaling, JAK-STAT, Phenotype, Toxicity, Treg	NM_001558.2:150
SMAD3-mRNA	0.609	0.28	0.0603	1.16	1.52	1.04	2.23	0.0613	0.644	lm.nb	Cell Cycle, Metabolism, Notch, Phenotype, TGF-beta, Th17, Th9, Treg, Wnt signaling	NM_005902.3:4220
TRAV3-mRNA	0.605	0.279	0.0586	1.15	1.52	1.04	2.22	0.0618	0.647	lm.nb	TCR Diversity	TCRVA_004.1:6
ALDH3A2-mRNA	0.558	0.259	0.0514	1.07	1.47	1.04	2.09	0.0629	0.657	lm.nb	Glycolysis, Lipid Metabolism	NM_001031806.1:890
SOCS5-mRNA	1.08	0.502	0.095	2.06	2.11	1.07	4.18	0.0639	0.663	lm.nb	Activation, JAK-STAT	NM_014011.4:660
TRAV35-mRNA	1	0.466	0.0874	1.91	2	1.06	3.76	0.064	0.663	lm.nb	TCR Diversity	TCRVA_040.1:216
CD99-mRNA	0.706	0.329	0.0615	1.35	1.63	1.04	2.55	0.0641	0.663	lm.nb	Exhaustion, Interactions with Non-lymphoid Cells, Persistence, T-cell migration	NM_002414.4:592
CD8B-mRNA	1.06	0.503	0.0786	2.05	2.09	1.06	4.14	0.0672	0.694	lm.nb	Activation, Cell Types, Exhaustion, Interactions with Non-lymphoid Cells, TCR signaling	NM_172099.2:439
KLRK1-mRNA	0.86	0.408	0.0616	1.66	1.82	1.04	3.16	0.0678	0.697	lm.nb	Cell Types, Cytotoxicity, Exhaustion, Interactions with Non-lymphoid Cells, NKT Receptors, Toxicity	NM_007360.1:760
STAT4-mRNA	0.37	0.176	0.025	0.715	1.29	1.02	1.64	0.0687	0.705	lm.nb	Activation, JAK-STAT, Phenotype, Th1	NM_003151.2:789
TRBV20-1-mRNA	0.64	0.305	0.0421	1.24	1.56	1.03	2.36	0.0691	0.706	lm.nb	TCR Diversity	TCRVB_041.1:95
CD84-mRNA	0.98	0.467	0.0641	1.9	1.97	1.05	3.72	0.0692	0.706	lm.nb	Cell Types	NM_001184879.1:28
PTPRC-mRNA	0.358	0.171	0.022	0.694	1.28	1.02	1.62	0.0702	0.714	lm.nb	Activation, Cell Types, TCR signaling	NM_080921.2:90
CCL4/L1-mRNA	1.28	0.615	0.0767	2.49	2.43	1.05	5.61	0.0706	0.716	lm.nb	Activation, Chemokine Signaling, Innate-like T-cells, NF-kB, Phenotype, Toxicity	NM_002984.2:201
TYK2-mRNA	0.279	0.135	0.0148	0.544	1.21	1.01	1.46	0.0722	0.73	lm.nb	Activation, Interleukin Signaling, JAK-STAT, Phenotype, Th1, Th17, Toxicity, Treg, Type I interferon signaling	NM_003331.4:1980
CD96-mRNA	0.502	0.244	0.024	0.981	1.42	1.02	1.97	0.0736	0.742	lm.nb	Exhaustion, Interactions with Non-lymphoid Cells, NKT Receptors, Toxicity	NM_005816.4:428
TRBV10-3-mRNA	0.463	0.226	0.0203	0.906	1.38	1.01	1.87	0.0745	0.749	lm.nb	TCR Diversity	TCRVB_028.1:192
JUN-mRNA	-0.662	0.329	-1.31	-0.0177	0.632	0.404	0.988	0.0788	0.79	lm.nb	Activation, Apoptosis, Exhaustion, Innate-like T-cells, MAPK and PI3K Signaling, Notch, Phenotype, TCR signaling, Wnt signaling	NM_002228.3:140
ISG15-mRNA	0.81	0.403	0.0203	1.6	1.75	1.01	3.03	0.0792	0.792	lm.nb	Toxicity, Type I interferon signaling	NM_005101.3:305
MFN2-mRNA	0.945	0.47	0.023	1.87	1.93	1.02	3.65	0.0794	0.792	lm.nb	Metabolism, Mitochondrial biogenesis	NM_014874.3:2010
COX16-mRNA	1.05	0.526	0.0228	2.08	2.08	1.02	4.24	0.0801	0.793	lm.nb	Metabolism, Mitochondrial biogenesis, Oxidative phosphorylation	NM_001204090.1:22
AKT2-mRNA	0.209	0.104	0.00451	0.413	1.16	1	1.33	0.0801	0.793	loglinear	Activation, Apoptosis, Autophagy, Cell Cycle, Exhaustion, Innate-like T-cells, JAK-STAT, MAPK and PI3K Signaling, Metabolism, mTOR, Phenotype, TCR signaling, Wnt signaling	NM_001626.4:699
TRBV6-6-mRNA	1.08	0.539	0.023	2.14	2.11	1.02	4.4	0.0802	0.793	lm.nb	TCR Diversity	ENST00000390371.1:163
PCK2-mRNA	1.14	0.569	0.0223	2.25	2.2	1.02	4.77	0.0806	0.795	lm.nb	Activation, Glycolysis, MAPK and PI3K Signaling, Metabolism	NM_004563.2:795
HDAC8-mRNA	0.499	0.252	0.00617	0.992	1.41	1	1.99	0.0825	0.811	lm.nb	Notch, Phenotype	NM_018486.2:387
TNFSF13B-mRNA	-0.756	0.386	-1.51	0.000956	0.592	0.35	1	0.086	0.843	lm.nb	NF-kB, Toxicity	NM_001145645.2:240
SHMT1-mRNA	1.42	0.726	-0.0048	2.84	2.67	0.997	7.17	0.0865	0.846	loglinear	Metabolism, One-carbon metabolism	NM_148918.1:1800
WDR45-mRNA	1.02	0.525	-0.00544	2.05	2.03	0.996	4.15	0.087	0.849	lm.nb	Autophagy, Metabolism	NM_007075.3:1390
CCR7-mRNA	0.763	0.393	-0.00619	1.53	1.7	0.996	2.89	0.0878	0.853	lm.nb	Activation, Chemokine Signaling, Phenotype, Toxicity	NM_001838.2:1610
ICOS-mRNA	0.482	0.251	-0.00935	0.973	1.4	0.994	1.96	0.0907	0.88	lm.nb	Activation, Costimulatory Molecules, Exhaustion, TCR signaling	NM_012092.2:640
PTK2B-mRNA	0.654	0.341	-0.0155	1.32	1.57	0.989	2.5	0.0919	0.888	lm.nb	Cytotoxicity, Persistence, T-cell migration, Toxicity	NM_004103.3:735
TBX21-mRNA	1.34	0.706	-0.0409	2.73	2.54	0.972	6.62	0.0937	0.903	lm.nb	Cell Types, Innate-like T-cells, Phenotype, Th1, Th17, Th2	NM_013351.1:890
TRAV2-mRNA	0.472	0.249	-0.0154	0.959	1.39	0.989	1.94	0.0943	0.906	lm.nb	TCR Diversity	TCRVA_003.1:177
TRAV23-mRNA	0.485	0.257	-0.02	0.989	1.4	0.986	1.98	0.0966	0.926	lm.nb	TCR Diversity	TCRVA_031.1:159
BTBD6-mRNA	1.11	0.596	-0.0594	2.27	2.16	0.96	4.84	0.0999	0.955	lm.nb	Activation, Antigen processing & presentation	NM_033271.2:1536
TRAV27-mRNA	1.12	0.601	-0.0618	2.3	2.17	0.958	4.91	0.1	0.957	lm.nb	TCR Diversity	TCRVA_036.1:69
TRBV7-6-mRNA	1.16	0.627	-0.0675	2.39	2.24	0.954	5.25	0.101	0.96	lm.nb	TCR Diversity	TCRVB_021.1:76
TNF-mRNA	0.816	0.441	-0.0485	1.68	1.76	0.967	3.21	0.101	0.96	lm.nb	Activation, Apoptosis, Cytotoxicity, Exhaustion, Innate-like T-cells, Interleukin Signaling, MAPK and PI3K Signaling, Metabolism, mTOR, NF-kB, Phenotype, TCR signaling, TGF-beta, Th17, Toxicity	NM_000594.2:1010
CALM1-mRNA	-0.298	0.161	-0.614	0.0178	0.813	0.653	1.01	0.102	0.96	lm.nb	Activation, Metabolism, Mitochondrial biogenesis, NFAT, Phenotype, Wnt signaling	NM_006888.3:1683
MX1-mRNA	1.04	0.565	-0.0717	2.14	2.05	0.952	4.42	0.104	0.983	lm.nb	Toxicity, Type I interferon signaling	NM_002462.2:1485
TRBV4-3-mRNA	1.32	0.733	-0.119	2.76	2.49	0.921	6.75	0.11	1	lm.nb	TCR Diversity	TCRVB_005.1:138
TRBV18-mRNA	0.528	0.297	-0.0546	1.11	1.44	0.963	2.16	0.114	1	lm.nb	TCR Diversity	TCRVB_039.1:156
VAV1-mRNA	0.561	0.317	-0.0599	1.18	1.48	0.959	2.27	0.115	1	lm.nb	Activation, Cytotoxicity, Persistence, T-cell migration, TCR signaling, Toxicity	NM_005428.2:764
SMURF1-mRNA	0.746	0.424	-0.0843	1.58	1.68	0.943	2.98	0.116	1	lm.nb	Activation, Antigen processing & presentation, Metabolism, Mitochondrial biogenesis, Phenotype, TGF-beta, Wnt signaling	NM_181349.1:5162
PYCR1-mRNA	1	0.571	-0.119	2.12	2	0.921	4.34	0.118	1	lm.nb	Glutamine metabolism, Metabolism	NM_006907.2:513
SMAD5-mRNA	0.751	0.429	-0.0899	1.59	1.68	0.94	3.02	0.118	1	lm.nb	Phenotype, TGF-beta	NM_005903.5:1044
TGFBR1-mRNA	0.528	0.304	-0.0683	1.13	1.44	0.954	2.18	0.121	1	lm.nb	Activation, MAPK and PI3K Signaling, Phenotype, TGF-beta, Th17, Th9, Treg	NM_004612.2:1255
LTB-mRNA	0.397	0.229	-0.0519	0.845	1.32	0.965	1.8	0.121	1	lm.nb	Innate-like T-cells, NF-kB, Phenotype, Toxicity	NM_002341.1:330
CCL28-mRNA	0.722	0.417	-0.0949	1.54	1.65	0.936	2.91	0.121	1	lm.nb	Activation, Chemokine Signaling, Toxicity	NM_148672.2:407
CREB1-mRNA	0.963	0.559	-0.132	2.06	1.95	0.913	4.16	0.123	1	lm.nb	Activation, Circadian Clock, MAPK and PI3K Signaling, Metabolism, Mitochondrial biogenesis, Notch, Phenotype	NM_004379.3:618
TRBV5-1-mRNA	0.762	0.442	-0.105	1.63	1.7	0.93	3.09	0.123	1	lm.nb	TCR Diversity	TCRVB_006.1:194
HACD4-mRNA	0.306	0.179	-0.0447	0.656	1.24	0.969	1.58	0.126	1	lm.nb	Lipid Metabolism, Metabolism	NM_001010915.3:416
TRBV7-8-mRNA	0.799	0.468	-0.118	1.72	1.74	0.921	3.29	0.126	1	lm.nb	TCR Diversity	TCRVB_023.1:194
ACVR2A-mRNA	0.419	0.246	-0.0635	0.901	1.34	0.957	1.87	0.127	1	loglinear	Phenotype, TGF-beta	NM_001616.3:1245
PRKCD-mRNA	0.994	0.587	-0.157	2.14	1.99	0.897	4.42	0.129	1	lm.nb	Apoptosis, Autophagy, Exhaustion, Metabolism, Toxicity, Type II interferon signaling	NM_006254.3:2165
NDUFB9-mRNA	0.532	0.319	-0.0926	1.16	1.45	0.938	2.23	0.134	1	lm.nb	Metabolism, Oxidative phosphorylation	NM_005005.2:80
SP100-mRNA	0.265	0.159	-0.0465	0.576	1.2	0.968	1.49	0.134	1	lm.nb	Toxicity, Type II interferon signaling	NM_003113.3:911
NPRL3-mRNA	0.761	0.457	-0.134	1.66	1.69	0.911	3.15	0.134	1	lm.nb	Metabolism, mTOR	NM_001039476.2:1145
TNFRSF11A-mRNA	1.08	0.65	-0.197	2.35	2.11	0.873	5.1	0.136	1	lm.nb	NF-kB, Toxicity	NM_003839.3:226
TRAV21-mRNA	1.8	1.12	-0.402	4	3.48	0.757	16	0.148	1	loglinear	TCR Diversity	TCRVA_029.1:176
STAT2-mRNA	0.966	0.612	-0.234	2.17	1.95	0.85	4.49	0.153	1	lm.nb	Activation, JAK-STAT, Toxicity, Type I interferon signaling	NM_005419.3:1390
TRGV3/5-mRNA	1.27	0.808	-0.309	2.86	2.42	0.807	7.25	0.153	1	lm.nb	TCR Diversity	ENST00000390346.1:376
IFI30-mRNA	2.81	1.78	-0.684	6.3	6.99	0.622	78.6	0.154	1	loglinear	Activation, Antigen processing & presentation, Toxicity, Type II interferon signaling	NM_006332.3:385
FOXO1-mRNA	0.923	0.591	-0.236	2.08	1.9	0.849	4.23	0.157	1	lm.nb	Phenotype, Treg	NM_002015.3:1526
XAF1-mRNA	0.494	0.32	-0.133	1.12	1.41	0.912	2.17	0.161	1	lm.nb	Toxicity, Type I interferon signaling	NM_199139.2:313
NOTCH1-mRNA	0.665	0.431	-0.179	1.51	1.59	0.883	2.85	0.161	1	lm.nb	Notch, Phenotype, Th2	NM_017617.3:8211
TRAV13-2-mRNA	1.66	1.1	-0.503	3.82	3.16	0.706	14.1	0.171	1	loglinear	TCR Diversity	TCRVA_022.1:99
TRIM34-mRNA	0.977	0.651	-0.3	2.25	1.97	0.812	4.77	0.172	1	lm.nb	Toxicity, Type II interferon signaling	NM_130390.2:573
SLAMF7-mRNA	1.26	0.842	-0.392	2.91	2.39	0.762	7.5	0.173	1	lm.nb	Exhaustion, Interactions with Non-lymphoid Cells, NKT Receptors, Toxicity	NM_021181.4:1122
IL16-mRNA	0.44	0.299	-0.145	1.03	1.36	0.904	2.04	0.179	1	lm.nb	Activation, Interleukin Signaling, Toxicity	NM_004513.4:1262
CPT1A-mRNA	0.39	0.265	-0.128	0.909	1.31	0.915	1.88	0.179	1	lm.nb	Circadian Clock, Lipid Metabolism, Mitochondrial biogenesis, Phenotype, Vitamin A (RA) signaling	NM_001876.3:1355
MAML2-mRNA	0.367	0.249	-0.121	0.855	1.29	0.919	1.81	0.179	1	lm.nb	Notch, Phenotype, Th1	NM_032427.2:1890
RNASEL-mRNA	0.773	0.527	-0.261	1.81	1.71	0.835	3.5	0.181	1	lm.nb	Toxicity, Type I interferon signaling	NM_021133.3:1094
PCCA-mRNA	0.459	0.314	-0.157	1.08	1.37	0.897	2.11	0.182	1	lm.nb	Lipid Metabolism, Metabolism	NM_000282.3:303
TRAV25-mRNA	0.743	0.515	-0.266	1.75	1.67	0.832	3.37	0.187	1	lm.nb	TCR Diversity	TCRVA_033.1:43
PPP3CA-mRNA	0.947	0.661	-0.349	2.24	1.93	0.785	4.73	0.19	1	lm.nb	Activation, MAPK and PI3K Signaling, NFAT, Phenotype, TCR signaling, Wnt signaling	NM_000944.4:3920
KLRB1-mRNA	0.676	0.473	-0.252	1.6	1.6	0.84	3.04	0.191	1	lm.nb	Cell Types, Exhaustion, Interactions with Non-lymphoid Cells, NKT Receptors, Toxicity	NM_002258.2:85
CHMP3-mRNA	-0.246	0.172	-0.584	0.092	0.843	0.667	1.07	0.192	1	lm.nb	Autophagy, Metabolism	NM_016079.3:95
TRAV39-mRNA	0.705	0.499	-0.273	1.68	1.63	0.828	3.21	0.195	1	lm.nb	TCR Diversity	TCRVA_044.1:49
TRAV22-mRNA	0.426	0.309	-0.178	1.03	1.34	0.884	2.04	0.204	1	lm.nb	TCR Diversity	TCRVA_030.1:183
TRIM22-mRNA	0.335	0.246	-0.148	0.818	1.26	0.903	1.76	0.211	1	lm.nb	Toxicity, Type II interferon signaling	NM_006074.3:1745
TRBV6-1-mRNA	0.761	0.574	-0.365	1.89	1.69	0.777	3.7	0.222	1	lm.nb	TCR Diversity	TCRVB_011.1:124
NCAM1-mRNA	1.04	0.786	-0.502	2.58	2.05	0.706	5.98	0.223	1	lm.nb	Toxicity, Type II interferon signaling	NM_000615.5:1620
TIMP1-mRNA	0.447	0.35	-0.239	1.13	1.36	0.848	2.19	0.237	1	lm.nb	Activation, Interleukin Signaling, Toxicity	NM_003254.2:329
TRAV12-3-mRNA	0.341	0.267	-0.182	0.863	1.27	0.882	1.82	0.237	1	lm.nb	TCR Diversity	TCRVA_020.1:99
CD45RA-mRNA	-1.01	0.805	-2.59	0.562	0.495	0.166	1.48	0.243	1	lm.nb	Activation, Cell Types, TCR signaling	NM_002838.4:258
IFITM3-mRNA	1.16	0.92	-0.644	2.96	2.23	0.64	7.79	0.243	1	lm.nb	Toxicity, Type I interferon signaling	NM_021034.2:40
OAS1-mRNA	0.943	0.764	-0.554	2.44	1.92	0.681	5.43	0.252	1	lm.nb	Toxicity, Type I interferon signaling, Type II interferon signaling	NM_001032409.1:805
JUNB-mRNA	0.427	0.346	-0.251	1.1	1.34	0.84	2.15	0.252	1	lm.nb	Activation, Phenotype, TCR signaling, TGF-beta	NM_002229.2:1155
TRAF5-mRNA	0.427	0.349	-0.258	1.11	1.34	0.836	2.16	0.256	1	lm.nb	NF-kB, Toxicity	NM_001033910.2:1690
PTGER2-mRNA	1.08	0.891	-0.664	2.83	2.12	0.631	7.1	0.259	1	lm.nb	Exhaustion, T-cell exhaustion markers	NM_000956.2:1410
CXCR6-mRNA	-0.4	0.331	-1.05	0.248	0.758	0.483	1.19	0.261	1	lm.nb	Activation, Chemokine Signaling, Toxicity	NM_006564.1:95
CCL3/L1-mRNA	0.929	0.773	-0.586	2.44	1.9	0.666	5.44	0.264	1	lm.nb	Activation, Chemokine Signaling, Exhaustion, Innate-like T-cells, Phenotype, T-cell exhaustion markers, Toxicity	NM_002983.2:159
PDCD1LG2-mRNA	1.14	0.95	-0.72	3	2.21	0.607	8.01	0.264	1	lm.nb	Activation, Costimulatory Molecules, Exhaustion	NM_025239.3:235
IL6R-mRNA	-0.801	0.68	-2.13	0.531	0.574	0.228	1.44	0.272	1	lm.nb	Activation, Interleukin Signaling, JAK-STAT, MAPK and PI3K Signaling, Phenotype, Tfh, Th17, Toxicity	NM_000565.2:993
STAT5B-mRNA	0.33	0.281	-0.22	0.88	1.26	0.859	1.84	0.273	1	lm.nb	Activation, JAK-STAT, Phenotype, Th2	NM_012448.3:200
HLA-DQA1-mRNA	3.44	2.96	-2.37	9.25	10.9	0.194	610	0.279	1	loglinear	Activation, Antigen processing & presentation, Toxicity, Type II interferon signaling	NM_002122.3:261
TRAV4-mRNA	0.294	0.254	-0.203	0.792	1.23	0.869	1.73	0.28	1	lm.nb	TCR Diversity	TCRVA_005.1:159
RORA-mRNA	0.277	0.242	-0.198	0.751	1.21	0.872	1.68	0.286	1	lm.nb	Circadian Clock, Innate-like T-cells, Metabolism, Phenotype, Th17	NM_134261.2:1715
IL23R-mRNA	-0.564	0.502	-1.55	0.419	0.676	0.342	1.34	0.294	1	lm.nb	Activation, Interleukin Signaling, JAK-STAT, Phenotype, Th17, Toxicity	NM_144701.2:1800
TRBV30-mRNA	0.64	0.581	-0.498	1.78	1.56	0.708	3.43	0.302	1	lm.nb	TCR Diversity	TCRVB_047.1:5
PLCB2-mRNA	-0.313	0.292	-0.885	0.258	0.805	0.542	1.2	0.314	1	lm.nb	Phenotype, Wnt signaling	NM_004573.2:410
TRAV20-mRNA	0.547	0.513	-0.458	1.55	1.46	0.728	2.93	0.317	1	lm.nb	TCR Diversity	TCRVA_028.1:136
VSIR-mRNA	-0.318	0.302	-0.91	0.274	0.802	0.532	1.21	0.323	1	lm.nb	Activation, Costimulatory Molecules, Exhaustion	NM_022153.1:1955
CCL5-mRNA	0.427	0.409	-0.373	1.23	1.34	0.772	2.34	0.326	1	lm.nb	Activation, Chemokine Signaling, Innate-like T-cells, Phenotype, Toxicity	NM_002985.2:280
CTNNA1-mRNA	0.771	0.767	-0.731	2.27	1.71	0.602	4.83	0.344	1	lm.nb	Persistence, T-cell migration	NM_001903.2:1766
ATG7-mRNA	0.159	0.159	-0.153	0.471	1.12	0.899	1.39	0.348	1	lm.nb	Activation, Antigen processing & presentation, Autophagy, Metabolism, Mitochondrial biogenesis	NM_001136031.2:406
TRAV41-mRNA	0.599	0.601	-0.58	1.78	1.51	0.669	3.43	0.349	1	lm.nb	TCR Diversity	TCRVA_046.1:38
MAP2K7-mRNA	0.556	0.563	-0.546	1.66	1.47	0.685	3.16	0.352	1	lm.nb	Activation, Innate-like T-cells, MAPK and PI3K Signaling, Phenotype, TCR signaling	NM_145185.2:495
DVL2-mRNA	0.143	0.145	-0.141	0.427	1.1	0.907	1.34	0.353	1	loglinear	Metabolism, mTOR, Notch, Phenotype, Wnt signaling	NM_004422.2:1025
PLCG1-mRNA	0.245	0.256	-0.257	0.747	1.19	0.837	1.68	0.367	1	lm.nb	Activation, NF-kB, Persistence, T-cell migration, TCR signaling, Toxicity	NM_002660.2:2290
TRAV36-mRNA	0.495	0.528	-0.541	1.53	1.41	0.687	2.89	0.376	1	lm.nb	TCR Diversity	TCRVA_041.1:156
CMIP-mRNA	0.438	0.494	-0.531	1.41	1.35	0.692	2.65	0.401	1	lm.nb	Activation, TCR signaling	NM_198390.2:2662
DUSP1-mRNA	-0.585	0.66	-1.88	0.708	0.667	0.272	1.63	0.401	1	lm.nb	Activation, MAPK and PI3K Signaling, Myc targets	NM_004417.2:987
TRAV9-2-mRNA	0.324	0.366	-0.395	1.04	1.25	0.761	2.06	0.403	1	lm.nb	TCR Diversity	TCRVA_015.1:31
MTOR-mRNA	0.48	0.545	-0.589	1.55	1.39	0.665	2.92	0.405	1	lm.nb	Activation, Autophagy, JAK-STAT, MAPK and PI3K Signaling, Metabolism, mTOR, Phenotype, Th17	NM_004958.3:1865
TRBV7-3-mRNA	-0.243	0.284	-0.799	0.313	0.845	0.575	1.24	0.416	1	lm.nb	TCR Diversity	TCRVB_019.1:163
CD9-mRNA	0.982	1.15	-1.27	3.23	1.98	0.415	9.4	0.417	1	lm.nb	Persistence, T-cell migration	NM_001769.2:405
TRAV26-1-mRNA	0.27	0.317	-0.351	0.891	1.21	0.784	1.85	0.418	1	lm.nb	TCR Diversity	TCRVA_034.1:106
TAOK2-mRNA	0.245	0.294	-0.33	0.821	1.19	0.795	1.77	0.428	1	lm.nb	Activation, MAPK and PI3K Signaling	NM_004783.2:1020
IL12RB1-mRNA	0.247	0.308	-0.357	0.851	1.19	0.781	1.8	0.446	1	lm.nb	Activation, Interleukin Signaling, JAK-STAT, Phenotype, Th1, Th17, Toxicity	NM_005535.1:976
RAI1-mRNA	0.488	0.612	-0.711	1.69	1.4	0.611	3.22	0.448	1	lm.nb	Circadian Clock, Metabolism	NM_030665.3:4652
CD40LG-mRNA	-0.24	0.315	-0.857	0.377	0.847	0.552	1.3	0.468	1	lm.nb	Activation, Costimulatory Molecules, Exhaustion, Interactions with Non-lymphoid Cells, NF-kB, TCR signaling, Toxicity	NM_000074.2:1225
GZMM-mRNA	-0.221	0.296	-0.801	0.36	0.858	0.574	1.28	0.478	1	lm.nb	Apoptosis, Cytotoxicity, Exhaustion, Innate-like T-cells, Phenotype, Toxicity	NM_005317.2:669
JAK1-mRNA	0.16	0.215	-0.262	0.581	1.12	0.834	1.5	0.479	1	lm.nb	Activation, JAK-STAT, MAPK and PI3K Signaling, Phenotype, Th1, Th17, Toxicity, Treg, Type I interferon signaling, Type II interferon signaling	NM_002227.1:285
GNG10-mRNA	0.298	0.458	-0.601	1.2	1.23	0.659	2.29	0.534	1	lm.nb	Activation, MAPK and PI3K Signaling, Phenotype, Wnt signaling	NM_001017998.3:69
CD6-mRNA	0.2	0.311	-0.409	0.809	1.15	0.753	1.75	0.538	1	lm.nb	Cell Types	NM_001254751.1:1722
ARAF-mRNA	-0.17	0.268	-0.695	0.355	0.889	0.618	1.28	0.544	1	lm.nb	Activation, Cytotoxicity, MAPK and PI3K Signaling, Toxicity	NM_001654.3:245
TRAV8-1-mRNA	0.243	0.385	-0.512	0.998	1.18	0.701	2	0.546	1	lm.nb	TCR Diversity	TCRVA_009.1:108
MTHFD1L-mRNA	0.375	0.596	-0.793	1.54	1.3	0.577	2.91	0.547	1	lm.nb	Metabolism, One-carbon metabolism	NM_001242767.1:525
CPT1B-mRNA	0.175	0.279	-0.371	0.721	1.13	0.773	1.65	0.548	1	lm.nb	Lipid Metabolism, Metabolism, Mitochondrial biogenesis, Phenotype, Vitamin A (RA) signaling	NM_004377.3:1654
IRF3-mRNA	0.268	0.435	-0.584	1.12	1.2	0.667	2.17	0.555	1	lm.nb	Innate-like T-cells, Phenotype, Toxicity, Type I interferon signaling, Type II interferon signaling	NM_001571.5:1303
TRAV19-mRNA	0.124	0.202	-0.272	0.521	1.09	0.828	1.43	0.556	1	lm.nb	Exhaustion, Interactions with Non-lymphoid Cells, TCR Diversity	TCRVA_027.1:227
STAT6-mRNA	-0.157	0.259	-0.665	0.35	0.897	0.631	1.27	0.56	1	lm.nb	Activation, JAK-STAT, Phenotype, Th2, Th9	NM_003153.3:2030
JAK2-mRNA	-0.163	0.269	-0.691	0.364	0.893	0.62	1.29	0.561	1	lm.nb	Activation, Cell Cycle, JAK-STAT, MAPK and PI3K Signaling, Metabolism, Phenotype, Th1, Th17, Toxicity, Type II interferon signaling	NM_004972.3:1464
CTSD-mRNA	-0.429	0.711	-1.82	0.965	0.743	0.283	1.95	0.563	1	lm.nb	Activation, Antigen processing & presentation, Apoptosis, Autophagy, Exhaustion, Metabolism	NM_001909.3:1495
ACAD10-mRNA	0.181	0.301	-0.409	0.772	1.13	0.753	1.71	0.564	1	lm.nb	Lipid Metabolism, Metabolism	NM_001136538.1:1905
KLRG1-mRNA	-0.29	0.495	-1.26	0.68	0.818	0.417	1.6	0.574	1	lm.nb	Exhaustion, Interactions with Non-lymphoid Cells, NKT Receptors, T-cell exhaustion markers, Toxicity	NM_001329099.1:462
PIK3C3-mRNA	0.139	0.25	-0.35	0.629	1.1	0.784	1.55	0.592	1	lm.nb	Autophagy, Metabolism	NM_002647.2:1140
IFI6-mRNA	0.477	0.886	-1.26	2.21	1.39	0.417	4.64	0.605	1	lm.nb	Toxicity, Type I interferon signaling	NM_002038.3:432
DHFR2-mRNA	-0.255	0.475	-1.19	0.675	0.838	0.44	1.6	0.605	1	lm.nb	Metabolism, One-carbon metabolism	NM_001195643.1:352
LAIR1-mRNA	0.368	0.687	-0.978	1.71	1.29	0.508	3.28	0.606	1	lm.nb	Exhaustion, Interactions with Non-lymphoid Cells, NKT Receptors, Toxicity	NM_002287.3:1195
CCR2-mRNA	-0.381	0.738	-1.83	1.06	0.768	0.282	2.09	0.619	1	lm.nb	Activation, Chemokine Signaling, Toxicity	NM_001123041.2:743
TRAT1-mRNA	0.0836	0.169	-0.248	0.415	1.06	0.842	1.33	0.634	1	lm.nb	Cell Types	NM_016388.2:770
TRAV8-3-mRNA	-0.0767	0.158	-0.387	0.233	0.948	0.765	1.18	0.641	1	lm.nb	TCR Diversity	TCRVA_011.1:49
CTLA4-mRNA	0.184	0.424	-0.648	1.02	1.14	0.638	2.02	0.676	1	lm.nb	Activation, Costimulatory Molecules, Exhaustion, T-cell exhaustion markers, TCR signaling	NM_005214.3:405
CCR6-mRNA	-0.203	0.479	-1.14	0.735	0.869	0.454	1.66	0.683	1	lm.nb	Activation, Chemokine Signaling, Toxicity	NM_031409.2:935
IL15-mRNA	0.251	0.591	-0.908	1.41	1.19	0.533	2.66	0.683	1	lm.nb	Activation, Innate-like T-cells, Interleukin Signaling, JAK-STAT, Phenotype, Toxicity	NM_172174.1:1685
TYROBP-mRNA	0.459	1.21	-1.9	2.82	1.37	0.267	7.07	0.714	1	lm.nb	Cytotoxicity, Exhaustion, Interactions with Non-lymphoid Cells, NKT Receptors, Toxicity	NM_003332.3:361
ZAP70-mRNA	0.0813	0.214	-0.338	0.501	1.06	0.791	1.42	0.714	1	lm.nb	Activation, Cytotoxicity, NF-kB, TCR signaling, Toxicity	NM_001079.3:1175
CD274-mRNA	-0.281	0.782	-1.81	1.25	0.823	0.284	2.38	0.728	1	lm.nb	Activation, Costimulatory Molecules, Exhaustion	NM_014143.3:49
SLC2A11-mRNA	-0.23	0.652	-1.51	1.05	0.852	0.351	2.07	0.733	1	lm.nb	Glycolysis, Metabolism	NM_030807.4:492
CD40-mRNA	0.35	1	-1.61	2.31	1.27	0.327	4.96	0.736	1	lm.nb	Activation, Costimulatory Molecules, Exhaustion, Innate-like T-cells, NF-kB, Phenotype, Toxicity	NM_001250.4:196
ACTN1-mRNA	0.272	0.789	-1.27	1.82	1.21	0.414	3.52	0.739	1	lm.nb	Persistence, T-cell migration	NM_001102.3:2760
PML-mRNA	-0.0691	0.209	-0.479	0.34	0.953	0.718	1.27	0.749	1	lm.nb	Toxicity, Type II interferon signaling	NM_002675.3:281
PFKP-mRNA	0.0617	0.188	-0.306	0.429	1.04	0.809	1.35	0.75	1	lm.nb	Glycolysis, Metabolism	NM_002627.3:795
IRF9-mRNA	0.0614	0.189	-0.31	0.432	1.04	0.807	1.35	0.754	1	lm.nb	Activation, JAK-STAT, Toxicity, Type I interferon signaling, Type II interferon signaling	NM_006084.4:385
BCL6-mRNA	0.122	0.381	-0.624	0.869	1.09	0.649	1.83	0.756	1	lm.nb	Phenotype, Tfh, Th1	NM_001706.2:675
TRBV10-2-mRNA	-0.183	0.579	-1.32	0.951	0.881	0.401	1.93	0.759	1	lm.nb	TCR Diversity	TCRVB_027.1:62
CCR5-mRNA	0.203	0.645	-1.06	1.47	1.15	0.479	2.76	0.761	1	lm.nb	Activation, Chemokine Signaling, Toxicity	NM_000579.1:2730
TRAV1-1-mRNA	0.17	0.611	-1.03	1.37	1.13	0.491	2.58	0.788	1	lm.nb	TCR Diversity	TCRVA_001.1:192
TGFBR2-mRNA	0.0662	0.247	-0.418	0.55	1.05	0.749	1.46	0.795	1	lm.nb	Activation, MAPK and PI3K Signaling, Phenotype, TGF-beta, Th17, Th9, Treg	NM_001024847.1:1760
IFNGR2-mRNA	-0.135	0.566	-1.24	0.976	0.911	0.422	1.97	0.818	1	lm.nb	Activation, Cytotoxicity, JAK-STAT, Phenotype, Th1, Toxicity, Type II interferon signaling	NM_005534.3:799
ERAP2-mRNA	0.064	0.289	-0.503	0.631	1.05	0.706	1.55	0.831	1	lm.nb	Activation, Antigen processing & presentation	NM_001130140.1:155
CCR4-mRNA	-0.1	0.478	-1.04	0.836	0.933	0.488	1.79	0.839	1	lm.nb	Activation, Chemokine Signaling, Toxicity	NM_005508.4:672
SRC-mRNA	0.128	0.775	-1.39	1.65	1.09	0.381	3.13	0.873	1	lm.nb	Activation, Chemokine Signaling, Toxicity	NM_005417.3:1410
CDKN1A-mRNA	-0.153	0.955	-2.03	1.72	0.899	0.246	3.29	0.876	1	lm.nb	Activation, Cell Cycle, JAK-STAT, MAPK and PI3K Signaling, Metabolism, Myc targets	NM_000389.2:1975
ADORA2A-mRNA	0.0566	0.418	-0.763	0.876	1.04	0.589	1.84	0.896	1	lm.nb	Activation, Costimulatory Molecules, Exhaustion	NM_000675.3:1095
TRBV6-4-mRNA	-0.0794	0.727	-1.5	1.35	0.946	0.353	2.54	0.916	1	lm.nb	TCR Diversity	TCRVB_013.1:181
SLC3A2-mRNA	-0.0208	0.249	-0.508	0.467	0.986	0.703	1.38	0.936	1	lm.nb	Metabolism, mTOR	NM_001012662.2:1505
FLCN-mRNA	-0.0204	0.296	-0.6	0.56	0.986	0.66	1.47	0.947	1	lm.nb	Metabolism, mTOR	NM_144606.5:1100
MAX-mRNA	-0.015	0.226	-0.458	0.428	0.99	0.728	1.35	0.949	1	lm.nb	Activation, Cell Cycle, MAPK and PI3K Signaling, Metabolism	NM_002382.3:240
HK2-mRNA	-0.0534	0.827	-1.67	1.57	0.964	0.313	2.96	0.95	1	lm.nb	Glycolysis, Metabolism	NM_000189.4:6880
TRAF6-mRNA	0.00815	0.145	-0.276	0.292	1.01	0.826	1.22	0.957	1	loglinear	Activation, Autophagy, Innate-like T-cells, MAPK and PI3K Signaling, Metabolism, NF-kB, Phenotype, Toxicity	NM_145803.2:745
LPAR6-mRNA	0.0189	0.364	-0.694	0.732	1.01	0.618	1.66	0.96	1	lm.nb	Activation, MAPK and PI3K Signaling	NM_005767.3:1210
CCL17-mRNA	0.0926	1.85	-3.54	3.73	1.07	0.0858	13.2	0.961	1	loglinear	Activation, Chemokine Signaling, Toxicity	NM_002987.2:229
MYC-mRNA	-0.0222	0.449	-0.901	0.857	0.985	0.535	1.81	0.962	1	lm.nb	Activation, Cell Cycle, JAK-STAT, MAPK and PI3K Signaling, Metabolism, Myc targets, Notch, Phenotype, TGF-beta, Wnt signaling	NM_002467.3:1610
TGFB1-mRNA	0.00935	0.232	-0.446	0.464	1.01	0.734	1.38	0.969	1	lm.nb	Activation, Cell Cycle, Interleukin Signaling, MAPK and PI3K Signaling, Metabolism, Phenotype, TGF-beta, Th17, Th9, Toxicity, Treg	NM_000660.3:1260
SELPLG-mRNA	0.022	0.686	-1.32	1.37	1.02	0.4	2.58	0.975	1	lm.nb	NKT Receptors, Toxicity	NM_003006.3:2297
CCL22-mRNA	0.0286	1	-1.93	1.99	1.02	0.262	3.98	0.978	1	lm.nb	Activation, Chemokine Signaling, Toxicity	NM_002990.3:797
CD4-mRNA	0.00786	0.411	-0.798	0.814	1.01	0.575	1.76	0.985	1	lm.nb	Activation, TCR signaling	NM_000616.4:975
ITGAM-mRNA	8.89e-16	1	-1.96	1.96	1	0.257	3.9	1	1	lm.nb	Persistence, T-cell migration	NM_000632.3:515
IRF7-mRNA	-3.1e-16	0.349	-0.684	0.684	1	0.622	1.61	1	1	lm.nb	Innate-like T-cells, Phenotype, Toxicity, Type I interferon signaling, Type II interferon signaling	NM_001572.3:1763

## Sheet: 19z + Fas-BCMA v 19z (- FasL)
	Log2 fold change	std error (log2)	Lower confidence limit (log2)	Upper confidence limit (log2)	Linear fold change	Lower confidence limit (linear)	Upper confidence limit (linear)	P-value	BY.p.value	method	Gene.sets	probe.ID
HSPE1-mRNA	1.33	0.112	1.11	1.55	2.51	2.16	2.92	2.37e-06	0.00528	loglinear	Activation, Metabolism, Mitochondrial biogenesis, Myc targets	NM_002157.2:607
SERPINB9-mRNA	1.28	0.112	1.06	1.5	2.43	2.09	2.84	3.07e-06	0.00528	loglinear	Exhaustion, Interactions with Non-lymphoid Cells	NM_004155.3:950
PSMA2-mRNA	1.61	0.167	1.28	1.93	3.04	2.42	3.82	1.15e-05	0.00954	lm.nb	Activation, Antigen processing & presentation, Apoptosis, Cell Cycle, Exhaustion, Metabolism, Notch, Phenotype, Wnt signaling	NM_002787.4:460
SLC25A6-mRNA	1.06	0.115	0.83	1.28	2.08	1.78	2.43	1.63e-05	0.00954	lm.nb	Metabolism, Mitochondrial biogenesis	NM_001636.3:1080
AURKA-mRNA	3.58	0.392	2.81	4.35	11.9	7.01	20.3	1.66e-05	0.00954	lm.nb	Cell Cycle, Metabolism	NM_003600.2:405
UBE2I-mRNA	1.07	0.117	0.842	1.3	2.1	1.79	2.47	1.67e-05	0.00954	loglinear	Cell Cycle, Metabolism, NF-kB, Toxicity	NM_194260.2:304
SGO2-mRNA	3.59	0.424	2.76	4.42	12.1	6.78	21.5	2.89e-05	0.0133	lm.nb	Cell Cycle, Metabolism	NM_152524.5:3360
NEK2-mRNA	3.83	0.459	2.93	4.72	14.2	7.61	26.4	3.23e-05	0.0133	lm.nb	Cell Cycle, Metabolism	NM_002497.3:480
NME2-mRNA	0.999	0.121	0.761	1.24	2	1.7	2.36	3.49e-05	0.0133	lm.nb	Activation, Myc targets	NM_001018137.2:669
CCL1-mRNA	6.15	0.763	4.65	7.64	70.9	25.1	200	4.16e-05	0.0138	lm.nb	Activation, Chemokine Signaling, Toxicity	NM_002981.1:157
HIF1A-mRNA	1.22	0.153	0.922	1.52	2.33	1.89	2.87	4.46e-05	0.0138	lm.nb	Activation, Autophagy, Circadian Clock, Interleukin Signaling, Metabolism, Notch, Phenotype, Th17, Toxicity	NM_001530.2:1985
LILRB3-mRNA	-5.57	0.706	-6.96	-4.19	0.021	0.00805	0.0548	4.81e-05	0.0138	lm.nb	Exhaustion, Interactions with Non-lymphoid Cells	NM_006864.3:1102
IL32-mRNA	1.7	0.218	1.27	2.12	3.24	2.41	4.36	5.25e-05	0.0138	lm.nb	Activation, Interleukin Signaling, Toxicity	NM_004221.4:358
NDUFAB1-mRNA	1.34	0.175	0.997	1.68	2.53	2	3.21	6.03e-05	0.0138	lm.nb	Lipid Metabolism, Metabolism, Oxidative phosphorylation	NM_005003.2:490
NDUFA6-mRNA	1.24	0.162	0.922	1.56	2.36	1.89	2.94	6.04e-05	0.0138	lm.nb	Metabolism, Oxidative phosphorylation	NM_002490.3:430
MTHFD2-mRNA	1.87	0.251	1.38	2.36	3.66	2.6	5.14	7.35e-05	0.0156	lm.nb	Metabolism, One-carbon metabolism	NM_006636.3:1005
CSF2-mRNA	6.36	0.861	4.67	8.05	82.2	25.5	265	7.71e-05	0.0156	lm.nb	Activation, Cytotoxicity, Innate-like T-cells, Interleukin Signaling, JAK-STAT, Phenotype, TCR signaling, Toxicity	NM_000758.2:475
UBE2V1-mRNA	0.91	0.127	0.662	1.16	1.88	1.58	2.23	9.39e-05	0.0176	loglinear	Activation, Antigen processing & presentation	NM_001257397.1:453
CIITA-mRNA	4.41	0.621	3.19	5.63	21.2	9.14	49.4	0.000102	0.0176	lm.nb	Toxicity, Type II interferon signaling	NM_000246.3:3047
NME1-mRNA	1.69	0.239	1.22	2.16	3.23	2.34	4.47	0.000103	0.0176	lm.nb	Activation, Myc targets	NM_000269.2:500
MKI67-mRNA	4.47	0.636	3.23	5.72	22.2	9.36	52.8	0.000109	0.0179	lm.nb	Cell Cycle, Metabolism	NM_002417.2:4020
SRR-mRNA	2.88	0.415	2.07	3.7	7.37	4.19	13	0.00012	0.0188	loglinear	Glutamine metabolism, Metabolism	NM_021947.1:560
IKZF4-mRNA	4.49	0.655	3.21	5.78	22.5	9.24	54.8	0.00013	0.0195	lm.nb	Phenotype, Treg	NM_022465.3:4735
COX7A2-mRNA	0.832	0.122	0.592	1.07	1.78	1.51	2.1	0.000138	0.0197	lm.nb	Metabolism, Oxidative phosphorylation	NM_001865.3:300
CCR8-mRNA	5.96	0.89	4.22	7.7	62.2	18.6	208	0.000153	0.021	lm.nb	Activation, Chemokine Signaling, Toxicity	NM_005201.2:245
HMGCR-mRNA	1.92	0.289	1.36	2.49	3.8	2.56	5.62	0.000161	0.0213	lm.nb	Lipid Metabolism, Metabolism	NM_000859.2:555
COX6C-mRNA	0.728	0.111	0.51	0.947	1.66	1.42	1.93	0.000181	0.0213	lm.nb	Metabolism, Oxidative phosphorylation	NM_004374.2:69
BATF3-mRNA	3.33	0.519	2.31	4.35	10	4.96	20.3	0.000206	0.0213	lm.nb	Activation, Antigen processing & presentation	NM_018664.2:770
NSD2-mRNA	1.38	0.216	0.953	1.8	2.6	1.94	3.48	0.000213	0.0213	lm.nb	Cell Cycle, Metabolism	NM_007331.1:1260
GNAI2-mRNA	1.07	0.168	0.741	1.4	2.1	1.67	2.64	0.000217	0.0213	lm.nb	Persistence, T-cell migration	NM_002070.2:1000
COX7B-mRNA	1.13	0.179	0.784	1.49	2.2	1.72	2.8	0.000224	0.0213	lm.nb	Metabolism, Oxidative phosphorylation	NM_001866.2:159
SMC2-mRNA	2.6	0.41	1.79	3.4	6.05	3.47	10.6	0.000225	0.0213	lm.nb	Cell Cycle, Metabolism	NM_001042551.1:1855
LDHA-mRNA	1.25	0.198	0.866	1.64	2.39	1.82	3.12	0.000225	0.0213	lm.nb	Activation, Glycolysis, Metabolism, Myc targets, Oxidative phosphorylation	NM_001165414.1:1690
NFKB2-mRNA	1.42	0.225	0.981	1.86	2.68	1.97	3.63	0.000225	0.0213	lm.nb	Activation, MAPK and PI3K Signaling, NF-kB, Toxicity	NM_002502.2:825
PPIA-mRNA	1.15	0.182	0.791	1.51	2.22	1.73	2.84	0.000235	0.0213	lm.nb	Activation, NFAT	NM_021130.3:315
CXCR4-mRNA	1.49	0.237	1.03	1.95	2.81	2.04	3.87	0.000235	0.0213	lm.nb	Activation, Chemokine Signaling, Persistence, T-cell migration, Toxicity	NM_003467.2:1335
IL2RA-mRNA	1.81	0.289	1.25	2.38	3.52	2.37	5.21	0.000239	0.0213	lm.nb	Activation, Interleukin Signaling, JAK-STAT, MAPK and PI3K Signaling, Phenotype, Th2, Toxicity	NM_000417.1:1000
GPI-mRNA	1.27	0.204	0.873	1.67	2.42	1.83	3.19	0.000246	0.0213	lm.nb	Glycolysis, Metabolism	NM_000175.2:1695
TIMM17A-mRNA	1.03	0.165	0.708	1.35	2.04	1.63	2.56	0.000246	0.0213	lm.nb	Metabolism, Mitochondrial biogenesis	NM_006335.2:85
GRK2-mRNA	0.763	0.122	0.523	1	1.7	1.44	2	0.000248	0.0213	lm.nb	Activation, Chemokine Signaling, Toxicity	NM_001619.2:555
DGLUCY-mRNA	-1.6	0.258	-2.1	-1.09	0.33	0.233	0.469	0.000261	0.0213	lm.nb	Glutamine metabolism, Metabolism	NM_001102369.2:442
COX6B1-mRNA	0.55	0.0888	0.376	0.724	1.46	1.3	1.65	0.000261	0.0213	loglinear	Metabolism, Oxidative phosphorylation	NM_001863.4:264
FH-mRNA	1.12	0.183	0.76	1.48	2.17	1.69	2.78	0.000283	0.0223	lm.nb	Metabolism, Oxidative phosphorylation	NM_000143.2:203
IL2RG-mRNA	0.998	0.164	0.676	1.32	2	1.6	2.5	0.000297	0.0223	lm.nb	Activation, Interleukin Signaling, JAK-STAT, MAPK and PI3K Signaling, Phenotype, Th17, Th2, Toxicity	NM_000206.1:595
BCL2-mRNA	2.92	0.482	1.98	3.87	7.59	3.95	14.6	0.000299	0.0223	lm.nb	Activation, Apoptosis, Autophagy, Exhaustion, JAK-STAT, MAPK and PI3K Signaling, Metabolism, NF-kB, Toxicity	NM_000657.2:947
PGAM1-mRNA	1.63	0.268	1.1	2.15	3.09	2.14	4.44	0.000299	0.0223	lm.nb	Glycolysis, Metabolism	NM_002629.2:1037
NFKBIA-mRNA	1.59	0.264	1.07	2.1	3	2.1	4.3	0.00032	0.0229	lm.nb	Activation, Apoptosis, Exhaustion, Innate-like T-cells, NF-kB, Phenotype, TCR signaling, Toxicity	NM_020529.1:945
SKP1-mRNA	0.878	0.146	0.591	1.16	1.84	1.51	2.24	0.000321	0.0229	lm.nb	Activation, Antigen processing & presentation, Cell Cycle, Circadian Clock, Metabolism, Notch, Phenotype, TGF-beta, Wnt signaling	NM_170679.2:630
ATP5MF-mRNA	1.08	0.181	0.725	1.43	2.11	1.65	2.7	0.000336	0.0235	lm.nb	Metabolism, Mitochondrial biogenesis, Oxidative phosphorylation	NM_004889.2:375
IRF1-mRNA	-1.38	0.242	-1.86	-0.908	0.383	0.276	0.533	0.000449	0.0309	lm.nb	Toxicity, Type I interferon signaling, Type II interferon signaling	NM_002198.2:15
NCAPH-mRNA	3.55	0.627	2.32	4.78	11.7	5.01	27.5	0.000472	0.0318	lm.nb	Cell Cycle, Metabolism	NM_015341.3:1550
STAT5A-mRNA	1.33	0.235	0.865	1.79	2.51	1.82	3.45	0.00049	0.0319	lm.nb	Activation, JAK-STAT, Phenotype, Tfh, Th2, Treg	NM_003152.2:3460
NCAPD2-mRNA	1.75	0.311	1.14	2.36	3.36	2.2	5.13	0.000499	0.0319	lm.nb	Cell Cycle, Metabolism	NM_014865.3:3160
TP53-mRNA	0.882	0.157	0.574	1.19	1.84	1.49	2.28	0.000502	0.0319	lm.nb	Activation, Apoptosis, Cell Cycle, Exhaustion, MAPK and PI3K Signaling, Metabolism, Myc targets, Notch, Phenotype, Wnt signaling	NM_000546.2:1330
SHMT2-mRNA	2.1	0.378	1.36	2.84	4.28	2.56	7.14	0.00054	0.0337	lm.nb	Metabolism, One-carbon metabolism	NM_001166356.1:1460
PSMA3-mRNA	0.995	0.18	0.642	1.35	1.99	1.56	2.55	0.000555	0.0337	lm.nb	Activation, Antigen processing & presentation, Apoptosis, Cell Cycle, Exhaustion, Metabolism, Notch, Phenotype, Wnt signaling	NM_152132.1:465
TFRC-mRNA	2.27	0.411	1.46	3.07	4.82	2.76	8.42	0.000559	0.0337	lm.nb	Activation, Myc targets	NM_003234.1:1220
CDC42-mRNA	0.591	0.11	0.376	0.806	1.51	1.3	1.75	0.000648	0.038	lm.nb	Activation, MAPK and PI3K Signaling, Persistence, T-cell migration, TCR signaling	NM_001039802.1:390
RUNX3-mRNA	0.677	0.126	0.43	0.923	1.6	1.35	1.9	0.000658	0.038	lm.nb	Phenotype, Th2, Wnt signaling	NM_004350.1:2085
DOCK2-mRNA	0.669	0.124	0.425	0.912	1.59	1.34	1.88	0.000664	0.038	lm.nb	Activation, Chemokine Signaling, Toxicity	NM_004946.2:2430
FAS-mRNA	0.849	0.159	0.537	1.16	1.8	1.45	2.24	0.000702	0.0396	lm.nb	Activation, Apoptosis, Cytotoxicity, Exhaustion, MAPK and PI3K Signaling, Toxicity	NM_000043.4:398
PSAT1-mRNA	2.84	0.534	1.79	3.88	7.14	3.46	14.8	0.000716	0.0397	lm.nb	Glutamine metabolism, Metabolism	NM_021154.3:1445
RBX1-mRNA	0.79	0.15	0.497	1.08	1.73	1.41	2.12	0.00075	0.0409	lm.nb	Activation, Antigen processing & presentation, Cell Cycle, Circadian Clock, Metabolism, Notch, Phenotype, TGF-beta, Wnt signaling	NM_014248.2:162
UQCRQ-mRNA	1.34	0.256	0.836	1.84	2.53	1.79	3.58	0.000791	0.0424	lm.nb	Metabolism, Oxidative phosphorylation	NM_014402.4:172
NOD2-mRNA	3.54	0.682	2.21	4.88	11.7	4.62	29.5	0.000823	0.0433	lm.nb	Activation, Interleukin Signaling, Toxicity	NM_001293557.1:652
USP15-mRNA	-0.914	0.176	-1.26	-0.569	0.531	0.418	0.674	0.000831	0.0433	lm.nb	Phenotype, TGF-beta	NM_001252078.1:154
SCD-mRNA	3.51	0.685	2.17	4.85	11.4	4.49	28.9	0.000902	0.0462	lm.nb	Lipid Metabolism, Metabolism	NM_005063.4:2025
LIF-mRNA	3.76	0.759	2.27	5.25	13.5	4.83	38	0.00112	0.0558	lm.nb	Activation, Interleukin Signaling, JAK-STAT, Toxicity	NM_002309.3:1240
GOT1-mRNA	2.99	0.604	1.8	4.17	7.93	3.49	18	0.00112	0.0558	loglinear	Glutamine metabolism, Metabolism	NM_002079.2:615
OPA1-mRNA	0.58	0.117	0.35	0.81	1.49	1.27	1.75	0.00114	0.056	loglinear	Apoptosis, Exhaustion, Metabolism, Mitochondrial biogenesis	NM_130837.1:1355
NOTCH2-mRNA	0.783	0.162	0.467	1.1	1.72	1.38	2.14	0.00128	0.0618	lm.nb	Notch, Phenotype, Th2	NM_024408.3:2842
GZMB-mRNA	4.18	0.864	2.48	5.87	18.1	5.59	58.5	0.0013	0.062	lm.nb	Apoptosis, Cell Types, Cytotoxicity, Exhaustion, Innate-like T-cells, Notch, Phenotype, Toxicity	NM_004131.3:540
TOMM6-mRNA	0.873	0.182	0.516	1.23	1.83	1.43	2.34	0.00136	0.0638	lm.nb	Metabolism, Mitochondrial biogenesis	NM_001134493.1:478
CS-mRNA	0.667	0.14	0.391	0.942	1.59	1.31	1.92	0.00145	0.0662	lm.nb	Metabolism, Oxidative phosphorylation	NM_004077.2:740
CD247-mRNA	0.981	0.207	0.576	1.39	1.97	1.49	2.61	0.00146	0.0662	lm.nb	Activation, Cytotoxicity, NKT Receptors, TCR signaling, Toxicity	NM_198053.2:329
BUB1-mRNA	2.46	0.519	1.44	3.48	5.51	2.72	11.1	0.00146	0.0662	lm.nb	Cell Cycle, Metabolism	NM_004336.3:1978
SELL-mRNA	-1.19	0.252	-1.68	-0.695	0.439	0.312	0.618	0.0015	0.0662	lm.nb	Exhaustion, Interactions with Non-lymphoid Cells, Phenotype	NR_029467.1:1585
IL21R-mRNA	1.99	0.422	1.16	2.82	3.98	2.24	7.05	0.0015	0.0662	lm.nb	Activation, Cell Types, Interleukin Signaling, JAK-STAT, Phenotype, Tfh, Th17, Toxicity	NM_181079.4:1250
LAMTOR1-mRNA	1.27	0.27	0.739	1.8	2.41	1.67	3.47	0.00155	0.0673	lm.nb	Autophagy, Metabolism, mTOR	NM_017907.2:344
FASLG-mRNA	2.46	0.534	1.41	3.5	5.49	2.66	11.3	0.00176	0.075	lm.nb	Activation, Apoptosis, Cytotoxicity, Exhaustion, Interleukin Signaling, MAPK and PI3K Signaling, Myc targets, T-cell exhaustion markers, Toxicity	NM_000639.1:625
PML-mRNA	-0.725	0.158	-1.03	-0.416	0.605	0.488	0.75	0.00177	0.075	lm.nb	Toxicity, Type II interferon signaling	NM_002675.3:281
CXCR3-mRNA	0.877	0.193	0.499	1.25	1.84	1.41	2.39	0.00188	0.0778	lm.nb	Activation, Chemokine Signaling, Toxicity	NM_001504.1:80
EBI3-mRNA	2.98	0.657	1.7	4.27	7.91	3.24	19.3	0.00189	0.0778	lm.nb	Activation, Interleukin Signaling, Toxicity	NM_005755.2:826
NR3C1-mRNA	0.839	0.185	0.477	1.2	1.79	1.39	2.3	0.0019	0.0778	lm.nb	Circadian Clock, Metabolism	NM_001018077.1:2822
CASP3-mRNA	1.13	0.251	0.642	1.62	2.19	1.56	3.08	0.00194	0.0785	lm.nb	Activation, Apoptosis, Cytotoxicity, Exhaustion, MAPK and PI3K Signaling, T-cell exhaustion markers, Toxicity	NM_004346.3:2156
ATP5MG-mRNA	0.61	0.136	0.344	0.875	1.53	1.27	1.83	0.00201	0.0803	loglinear	Metabolism, Mitochondrial biogenesis, Oxidative phosphorylation	NM_006476.4:192
TRBV6-9-mRNA	1.65	0.37	0.929	2.38	3.15	1.9	5.21	0.00209	0.0825	lm.nb	TCR Diversity	TCRVB_017.1:164
PHGDH-mRNA	1.64	0.37	0.917	2.37	3.12	1.89	5.16	0.00217	0.0839	lm.nb	Glutamine metabolism, Metabolism	NM_006623.2:505
NDUFA2-mRNA	1.95	0.44	1.09	2.82	3.88	2.13	7.05	0.00217	0.0839	lm.nb	Metabolism, Oxidative phosphorylation	NM_001185012.1:116
AKT2-mRNA	-0.558	0.127	-0.806	-0.309	0.679	0.572	0.807	0.00228	0.0869	lm.nb	Activation, Apoptosis, Autophagy, Cell Cycle, Exhaustion, Innate-like T-cells, JAK-STAT, MAPK and PI3K Signaling, Metabolism, mTOR, Phenotype, TCR signaling, Wnt signaling	NM_001626.4:699
STAT3-mRNA	0.927	0.211	0.513	1.34	1.9	1.43	2.53	0.0023	0.087	lm.nb	Activation, Apoptosis, Exhaustion, JAK-STAT, Phenotype, Tfh, Th17, Treg	NM_003150.3:2060
PIK3R1-mRNA	0.816	0.187	0.45	1.18	1.76	1.37	2.27	0.00237	0.0882	lm.nb	Activation, Apoptosis, Autophagy, Exhaustion, Innate-like T-cells, JAK-STAT, MAPK and PI3K Signaling, Metabolism, mTOR, Persistence, Phenotype, T-cell migration, TCR signaling	NM_181504.2:1105
CISH-mRNA	-2.12	0.487	-3.08	-1.17	0.229	0.118	0.444	0.00239	0.0882	lm.nb	Activation, JAK-STAT	NM_145071.2:558
SLC7A5-mRNA	1.27	0.293	0.7	1.85	2.42	1.62	3.6	0.00246	0.0882	lm.nb	Metabolism, mTOR	NM_003486.5:785
JUN-mRNA	-1.22	0.281	-1.77	-0.672	0.428	0.292	0.628	0.00246	0.0882	lm.nb	Activation, Apoptosis, Exhaustion, Innate-like T-cells, MAPK and PI3K Signaling, Notch, Phenotype, TCR signaling, Wnt signaling	NM_002228.3:140
ALDOC-mRNA	1	0.23	0.549	1.45	2	1.46	2.73	0.00247	0.0882	lm.nb	Glycolysis, Metabolism	NM_005165.2:260
GART-mRNA	0.512	0.118	0.281	0.744	1.43	1.21	1.67	0.00249	0.0882	loglinear	Metabolism, One-carbon metabolism	NM_000819.3:370
PLCB2-mRNA	-1.04	0.241	-1.52	-0.57	0.485	0.35	0.674	0.00254	0.0891	lm.nb	Phenotype, Wnt signaling	NM_004573.2:410
FLCN-mRNA	-0.679	0.158	-0.988	-0.369	0.625	0.504	0.774	0.00264	0.0917	loglinear	Metabolism, mTOR	NM_144606.5:1100
LTA-mRNA	2.48	0.58	1.34	3.62	5.58	2.54	12.3	0.00271	0.0932	lm.nb	Innate-like T-cells, NF-kB, Phenotype, Toxicity	NM_000595.2:885
TNFRSF18-mRNA	2.12	0.497	1.15	3.1	4.35	2.21	8.56	0.00274	0.0932	lm.nb	Activation, Costimulatory Molecules, Exhaustion	NM_148901.1:302
SLAMF6-mRNA	0.649	0.153	0.35	0.948	1.57	1.27	1.93	0.00279	0.0939	lm.nb	Exhaustion, Interactions with Non-lymphoid Cells, NKT Receptors, Toxicity	NM_001184714.1:903
CHMP4A-mRNA	0.609	0.145	0.325	0.893	1.53	1.25	1.86	0.00298	0.0986	lm.nb	Autophagy, Metabolism	NM_014169.2:770
NMT1-mRNA	0.731	0.174	0.39	1.07	1.66	1.31	2.1	0.00299	0.0986	lm.nb	Apoptosis, Exhaustion	NM_021079.3:1206
BCL2L1-mRNA	2.25	0.539	1.2	3.31	4.77	2.29	9.92	0.00308	0.101	lm.nb	Activation, Apoptosis, Autophagy, Exhaustion, JAK-STAT, MAPK and PI3K Signaling, Metabolism, NF-kB, Toxicity	NM_138578.1:1560
IKZF2-mRNA	1.94	0.467	1.03	2.86	3.85	2.04	7.26	0.00313	0.101	lm.nb	Phenotype, Th2	NM_001079526.1:3362
AHR-mRNA	1.04	0.253	0.545	1.54	2.06	1.46	2.9	0.00338	0.108	lm.nb	Innate-like T-cells, Phenotype, Th17	NM_001621.3:1900
TRBV14-mRNA	0.643	0.159	0.332	0.953	1.56	1.26	1.94	0.00367	0.117	loglinear	TCR Diversity	TCRVB_036.1:233
CD27-mRNA	1.48	0.367	0.764	2.2	2.79	1.7	4.6	0.00372	0.117	lm.nb	Activation, Costimulatory Molecules, Exhaustion, NKT Receptors, Phenotype, Toxicity	NM_001242.4:1101
RDH10-mRNA	2.5	0.623	1.28	3.72	5.67	2.43	13.2	0.00385	0.12	lm.nb	Phenotype, Vitamin A (RA) signaling	NM_172037.2:505
IL7R-mRNA	-1.27	0.32	-1.89	-0.64	0.416	0.269	0.642	0.00416	0.129	lm.nb	Activation, Interleukin Signaling, JAK-STAT, MAPK and PI3K Signaling, Toxicity	NM_002185.2:1610
STAT6-mRNA	-0.738	0.187	-1.1	-0.372	0.6	0.465	0.773	0.00425	0.13	lm.nb	Activation, JAK-STAT, Phenotype, Th2, Th9	NM_003153.3:2030
CD3G-mRNA	0.688	0.174	0.346	1.03	1.61	1.27	2.04	0.00426	0.13	lm.nb	Activation, Cell Types, Exhaustion, Interactions with Non-lymphoid Cells, TCR signaling	NM_000073.2:404
TGFB1-mRNA	-0.735	0.187	-1.1	-0.369	0.601	0.466	0.774	0.00432	0.13	lm.nb	Activation, Cell Cycle, Interleukin Signaling, MAPK and PI3K Signaling, Metabolism, Phenotype, TGF-beta, Th17, Th9, Toxicity, Treg	NM_000660.3:1260
RAE1-mRNA	0.914	0.234	0.455	1.37	1.88	1.37	2.59	0.00455	0.136	lm.nb	Cell Cycle, Glycolysis, Metabolism	NM_003610.3:980
ADD1-mRNA	0.532	0.137	0.262	0.801	1.45	1.2	1.74	0.00474	0.14	lm.nb	Apoptosis, Exhaustion	NM_001119.4:622
CXCL13-mRNA	4.06	1.06	1.99	6.13	16.7	3.97	70	0.00493	0.145	lm.nb	Activation, Chemokine Signaling, Toxicity	NM_006419.2:210
CKAP5-mRNA	1.85	0.485	0.904	2.81	3.62	1.87	6.99	0.00506	0.147	lm.nb	Cell Cycle, Metabolism	NM_014756.2:1415
GADD45B-mRNA	-1.12	0.293	-1.69	-0.542	0.461	0.309	0.687	0.00518	0.15	lm.nb	Activation, Apoptosis, Cell Cycle, Exhaustion, MAPK and PI3K Signaling, Metabolism, NF-kB, Toxicity	NM_015675.2:365
PTPN6-mRNA	0.734	0.196	0.351	1.12	1.66	1.28	2.17	0.00559	0.16	lm.nb	Activation, Cytotoxicity, JAK-STAT, TCR signaling, Toxicity, Type I interferon signaling, Type II interferon signaling	NM_002831.5:1734
PSMA6-mRNA	1.33	0.356	0.632	2.03	2.51	1.55	4.08	0.00574	0.163	lm.nb	Activation, Antigen processing & presentation, Apoptosis, Cell Cycle, Exhaustion, Metabolism, Notch, Phenotype, Wnt signaling	NM_002791.1:901
NDUFA1-mRNA	0.603	0.162	0.285	0.92	1.52	1.22	1.89	0.00585	0.165	lm.nb	Metabolism, Oxidative phosphorylation	NM_004541.3:240
PDHA1-mRNA	1.56	0.42	0.738	2.39	2.95	1.67	5.23	0.0059	0.165	lm.nb	Glycolysis, Metabolism, Oxidative phosphorylation, Phenotype, Vitamin A (RA) signaling	NM_000284.3:1080
LAT-mRNA	0.892	0.241	0.42	1.36	1.86	1.34	2.57	0.00599	0.166	lm.nb	Activation, Cytotoxicity, NF-kB, TCR signaling, Toxicity	NM_001014987.1:1290
UBE2F-mRNA	1.29	0.348	0.606	1.97	2.44	1.52	3.92	0.00604	0.166	lm.nb	Activation, Antigen processing & presentation	NM_080678.1:1087
TRBV5-5-mRNA	1.76	0.478	0.824	2.7	3.39	1.77	6.49	0.00619	0.169	lm.nb	TCR Diversity	TCRVB_008.1:148
UQCR10-mRNA	0.905	0.247	0.421	1.39	1.87	1.34	2.62	0.00635	0.172	loglinear	Metabolism, Oxidative phosphorylation	NM_001003684.1:40
TIMM23-mRNA	1.01	0.278	0.465	1.55	2.01	1.38	2.94	0.00664	0.178	lm.nb	Metabolism, Mitochondrial biogenesis	NM_006327.2:685
HSPA9-mRNA	0.602	0.166	0.276	0.928	1.52	1.21	1.9	0.00674	0.178	lm.nb	Metabolism, Mitochondrial biogenesis	NM_004134.4:975
MAGED1-mRNA	1.26	0.349	0.581	1.95	2.4	1.5	3.86	0.00675	0.178	lm.nb	Apoptosis, Exhaustion	NM_006986.3:661
LAG3-mRNA	1.9	0.531	0.857	2.94	3.72	1.81	7.66	0.00725	0.19	lm.nb	Activation, Antigen processing & presentation, Cell Types, Costimulatory Molecules, Exhaustion, T-cell exhaustion markers	NM_002286.5:1735
XCL1/2-mRNA	3.13	0.879	1.41	4.86	8.78	2.66	29	0.00736	0.192	lm.nb	Activation, Cell Types, Chemokine Signaling, Toxicity	NM_002995.2:266
CD40LG-mRNA	-0.899	0.255	-1.4	-0.398	0.536	0.379	0.759	0.00784	0.202	lm.nb	Activation, Costimulatory Molecules, Exhaustion, Interactions with Non-lymphoid Cells, NF-kB, TCR signaling, Toxicity	NM_000074.2:1225
CBR4-mRNA	0.794	0.226	0.351	1.24	1.73	1.28	2.36	0.00789	0.202	lm.nb	Lipid Metabolism, Metabolism	NM_032783.4:520
GFER-mRNA	2.27	0.647	1	3.54	4.83	2.01	11.6	0.00793	0.202	loglinear	Metabolism, Mitochondrial biogenesis	NM_005262.2:1314
ZAP70-mRNA	-0.636	0.182	-0.992	-0.28	0.643	0.503	0.824	0.0081	0.202	lm.nb	Activation, Cytotoxicity, NF-kB, TCR signaling, Toxicity	NM_001079.3:1175
NAA20-mRNA	0.871	0.249	0.383	1.36	1.83	1.3	2.56	0.00811	0.202	lm.nb	Metabolism, Mitochondrial biogenesis	NM_016100.3:585
TRBV13-mRNA	0.797	0.228	0.35	1.24	1.74	1.27	2.37	0.00817	0.202	lm.nb	TCR Diversity	TCRVB_035.1:87
PARP1-mRNA	0.74	0.212	0.324	1.16	1.67	1.25	2.23	0.00819	0.202	lm.nb	Apoptosis, Exhaustion, NF-kB, Phenotype, TGF-beta, Toxicity	NM_001618.3:3016
IFI35-mRNA	1.66	0.477	0.726	2.6	3.16	1.65	6.04	0.00827	0.203	lm.nb	Toxicity, Type I interferon signaling	NM_005533.3:415
DVL2-mRNA	-0.669	0.194	-1.05	-0.289	0.629	0.484	0.818	0.00867	0.211	lm.nb	Metabolism, mTOR, Notch, Phenotype, Wnt signaling	NM_004422.2:1025
TRBV7-3-mRNA	-1.34	0.391	-2.11	-0.578	0.394	0.232	0.67	0.00883	0.214	lm.nb	TCR Diversity	TCRVB_019.1:163
DECR1-mRNA	0.847	0.249	0.36	1.33	1.8	1.28	2.52	0.00924	0.221	lm.nb	Lipid Metabolism, Metabolism	NM_001359.1:835
CD69-mRNA	0.868	0.255	0.369	1.37	1.83	1.29	2.58	0.00926	0.221	lm.nb	Activation, Phenotype, Treg	NM_001781.1:460
IL23R-mRNA	-1.64	0.482	-2.58	-0.693	0.321	0.167	0.618	0.00937	0.222	lm.nb	Activation, Interleukin Signaling, JAK-STAT, Phenotype, Th17, Toxicity	NM_144701.2:1800
KLRD1-mRNA	2.17	0.644	0.906	3.43	4.49	1.87	10.8	0.00983	0.231	lm.nb	Cell Types, Cytotoxicity, Exhaustion, Interactions with Non-lymphoid Cells, NKT Receptors, Toxicity	NM_007334.2:2189
NCAPG2-mRNA	1.81	0.54	0.757	2.87	3.52	1.69	7.32	0.00989	0.231	lm.nb	Cell Cycle, Metabolism	NM_017760.5:1630
GZMK-mRNA	2.16	0.643	0.895	3.42	4.46	1.86	10.7	0.01	0.233	lm.nb	Innate-like T-cells, Phenotype	NM_002104.2:700
TNFSF13B-mRNA	-1.14	0.342	-1.81	-0.472	0.453	0.284	0.721	0.0102	0.236	lm.nb	NF-kB, Toxicity	NM_001145645.2:240
TFDP1-mRNA	1.49	0.448	0.61	2.37	2.81	1.53	5.16	0.0105	0.241	lm.nb	Apoptosis, Cell Cycle, Exhaustion, Metabolism, Notch, Phenotype, TGF-beta	NM_007111.4:1826
FNIP1-mRNA	0.823	0.248	0.336	1.31	1.77	1.26	2.48	0.0106	0.241	lm.nb	Metabolism, mTOR	NM_001008738.2:1264
COX19-mRNA	1.18	0.356	0.48	1.88	2.26	1.39	3.67	0.0107	0.243	lm.nb	Metabolism, Mitochondrial biogenesis	NM_001031617.2:2342
OMA1-mRNA	0.614	0.186	0.25	0.979	1.53	1.19	1.97	0.0108	0.243	lm.nb	Apoptosis, Exhaustion	NM_145243.3:1410
MT2A-mRNA	2.76	0.84	1.12	4.41	6.79	2.17	21.2	0.011	0.246	lm.nb	Metabolism, Mitochondrial biogenesis, Toxicity, Type II interferon signaling	NM_005953.3:225
TRAV38-2-mRNA	0.697	0.212	0.281	1.11	1.62	1.21	2.16	0.0112	0.247	lm.nb	TCR Diversity	TCRVA_043.1:14
CXCR6-mRNA	-1.85	0.571	-2.97	-0.735	0.276	0.127	0.601	0.0118	0.259	lm.nb	Activation, Chemokine Signaling, Toxicity	NM_006564.1:95
TKT-mRNA	0.83	0.257	0.327	1.33	1.78	1.25	2.52	0.012	0.261	lm.nb	Glycolysis, Metabolism	NM_001064.2:1235
BATF-mRNA	1.32	0.409	0.519	2.12	2.5	1.43	4.35	0.0121	0.261	lm.nb	Activation, Exhaustion, Phenotype, T-cell exhaustion markers, TCR signaling, Tfh	NM_006399.3:293
NBL1-mRNA	1.66	0.513	0.651	2.66	3.15	1.57	6.34	0.0121	0.261	lm.nb	Phenotype, TGF-beta	NM_182744.2:871
CD3D-mRNA	0.357	0.111	0.14	0.575	1.28	1.1	1.49	0.0121	0.261	lm.nb	Activation, Cell Types, Exhaustion, Interactions with Non-lymphoid Cells, TCR signaling	NM_000732.4:110
NFATC2IP-mRNA	0.848	0.265	0.329	1.37	1.8	1.26	2.58	0.0126	0.267	lm.nb	Activation, NFAT	NM_032815.3:1680
ENTPD1-mRNA	2.73	0.853	1.06	4.4	6.62	2.08	21.1	0.0126	0.267	lm.nb	Phenotype, Treg	NM_001098175.1:795
GLUD1/2-mRNA	0.297	0.0929	0.115	0.479	1.23	1.08	1.39	0.0127	0.267	loglinear	Glutamine metabolism, Metabolism, Mitochondrial biogenesis	NM_012084.3:1370
IL2RB-mRNA	0.837	0.263	0.321	1.35	1.79	1.25	2.56	0.0131	0.271	lm.nb	Activation, Interleukin Signaling, JAK-STAT, MAPK and PI3K Signaling, Phenotype, Th2, Toxicity	NM_000878.2:1980
STK11-mRNA	-1.28	0.404	-2.08	-0.492	0.411	0.237	0.711	0.0131	0.271	lm.nb	Activation, Autophagy, MAPK and PI3K Signaling, Metabolism, mTOR	NM_000455.4:2060
LAMP2-mRNA	0.832	0.262	0.319	1.35	1.78	1.25	2.54	0.0131	0.271	lm.nb	Autophagy, Metabolism	NM_002294.2:380
TRBV12-3-mRNA	1.24	0.394	0.469	2.01	2.36	1.38	4.04	0.0136	0.28	lm.nb	Exhaustion, Interactions with Non-lymphoid Cells, TCR Diversity	TCRVB_032.1:150
WDR45-mRNA	1.79	0.573	0.667	2.91	3.46	1.59	7.53	0.0141	0.289	lm.nb	Autophagy, Metabolism	NM_007075.3:1390
CD38-mRNA	1.81	0.58	0.672	2.95	3.5	1.59	7.7	0.0143	0.29	lm.nb	Persistence, T-cell migration	NM_001775.2:1035
MID1IP1-mRNA	0.95	0.305	0.351	1.55	1.93	1.28	2.93	0.0144	0.292	lm.nb	Lipid Metabolism, Metabolism	NM_021242.4:852
PCK2-mRNA	1.44	0.463	0.53	2.35	2.71	1.44	5.08	0.0145	0.292	lm.nb	Activation, Glycolysis, MAPK and PI3K Signaling, Metabolism	NM_004563.2:795
TNFRSF9-mRNA	2.62	0.845	0.966	4.28	6.16	1.95	19.4	0.0146	0.292	lm.nb	Activation, Costimulatory Molecules, Exhaustion, T-cell exhaustion markers	NM_001561.4:255
TRAV26-2-mRNA	1.46	0.471	0.532	2.38	2.74	1.45	5.2	0.0149	0.295	lm.nb	TCR Diversity	TCRVA_035.1:11
SGK3-mRNA	-1.35	0.438	-2.21	-0.494	0.392	0.216	0.71	0.015	0.295	lm.nb	Activation, MAPK and PI3K Signaling	NM_013257.3:565
BID-mRNA	-1.28	0.416	-2.09	-0.463	0.412	0.234	0.725	0.0153	0.3	lm.nb	Apoptosis, Cytotoxicity, Exhaustion, Toxicity	NM_197966.1:2095
CD200-mRNA	1.99	0.65	0.712	3.26	3.96	1.64	9.59	0.0157	0.306	lm.nb	Exhaustion, Interactions with Non-lymphoid Cells	NM_005944.5:665
SERINC1-mRNA	-0.372	0.123	-0.612	-0.132	0.773	0.654	0.913	0.0162	0.313	lm.nb	Glutamine metabolism, Metabolism	NM_020755.2:95
ADORA2A-mRNA	-1.5	0.494	-2.46	-0.53	0.354	0.181	0.693	0.0162	0.313	lm.nb	Activation, Costimulatory Molecules, Exhaustion	NM_000675.3:1095
PDK3-mRNA	0.842	0.283	0.288	1.4	1.79	1.22	2.63	0.0176	0.338	lm.nb	Metabolism, Oxidative phosphorylation, Phenotype, Vitamin A (RA) signaling	NM_005391.1:585
TRAV5-mRNA	1.44	0.489	0.485	2.4	2.72	1.4	5.28	0.0184	0.349	lm.nb	TCR Diversity	TCRVA_006.1:118
HAVCR2-mRNA	1.79	0.607	0.6	2.98	3.46	1.52	7.89	0.0185	0.349	lm.nb	Activation, Costimulatory Molecules, Exhaustion, T-cell exhaustion markers	NM_032782.3:955
SOS2-mRNA	1.3	0.443	0.437	2.17	2.47	1.35	4.51	0.0185	0.349	lm.nb	Activation, Cytotoxicity, JAK-STAT, MAPK and PI3K Signaling, Metabolism, mTOR, TCR signaling, Toxicity	NM_006939.2:3845
COX7C-mRNA	-1.09	0.377	-1.83	-0.348	0.471	0.282	0.786	0.0204	0.383	lm.nb	Metabolism, Oxidative phosphorylation	NM_001867.2:57
GARS-mRNA	0.432	0.15	0.138	0.726	1.35	1.1	1.65	0.0205	0.383	lm.nb	Metabolism, Mitochondrial biogenesis	NM_002047.2:1230
GZMA-mRNA	1.82	0.636	0.569	3.06	3.52	1.48	8.36	0.0214	0.397	lm.nb	Apoptosis, Cell Types, Cytotoxicity, Exhaustion, Innate-like T-cells, Phenotype, Toxicity	NM_006144.2:155
TICAM1-mRNA	1.23	0.438	0.372	2.09	2.35	1.29	4.26	0.0228	0.422	lm.nb	Apoptosis, Exhaustion, Innate-like T-cells, NF-kB, Phenotype, Toxicity	NM_014261.1:518
TRAV17-mRNA	0.709	0.255	0.21	1.21	1.64	1.16	2.31	0.0237	0.433	lm.nb	TCR Diversity	TCRVA_025.1:201
EOMES-mRNA	2.34	0.841	0.692	3.99	5.07	1.62	15.9	0.0238	0.433	lm.nb	Cell Types, Exhaustion, Innate-like T-cells, Phenotype, T-cell exhaustion markers	NM_005442.2:1670
CTSW-mRNA	1.27	0.456	0.375	2.16	2.41	1.3	4.48	0.0238	0.433	lm.nb	Apoptosis, Cell Types, Exhaustion	NM_001335.3:1075
TNF-mRNA	1.07	0.388	0.312	1.84	2.1	1.24	3.57	0.0245	0.444	lm.nb	Activation, Apoptosis, Cytotoxicity, Exhaustion, Innate-like T-cells, Interleukin Signaling, MAPK and PI3K Signaling, Metabolism, mTOR, NF-kB, Phenotype, TCR signaling, TGF-beta, Th17, Toxicity	NM_000594.2:1010
MAF-mRNA	-1.34	0.487	-2.3	-0.385	0.395	0.204	0.766	0.0251	0.451	lm.nb	Phenotype, Tfh, Th2	NM_005360.4:888
TRAC-mRNA	0.366	0.134	0.103	0.628	1.29	1.07	1.55	0.0257	0.46	lm.nb	Exhaustion, Interactions with Non-lymphoid Cells, TCR Diversity	ENST00000611116.1:361
ATP6V1F-mRNA	0.755	0.277	0.213	1.3	1.69	1.16	2.46	0.0258	0.46	lm.nb	Metabolism, mTOR, Oxidative phosphorylation	NM_001198909.1:673
HADHB-mRNA	0.52	0.191	0.146	0.895	1.43	1.11	1.86	0.0262	0.463	lm.nb	Lipid Metabolism, Metabolism	NM_000183.2:1174
DAP3-mRNA	0.834	0.307	0.233	1.44	1.78	1.18	2.7	0.0263	0.463	lm.nb	Metabolism, Mitochondrial biogenesis	NM_004632.3:795
TRBV6-5-mRNA	0.347	0.128	0.0963	0.597	1.27	1.07	1.51	0.0265	0.464	loglinear	TCR Diversity	TCRVB_014.1:142
TGIF2-mRNA	0.659	0.243	0.182	1.14	1.58	1.13	2.2	0.0267	0.464	lm.nb	Phenotype, TGF-beta	NM_021809.6:1270
FASN-mRNA	1.47	0.542	0.405	2.53	2.76	1.32	5.77	0.0267	0.464	lm.nb	Activation, Lipid Metabolism, Metabolism, Myc targets	NM_004104.4:5387
TRIM25-mRNA	0.432	0.16	0.119	0.745	1.35	1.09	1.68	0.0269	0.464	loglinear	NF-kB, Toxicity, Type II interferon signaling	NM_005082.4:3414
IDH3A-mRNA	1.38	0.514	0.369	2.38	2.6	1.29	5.22	0.028	0.48	lm.nb	Metabolism, Oxidative phosphorylation	NM_005530.2:1521
ICAM1-mRNA	2.09	0.782	0.56	3.63	4.27	1.47	12.4	0.0281	0.48	lm.nb	Cytotoxicity, Exhaustion, Interactions with Non-lymphoid Cells, NF-kB, Persistence, T-cell migration, Toxicity, Type II interferon signaling	NM_000201.2:2253
PKM-mRNA	1.16	0.439	0.302	2.02	2.24	1.23	4.06	0.0293	0.498	lm.nb	Glycolysis, Metabolism	NM_182471.1:2105
ACSL5-mRNA	1.29	0.487	0.334	2.24	2.44	1.26	4.73	0.0294	0.498	lm.nb	Lipid Metabolism, Metabolism	NM_203379.1:2109
CD84-mRNA	0.916	0.347	0.237	1.6	1.89	1.18	3.02	0.0296	0.498	lm.nb	Cell Types	NM_001184879.1:28
TRAV8-3-mRNA	-0.595	0.227	-1.04	-0.15	0.662	0.486	0.901	0.0305	0.511	lm.nb	TCR Diversity	TCRVA_011.1:49
TRBV19-mRNA	-0.766	0.293	-1.34	-0.192	0.588	0.395	0.876	0.0309	0.515	lm.nb	TCR Diversity	TCRVB_040.1:195
MTHFD1-mRNA	2.5	0.962	0.616	4.39	5.66	1.53	20.9	0.0316	0.524	loglinear	Metabolism, One-carbon metabolism	NM_005956.2:2675
CHMP3-mRNA	-0.551	0.218	-0.978	-0.124	0.683	0.508	0.918	0.0354	0.585	lm.nb	Autophagy, Metabolism	NM_016079.3:95
CPT1A-mRNA	0.742	0.294	0.165	1.32	1.67	1.12	2.49	0.0358	0.589	lm.nb	Circadian Clock, Lipid Metabolism, Mitochondrial biogenesis, Phenotype, Vitamin A (RA) signaling	NM_001876.3:1355
TRDC-mRNA	1.06	0.424	0.233	1.89	2.09	1.18	3.72	0.0364	0.595	lm.nb	TCR Diversity	ENST00000390477.1:310
ICOS-mRNA	-0.661	0.265	-1.18	-0.142	0.632	0.441	0.906	0.0371	0.603	lm.nb	Activation, Costimulatory Molecules, Exhaustion, TCR signaling	NM_012092.2:640
CASP8-mRNA	-0.781	0.313	-1.39	-0.168	0.582	0.38	0.89	0.0372	0.603	lm.nb	Apoptosis, Exhaustion, Innate-like T-cells, Phenotype	NM_001228.4:301
PRDM1-mRNA	1.48	0.595	0.314	2.64	2.79	1.24	6.25	0.0377	0.607	lm.nb	Phenotype, Treg	NM_182907.1:310
RDH14-mRNA	0.722	0.292	0.148	1.29	1.65	1.11	2.45	0.0388	0.624	lm.nb	Phenotype, Vitamin A (RA) signaling	NM_020905.3:585
PIK3C3-mRNA	-0.564	0.229	-1.01	-0.115	0.676	0.495	0.924	0.0394	0.629	lm.nb	Autophagy, Metabolism	NM_002647.2:1140
STAT2-mRNA	1.29	0.526	0.255	2.32	2.44	1.19	4.98	0.0402	0.64	lm.nb	Activation, JAK-STAT, Toxicity, Type I interferon signaling	NM_005419.3:1390
IRF9-mRNA	-0.374	0.153	-0.675	-0.0737	0.771	0.626	0.95	0.0406	0.641	lm.nb	Activation, JAK-STAT, Toxicity, Type I interferon signaling, Type II interferon signaling	NM_006084.4:385
TRAV6-mRNA	0.69	0.283	0.135	1.25	1.61	1.1	2.37	0.0407	0.641	lm.nb	TCR Diversity	TCRVA_007.1:183
OAT-mRNA	0.627	0.258	0.121	1.13	1.54	1.09	2.19	0.0412	0.644	lm.nb	Glutamine metabolism, Metabolism	NM_000274.3:775
CCL4/L1-mRNA	1.37	0.564	0.263	2.47	2.58	1.2	5.55	0.0414	0.644	lm.nb	Activation, Chemokine Signaling, Innate-like T-cells, NF-kB, Phenotype, Toxicity	NM_002984.2:201
TRBV9-mRNA	0.713	0.294	0.137	1.29	1.64	1.1	2.44	0.0414	0.644	lm.nb	TCR Diversity	TCRVB_025.1:175
TRBV15-mRNA	1.17	0.493	0.201	2.13	2.24	1.15	4.38	0.0455	0.703	lm.nb	TCR Diversity	TCRVB_037.1:187
TIGIT-mRNA	1.01	0.428	0.173	1.85	2.02	1.13	3.6	0.0457	0.704	lm.nb	Activation, Costimulatory Molecules, Exhaustion, T-cell exhaustion markers	NM_173799.2:1968
ATG7-mRNA	-0.438	0.186	-0.803	-0.0742	0.738	0.573	0.95	0.046	0.706	lm.nb	Activation, Antigen processing & presentation, Autophagy, Metabolism, Mitochondrial biogenesis	NM_001136031.2:406
SLC3A2-mRNA	0.349	0.149	0.0575	0.64	1.27	1.04	1.56	0.0469	0.716	lm.nb	Metabolism, mTOR	NM_001012662.2:1505
IFNG-mRNA	1.75	0.745	0.286	3.2	3.35	1.22	9.22	0.0471	0.716	lm.nb	Activation, Cytotoxicity, Innate-like T-cells, Interleukin Signaling, JAK-STAT, Phenotype, TCR signaling, TGF-beta, Th1, Toxicity, Type II interferon signaling	NM_000619.2:970
PRF1-mRNA	0.765	0.333	0.113	1.42	1.7	1.08	2.67	0.0505	0.764	lm.nb	Apoptosis, Cell Types, Cytotoxicity, Exhaustion, Innate-like T-cells, Phenotype, Toxicity	NM_005041.3:2120
FYN-mRNA	0.458	0.199	0.0672	0.848	1.37	1.05	1.8	0.0507	0.764	lm.nb	Activation, Cytotoxicity, TCR signaling, Toxicity	NM_002037.3:765
TRIM33-mRNA	-0.362	0.159	-0.675	-0.0496	0.778	0.627	0.966	0.0528	0.79	lm.nb	Phenotype, TGF-beta	NM_015906.3:3260
OAS3-mRNA	1.58	0.698	0.216	2.95	3	1.16	7.75	0.053	0.79	lm.nb	Toxicity, Type I interferon signaling, Type II interferon signaling	NM_006187.2:4980
PRKAB2-mRNA	1.17	0.516	0.159	2.18	2.25	1.12	4.54	0.0531	0.79	lm.nb	Autophagy, Circadian Clock, Lipid Metabolism, Mitochondrial biogenesis, mTOR	NM_005399.3:1600
NEDD8-mRNA	0.425	0.189	0.0552	0.794	1.34	1.04	1.73	0.0543	0.801	lm.nb	Phenotype, TGF-beta	NM_006156.2:330
TPR-mRNA	0.702	0.312	0.0911	1.31	1.63	1.07	2.48	0.0544	0.801	lm.nb	Cell Cycle, Glycolysis, Metabolism	NM_003292.2:6825
OASL-mRNA	1.25	0.556	0.161	2.34	2.38	1.12	5.06	0.0545	0.801	lm.nb	Toxicity, Type I interferon signaling, Type II interferon signaling	NM_198213.1:260
TRAF6-mRNA	-0.516	0.23	-0.966	-0.0659	0.699	0.512	0.955	0.0548	0.801	lm.nb	Activation, Autophagy, Innate-like T-cells, MAPK and PI3K Signaling, Metabolism, NF-kB, Phenotype, Toxicity	NM_145803.2:745
STAM-mRNA	0.652	0.291	0.0823	1.22	1.57	1.06	2.33	0.0551	0.803	lm.nb	Activation, JAK-STAT	NR_037774.1:626
KLRC1/2-mRNA	1.24	0.562	0.14	2.34	2.37	1.1	5.08	0.0582	0.844	lm.nb	Cytotoxicity, NKT Receptors, Toxicity	NM_002260.3:942
CD80-mRNA	1.23	0.563	0.124	2.33	2.34	1.09	5.03	0.0608	0.877	lm.nb	Activation, Costimulatory Molecules, Exhaustion, Innate-like T-cells, Phenotype	NM_005191.3:674
GRPEL1-mRNA	0.716	0.331	0.0668	1.37	1.64	1.05	2.58	0.0626	0.898	lm.nb	Metabolism, Mitochondrial biogenesis	NM_025196.2:955
CALM1-mRNA	-0.534	0.247	-1.02	-0.049	0.691	0.493	0.967	0.063	0.898	lm.nb	Activation, Metabolism, Mitochondrial biogenesis, NFAT, Phenotype, Wnt signaling	NM_006888.3:1683
COX4I1-mRNA	0.347	0.161	0.0318	0.662	1.27	1.02	1.58	0.063	0.898	lm.nb	Metabolism, Oxidative phosphorylation	NM_001318797.1:50
MPC2-mRNA	0.316	0.147	0.0283	0.604	1.25	1.02	1.52	0.0635	0.898	loglinear	Metabolism, Mitochondrial biogenesis, Oxidative phosphorylation	NM_001143674.1:285
PTGER4-mRNA	0.887	0.412	0.079	1.7	1.85	1.06	3.24	0.0636	0.898	lm.nb	Cell Types	NM_000958.2:976
CDC26-mRNA	0.932	0.434	0.0823	1.78	1.91	1.06	3.44	0.0638	0.898	lm.nb	Activation, Antigen processing & presentation, Cell Cycle, Metabolism	NM_139286.3:280
ATG14-mRNA	0.519	0.243	0.0426	0.995	1.43	1.03	1.99	0.0652	0.915	lm.nb	Autophagy, Metabolism, Mitochondrial biogenesis	NM_014924.3:4520
RARG-mRNA	0.697	0.327	0.056	1.34	1.62	1.04	2.53	0.0657	0.917	lm.nb	Phenotype, Vitamin A (RA) signaling	NM_000966.3:1540
SH3BP2-mRNA	0.651	0.307	0.05	1.25	1.57	1.04	2.38	0.0665	0.925	lm.nb	Cytotoxicity, Toxicity	NM_003023.4:4420
TRBV5-1-mRNA	-0.877	0.418	-1.7	-0.0585	0.544	0.309	0.96	0.0689	0.955	lm.nb	TCR Diversity	TCRVB_006.1:194
PFKL-mRNA	0.454	0.217	0.0285	0.879	1.37	1.02	1.84	0.0699	0.963	lm.nb	Glycolysis, Metabolism	NM_001002021.1:2410
TRAV24-mRNA	1.4	0.669	0.0865	2.71	2.63	1.06	6.54	0.0701	0.963	lm.nb	TCR Diversity	TCRVA_032.1:88
JUNB-mRNA	-0.519	0.249	-1.01	-0.03	0.698	0.497	0.979	0.0711	0.973	lm.nb	Activation, Phenotype, TCR signaling, TGF-beta	NM_002229.2:1155
TRAV14-mRNA	0.492	0.238	0.0243	0.959	1.41	1.02	1.94	0.0731	0.995	lm.nb	TCR Diversity	TCRVA_023.1:232
RELA-mRNA	-0.373	0.181	-0.728	-0.0182	0.772	0.604	0.987	0.0733	0.995	loglinear	Activation, Apoptosis, Exhaustion, Innate-like T-cells, Interleukin Signaling, MAPK and PI3K Signaling, NF-kB, Phenotype, TCR signaling, Th1, Th9, Toxicity	NM_021975.3:1990
NDUFA4-mRNA	0.572	0.279	0.0249	1.12	1.49	1.02	2.17	0.0746	1	lm.nb	Metabolism, Oxidative phosphorylation	NM_002489.2:35
ISG15-mRNA	0.745	0.363	0.0322	1.46	1.68	1.02	2.75	0.0747	1	lm.nb	Toxicity, Type I interferon signaling	NM_005101.3:305
RPL23-mRNA	0.249	0.121	0.0108	0.487	1.19	1.01	1.4	0.0747	1	lm.nb	Activation, Myc targets	NM_000978.3:71
MX1-mRNA	1.2	0.584	0.0504	2.34	2.29	1.04	5.07	0.0749	1	lm.nb	Toxicity, Type I interferon signaling	NM_002462.2:1485
TRGC2-mRNA	0.887	0.44	0.0244	1.75	1.85	1.02	3.36	0.0786	1	lm.nb	TCR Diversity	ENST00000436911.1:297
SOCS4-mRNA	0.572	0.286	0.0115	1.13	1.49	1.01	2.19	0.0805	1	lm.nb	Activation, JAK-STAT	NM_199421.1:805
IL12RB2-mRNA	0.606	0.304	0.0104	1.2	1.52	1.01	2.3	0.0813	1	lm.nb	Activation, Interleukin Signaling, JAK-STAT, Phenotype, Th1, Toxicity	NM_001559.2:1315
TRAV8-2-mRNA	0.319	0.161	0.00438	0.634	1.25	1	1.55	0.0821	1	lm.nb	TCR Diversity	TCRVA_010.1:206
TRBV7-9-mRNA	0.392	0.198	0.00412	0.78	1.31	1	1.72	0.0829	1	lm.nb	Exhaustion, Interactions with Non-lymphoid Cells, TCR Diversity	TCRVB_024.1:13
ATP5PD-mRNA	-0.274	0.138	-0.545	-0.00244	0.827	0.685	0.998	0.0834	1	lm.nb	Metabolism, Mitochondrial biogenesis, Oxidative phosphorylation	NM_006356.2:160
CX3CR1-mRNA	1.11	0.565	0.00339	2.22	2.16	1	4.65	0.0849	1	lm.nb	Activation, Chemokine Signaling, Toxicity	NM_001337.3:1040
NFATC1-mRNA	1.04	0.529	0.00235	2.08	2.06	1	4.22	0.0851	1	lm.nb	Activation, Cytotoxicity, MAPK and PI3K Signaling, NFAT, Phenotype, TCR signaling, Toxicity, Wnt signaling	NM_172389.1:1984
DIABLO-mRNA	0.377	0.192	0.000601	0.754	1.3	1	1.69	0.0852	1	lm.nb	Apoptosis, Exhaustion, Metabolism, Mitochondrial biogenesis	NM_138930.2:855
PSPH-mRNA	1.21	0.622	-0.00589	2.43	2.32	0.996	5.4	0.0869	1	lm.nb	Glutamine metabolism, Metabolism	NM_004577.3:225
TFB2M-mRNA	0.581	0.3	-0.0067	1.17	1.5	0.995	2.25	0.0887	1	lm.nb	Metabolism, Mitochondrial biogenesis	NM_022366.2:65
SMAD2-mRNA	0.314	0.162	-0.00384	0.631	1.24	0.997	1.55	0.0889	1	lm.nb	Cell Cycle, Metabolism, Phenotype, TGF-beta, Th17, Th9, Treg	NM_005901.5:1678
CREB1-mRNA	2.04	1.05	-0.0318	4.1	4.1	0.978	17.2	0.0897	1	loglinear	Activation, Circadian Clock, MAPK and PI3K Signaling, Metabolism, Mitochondrial biogenesis, Notch, Phenotype	NM_004379.3:618
SOCS5-mRNA	0.836	0.434	-0.0153	1.69	1.78	0.989	3.22	0.0905	1	lm.nb	Activation, JAK-STAT	NM_014011.4:660
HLA-E-mRNA	0.416	0.216	-0.00777	0.84	1.33	0.995	1.79	0.0905	1	lm.nb	Activation, Antigen processing & presentation, Exhaustion, Interactions with Non-lymphoid Cells, Toxicity, Type I interferon signaling, Type II interferon signaling	NM_005516.4:1204
NDUFB9-mRNA	-0.713	0.373	-1.44	0.0182	0.61	0.367	1.01	0.0924	1	lm.nb	Metabolism, Oxidative phosphorylation	NM_005005.2:80
TRAV4-mRNA	-0.447	0.235	-0.907	0.0127	0.734	0.533	1.01	0.0931	1	lm.nb	TCR Diversity	TCRVA_005.1:159
FOS-mRNA	1.31	0.691	-0.0435	2.66	2.48	0.97	6.34	0.0944	1	lm.nb	Activation, Apoptosis, Exhaustion, Innate-like T-cells, MAPK and PI3K Signaling, Phenotype, TCR signaling	NM_005252.2:1475
SMARCA4-mRNA	0.378	0.199	-0.0128	0.768	1.3	0.991	1.7	0.0946	1	lm.nb	Phenotype, Wnt signaling	NM_001128849.1:1480
TRBV4-2-mRNA	-0.472	0.251	-0.964	0.0197	0.721	0.513	1.01	0.0967	1	lm.nb	TCR Diversity	TCRVB_004.1:138
PECAM1-mRNA	1.11	0.589	-0.0483	2.26	2.15	0.967	4.79	0.0972	1	lm.nb	Persistence, Phenotype, T-cell migration	NM_000442.3:1365
MAX-mRNA	-0.425	0.228	-0.871	0.0216	0.745	0.547	1.02	0.0991	1	lm.nb	Activation, Cell Cycle, MAPK and PI3K Signaling, Metabolism	NM_002382.3:240
STAT4-mRNA	0.381	0.206	-0.0227	0.784	1.3	0.984	1.72	0.102	1	lm.nb	Activation, JAK-STAT, Phenotype, Th1	NM_003151.2:789
SLAMF7-mRNA	1.38	0.757	-0.1	2.87	2.61	0.933	7.3	0.105	1	lm.nb	Exhaustion, Interactions with Non-lymphoid Cells, NKT Receptors, Toxicity	NM_021181.4:1122
TRBV7-2-mRNA	-0.565	0.31	-1.17	0.0433	0.676	0.443	1.03	0.106	1	lm.nb	TCR Diversity	TCRVB_018.1:117
IKBKE-mRNA	0.732	0.405	-0.062	1.53	1.66	0.958	2.88	0.108	1	lm.nb	Innate-like T-cells, Phenotype	NM_014002.2:2470
CD28-mRNA	-0.708	0.396	-1.48	0.0683	0.612	0.357	1.05	0.112	1	lm.nb	Activation, Costimulatory Molecules, Exhaustion, TCR signaling	NM_001243078.1:2065
ALDOA-mRNA	0.365	0.205	-0.0369	0.767	1.29	0.975	1.7	0.113	1	lm.nb	Glycolysis, Metabolism	NM_184041.2:1455
TIMP1-mRNA	-0.577	0.326	-1.22	0.0618	0.67	0.43	1.04	0.115	1	lm.nb	Activation, Interleukin Signaling, Toxicity	NM_003254.2:329
PRKCB-mRNA	0.316	0.179	-0.0344	0.667	1.25	0.976	1.59	0.115	1	lm.nb	Activation, Cell Cycle, MAPK and PI3K Signaling, Metabolism, mTOR, NF-kB, Persistence, Phenotype, T-cell migration, Toxicity, Wnt signaling	NM_212535.1:1750
MAML2-mRNA	-0.472	0.27	-1	0.0578	0.721	0.499	1.04	0.119	1	lm.nb	Notch, Phenotype, Th1	NM_032427.2:1890
IL4R-mRNA	0.746	0.432	-0.101	1.59	1.68	0.932	3.02	0.123	1	lm.nb	Activation, Interleukin Signaling, JAK-STAT, MAPK and PI3K Signaling, Phenotype, Th2, Toxicity	NM_000418.3:1510
TBX21-mRNA	1.15	0.672	-0.163	2.47	2.23	0.893	5.54	0.124	1	lm.nb	Cell Types, Innate-like T-cells, Phenotype, Th1, Th17, Th2	NM_013351.1:890
LPAR6-mRNA	-0.628	0.366	-1.35	0.0905	0.647	0.393	1.06	0.125	1	lm.nb	Activation, MAPK and PI3K Signaling	NM_005767.3:1210
PPAT-mRNA	0.769	0.452	-0.117	1.66	1.7	0.922	3.15	0.127	1	lm.nb	Activation, Myc targets	NM_002703.3:1210
ACADVL-mRNA	-0.25	0.148	-0.541	0.0402	0.841	0.687	1.03	0.13	1	lm.nb	Lipid Metabolism, Metabolism	NM_001270447.1:296
DDIT4-mRNA	1.27	0.753	-0.206	2.74	2.41	0.867	6.7	0.13	1	lm.nb	Activation, Autophagy, MAPK and PI3K Signaling, Metabolism, mTOR	NM_019058.2:85
TRBV20-1-mRNA	-0.395	0.235	-0.854	0.0653	0.761	0.553	1.05	0.131	1	lm.nb	TCR Diversity	TCRVB_041.1:95
UBA5-mRNA	0.616	0.367	-0.104	1.34	1.53	0.93	2.52	0.132	1	lm.nb	Activation, Antigen processing & presentation	NM_198329.2:778
KLRG1-mRNA	-0.772	0.47	-1.69	0.15	0.585	0.309	1.11	0.139	1	lm.nb	Exhaustion, Interactions with Non-lymphoid Cells, NKT Receptors, T-cell exhaustion markers, Toxicity	NM_001329099.1:462
TRBV11-2-mRNA	0.312	0.19	-0.0613	0.684	1.24	0.958	1.61	0.14	1	lm.nb	TCR Diversity	TCRVB_030.1:131
IFI30-mRNA	3.01	1.84	-0.602	6.63	8.07	0.659	98.8	0.141	1	loglinear	Activation, Antigen processing & presentation, Toxicity, Type II interferon signaling	NM_006332.3:385
CTNNB1-mRNA	0.295	0.181	-0.0593	0.649	1.23	0.96	1.57	0.141	1	lm.nb	Apoptosis, Exhaustion, Persistence, Phenotype, T-cell migration, Wnt signaling	NM_001098210.1:1815
CPT1B-mRNA	-0.518	0.318	-1.14	0.105	0.698	0.453	1.08	0.142	1	lm.nb	Lipid Metabolism, Metabolism, Mitochondrial biogenesis, Phenotype, Vitamin A (RA) signaling	NM_004377.3:1654
TRBV5-6-mRNA	0.878	0.539	-0.179	1.93	1.84	0.884	3.82	0.142	1	lm.nb	TCR Diversity	TCRVB_009.1:145
TRAV12-3-mRNA	-0.404	0.25	-0.893	0.0854	0.756	0.538	1.06	0.144	1	lm.nb	TCR Diversity	TCRVA_020.1:99
MFN2-mRNA	0.778	0.481	-0.165	1.72	1.71	0.892	3.29	0.144	1	lm.nb	Metabolism, Mitochondrial biogenesis	NM_014874.3:2010
GATA3-mRNA	0.471	0.291	-0.1	1.04	1.39	0.933	2.06	0.145	1	lm.nb	Innate-like T-cells, Phenotype, Th1, Th2, Th9	NM_001002295.1:1691
GZMM-mRNA	-0.495	0.307	-1.1	0.106	0.709	0.468	1.08	0.145	1	lm.nb	Apoptosis, Cytotoxicity, Exhaustion, Innate-like T-cells, Phenotype, Toxicity	NM_005317.2:669
TRAT1-mRNA	-0.28	0.175	-0.624	0.0629	0.823	0.649	1.04	0.148	1	lm.nb	Cell Types	NM_016388.2:770
DHFR2-mRNA	-0.799	0.504	-1.79	0.189	0.575	0.29	1.14	0.152	1	lm.nb	Metabolism, One-carbon metabolism	NM_001195643.1:352
PDK1-mRNA	-0.592	0.377	-1.33	0.147	0.663	0.398	1.11	0.155	1	lm.nb	Metabolism, Oxidative phosphorylation, Phenotype, Vitamin A (RA) signaling	NM_002610.3:1170
TRAV20-mRNA	-0.939	0.608	-2.13	0.252	0.521	0.228	1.19	0.161	1	lm.nb	TCR Diversity	TCRVA_028.1:136
PPP2R5D-mRNA	1.68	1.09	-0.465	3.82	3.2	0.725	14.2	0.163	1	loglinear	Activation, Cell Cycle, Glycolysis, MAPK and PI3K Signaling, Metabolism, Phenotype, Wnt signaling	NM_006245.2:880
OAS2-mRNA	0.314	0.207	-0.0916	0.719	1.24	0.938	1.65	0.168	1	lm.nb	Toxicity, Type I interferon signaling, Type II interferon signaling	NM_016817.2:480
COX16-mRNA	0.742	0.49	-0.218	1.7	1.67	0.86	3.26	0.168	1	lm.nb	Metabolism, Mitochondrial biogenesis, Oxidative phosphorylation	NM_001204090.1:22
GFM1-mRNA	0.966	0.638	-0.284	2.22	1.95	0.821	4.64	0.168	1	lm.nb	Metabolism, Mitochondrial biogenesis	NM_024996.5:1610
SERINC3-mRNA	-0.206	0.138	-0.477	0.0642	0.867	0.719	1.05	0.173	1	lm.nb	Glutamine metabolism, Metabolism	NM_006811.2:185
ITGB2-mRNA	0.604	0.407	-0.194	1.4	1.52	0.874	2.64	0.176	1	lm.nb	Cytotoxicity, Exhaustion, Interactions with Non-lymphoid Cells, Persistence, T-cell migration, Toxicity	NM_000211.2:520
MAP2K2-mRNA	-0.607	0.411	-1.41	0.198	0.657	0.376	1.15	0.178	1	lm.nb	Activation, Apoptosis, Autophagy, Exhaustion, Innate-like T-cells, MAPK and PI3K Signaling, Metabolism, mTOR, Phenotype, TCR signaling	NM_030662.3:839
TRAV12-1-mRNA	0.369	0.256	-0.132	0.87	1.29	0.913	1.83	0.186	1	lm.nb	TCR Diversity	TCRVA_018.1:140
SLC25A20-mRNA	0.312	0.217	-0.113	0.736	1.24	0.925	1.67	0.188	1	lm.nb	Lipid Metabolism, Metabolism	NM_000387.5:1458
CD45R0-mRNA	0.613	0.427	-0.223	1.45	1.53	0.857	2.73	0.189	1	lm.nb	Activation, Cell Types, TCR signaling	NM_080921.3:258
TRAV35-mRNA	0.689	0.482	-0.257	1.63	1.61	0.837	3.1	0.191	1	lm.nb	TCR Diversity	TCRVA_040.1:216
PPARA-mRNA	-0.4	0.281	-0.95	0.151	0.758	0.517	1.11	0.193	1	lm.nb	Circadian Clock, Metabolism, Mitochondrial biogenesis	NM_001001928.2:266
OAS1-mRNA	1.06	0.761	-0.431	2.55	2.09	0.742	5.87	0.201	1	lm.nb	Toxicity, Type I interferon signaling, Type II interferon signaling	NM_001032409.1:805
TRBV7-8-mRNA	0.576	0.415	-0.237	1.39	1.49	0.849	2.62	0.202	1	lm.nb	TCR Diversity	TCRVB_023.1:194
RAC2-mRNA	0.488	0.355	-0.207	1.18	1.4	0.866	2.27	0.206	1	lm.nb	Activation, Cytotoxicity, MAPK and PI3K Signaling, Persistence, Phenotype, T-cell migration, Toxicity, Wnt signaling	NM_002872.4:341
TRAV22-mRNA	0.324	0.237	-0.14	0.788	1.25	0.907	1.73	0.209	1	loglinear	TCR Diversity	TCRVA_030.1:183
IFNAR1-mRNA	0.252	0.184	-0.109	0.613	1.19	0.927	1.53	0.209	1	lm.nb	Activation, Cytotoxicity, Innate-like T-cells, JAK-STAT, MAPK and PI3K Signaling, Phenotype, Toxicity, Type I interferon signaling	NM_000629.2:782
TRAV10-mRNA	0.405	0.298	-0.18	0.989	1.32	0.883	1.99	0.212	1	loglinear	TCR Diversity	TCRVA_016.1:164
XAF1-mRNA	0.282	0.208	-0.125	0.688	1.22	0.917	1.61	0.212	1	lm.nb	Toxicity, Type I interferon signaling	NM_199139.2:313
CD96-mRNA	0.318	0.236	-0.145	0.781	1.25	0.905	1.72	0.215	1	lm.nb	Exhaustion, Interactions with Non-lymphoid Cells, NKT Receptors, Toxicity	NM_005816.4:428
ID2-mRNA	0.616	0.458	-0.281	1.51	1.53	0.823	2.85	0.215	1	lm.nb	Innate-like T-cells, Phenotype, TGF-beta	NM_002166.4:505
TYK2-mRNA	-0.212	0.158	-0.522	0.097	0.863	0.696	1.07	0.215	1	lm.nb	Activation, Interleukin Signaling, JAK-STAT, Phenotype, Th1, Th17, Toxicity, Treg, Type I interferon signaling	NM_003331.4:1980
TRIM34-mRNA	0.921	0.686	-0.424	2.27	1.89	0.746	4.81	0.216	1	lm.nb	Toxicity, Type II interferon signaling	NM_130390.2:573
TCF7-mRNA	0.502	0.377	-0.236	1.24	1.42	0.849	2.36	0.219	1	lm.nb	Phenotype, Wnt signaling	NM_201633.2:519
IL12RB1-mRNA	-0.385	0.294	-0.961	0.191	0.766	0.514	1.14	0.227	1	lm.nb	Activation, Interleukin Signaling, JAK-STAT, Phenotype, Th1, Th17, Toxicity	NM_005535.1:976
TRGV3/5-mRNA	0.945	0.725	-0.477	2.37	1.93	0.719	5.16	0.229	1	lm.nb	TCR Diversity	ENST00000390346.1:376
CD7-mRNA	0.295	0.229	-0.153	0.743	1.23	0.9	1.67	0.232	1	lm.nb	Cell Cycle, Metabolism	NM_006137.6:440
HDAC7-mRNA	0.394	0.305	-0.204	0.992	1.31	0.868	1.99	0.233	1	lm.nb	Notch, Phenotype	NM_001098416.2:416
TRGC1-mRNA	0.462	0.359	-0.241	1.16	1.38	0.846	2.24	0.234	1	lm.nb	TCR Diversity	ENST00000443402.1:984
CD6-mRNA	-0.555	0.441	-1.42	0.308	0.68	0.374	1.24	0.243	1	lm.nb	Cell Types	NM_001254751.1:1722
AFDN-mRNA	-0.493	0.392	-1.26	0.275	0.711	0.417	1.21	0.244	1	lm.nb	Persistence, T-cell migration	NM_001040000.2:3780
NCAM1-mRNA	-0.667	0.536	-1.72	0.383	0.63	0.304	1.3	0.248	1	lm.nb	Toxicity, Type II interferon signaling	NM_000615.5:1620
SLC2A11-mRNA	-0.796	0.643	-2.06	0.465	0.576	0.24	1.38	0.251	1	lm.nb	Glycolysis, Metabolism	NM_030807.4:492
TRBV6-6-mRNA	0.712	0.58	-0.424	1.85	1.64	0.745	3.6	0.254	1	lm.nb	TCR Diversity	ENST00000390371.1:163
PLCG1-mRNA	-0.283	0.231	-0.735	0.169	0.822	0.601	1.12	0.255	1	lm.nb	Activation, NF-kB, Persistence, T-cell migration, TCR signaling, Toxicity	NM_002660.2:2290
TRAV27-mRNA	0.719	0.587	-0.431	1.87	1.65	0.741	3.66	0.255	1	lm.nb	TCR Diversity	TCRVA_036.1:69
CCR2-mRNA	-0.802	0.657	-2.09	0.486	0.573	0.235	1.4	0.257	1	lm.nb	Activation, Chemokine Signaling, Toxicity	NM_001123041.2:743
STAT1-mRNA	0.451	0.37	-0.274	1.18	1.37	0.827	2.26	0.258	1	lm.nb	Activation, Innate-like T-cells, JAK-STAT, Notch, Phenotype, Th1	NM_139266.1:455
IRF4-mRNA	0.223	0.184	-0.137	0.583	1.17	0.909	1.5	0.26	1	lm.nb	Activation, Exhaustion, Interleukin Signaling, Phenotype, T-cell exhaustion markers, Tfh, Th17, Th9, Toxicity, Treg, Type I interferon signaling, Type II interferon signaling	NM_002460.1:325
MTHFS-mRNA	0.205	0.171	-0.13	0.541	1.15	0.914	1.46	0.265	1	loglinear	Metabolism, One-carbon metabolism	NM_006441.2:530
TRDV1-mRNA	0.473	0.395	-0.302	1.25	1.39	0.811	2.37	0.266	1	lm.nb	TCR Diversity	ENST00000390452.1:247
TRAF3-mRNA	0.337	0.284	-0.22	0.894	1.26	0.859	1.86	0.27	1	lm.nb	Innate-like T-cells, NF-kB, Phenotype, Toxicity	NM_145725.2:720
FOXO1-mRNA	0.686	0.579	-0.448	1.82	1.61	0.733	3.53	0.27	1	lm.nb	Phenotype, Treg	NM_002015.3:1526
TRAV8-6-mRNA	0.37	0.314	-0.245	0.984	1.29	0.844	1.98	0.272	1	lm.nb	TCR Diversity	TCRVA_013.1:206
CD4-mRNA	-0.599	0.51	-1.6	0.401	0.66	0.33	1.32	0.274	1	lm.nb	Activation, TCR signaling	NM_000616.4:975
IL6R-mRNA	-0.844	0.721	-2.26	0.569	0.557	0.209	1.48	0.275	1	lm.nb	Activation, Interleukin Signaling, JAK-STAT, MAPK and PI3K Signaling, Phenotype, Tfh, Th17, Toxicity	NM_000565.2:993
TRAV21-mRNA	1.23	1.07	-0.875	3.34	2.35	0.545	10.1	0.285	1	loglinear	TCR Diversity	TCRVA_029.1:176
VAV1-mRNA	0.405	0.356	-0.293	1.1	1.32	0.816	2.15	0.288	1	lm.nb	Activation, Cytotoxicity, Persistence, T-cell migration, TCR signaling, Toxicity	NM_005428.2:764
TRBV27-mRNA	0.279	0.247	-0.205	0.764	1.21	0.868	1.7	0.291	1	lm.nb	TCR Diversity	TCRVB_044.1:162
HLA-DRB1-mRNA	0.991	0.878	-0.729	2.71	1.99	0.603	6.55	0.291	1	lm.nb	Activation, Antigen processing & presentation, Toxicity, Type II interferon signaling	NM_002124.3:747
WAS-mRNA	0.12	0.107	-0.0901	0.329	1.09	0.939	1.26	0.296	1	loglinear	Activation, Chemokine Signaling, Toxicity	NM_000377.2:90
CD8B-mRNA	0.507	0.454	-0.382	1.4	1.42	0.767	2.63	0.296	1	lm.nb	Activation, Cell Types, Exhaustion, Interactions with Non-lymphoid Cells, TCR signaling	NM_172099.2:439
PGK1-mRNA	0.287	0.257	-0.217	0.792	1.22	0.86	1.73	0.296	1	lm.nb	Glycolysis, Metabolism	NM_000291.2:1030
MAP3K14-mRNA	0.27	0.243	-0.205	0.746	1.21	0.867	1.68	0.298	1	lm.nb	Activation, Apoptosis, Exhaustion, MAPK and PI3K Signaling, NF-kB, TCR signaling, Toxicity	NM_003954.1:620
TRBV4-3-mRNA	0.764	0.691	-0.59	2.12	1.7	0.664	4.34	0.301	1	lm.nb	TCR Diversity	TCRVB_005.1:138
TRBV18-mRNA	-0.338	0.307	-0.94	0.264	0.791	0.521	1.2	0.303	1	lm.nb	TCR Diversity	TCRVB_039.1:156
SDHB-mRNA	0.151	0.137	-0.118	0.419	1.11	0.922	1.34	0.303	1	loglinear	Metabolism, Oxidative phosphorylation	NM_003000.2:245
IL10RA-mRNA	0.324	0.296	-0.255	0.904	1.25	0.838	1.87	0.304	1	lm.nb	Activation, Interleukin Signaling, JAK-STAT, Phenotype, Toxicity, Treg	NM_001558.2:150
TRAV13-2-mRNA	0.614	0.563	-0.489	1.72	1.53	0.712	3.29	0.307	1	lm.nb	TCR Diversity	TCRVA_022.1:99
CD45RA-mRNA	-1.03	0.957	-2.9	0.847	0.49	0.134	1.8	0.314	1	lm.nb	Activation, Cell Types, TCR signaling	NM_002838.4:258
FCGR3A/B-mRNA	0.714	0.669	-0.596	2.02	1.64	0.661	4.07	0.317	1	lm.nb	Cell Types, Cytotoxicity, Toxicity	NM_000570.4:696
PTPRC-mRNA	-0.156	0.146	-0.442	0.131	0.898	0.736	1.09	0.318	1	lm.nb	Activation, Cell Types, TCR signaling	NM_080921.2:90
IFNGR1-mRNA	0.288	0.271	-0.243	0.819	1.22	0.845	1.76	0.319	1	lm.nb	Activation, Cytotoxicity, JAK-STAT, Phenotype, Th1, Toxicity, Type II interferon signaling	NM_000416.2:392
IFITM3-mRNA	1.04	0.981	-0.885	2.96	2.05	0.542	7.79	0.321	1	lm.nb	Toxicity, Type I interferon signaling	NM_021034.2:40
NPRL3-mRNA	0.466	0.445	-0.406	1.34	1.38	0.755	2.53	0.326	1	lm.nb	Metabolism, mTOR	NM_001039476.2:1145
CCL3/L1-mRNA	0.801	0.771	-0.709	2.31	1.74	0.612	4.96	0.329	1	lm.nb	Activation, Chemokine Signaling, Exhaustion, Innate-like T-cells, Phenotype, T-cell exhaustion markers, Toxicity	NM_002983.2:159
LAMP1-mRNA	0.183	0.176	-0.163	0.528	1.13	0.893	1.44	0.331	1	lm.nb	Autophagy, Metabolism	NM_005561.3:730
GLS-mRNA	0.116	0.112	-0.104	0.335	1.08	0.93	1.26	0.332	1	lm.nb	Glutamine metabolism, Metabolism	NM_014905.3:985
SMAD3-mRNA	0.213	0.21	-0.198	0.625	1.16	0.871	1.54	0.34	1	lm.nb	Cell Cycle, Metabolism, Notch, Phenotype, TGF-beta, Th17, Th9, Treg, Wnt signaling	NM_005902.3:4220
RAI1-mRNA	-0.754	0.766	-2.26	0.747	0.593	0.209	1.68	0.354	1	lm.nb	Circadian Clock, Metabolism	NM_030665.3:4652
TRAV38-1-mRNA	-0.222	0.234	-0.681	0.236	0.857	0.624	1.18	0.369	1	lm.nb	TCR Diversity	TCRVA_042.1:250
CTSD-mRNA	-0.637	0.678	-1.97	0.691	0.643	0.256	1.61	0.375	1	lm.nb	Activation, Antigen processing & presentation, Apoptosis, Autophagy, Exhaustion, Metabolism	NM_001909.3:1495
TRAV9-2-mRNA	-0.41	0.437	-1.27	0.447	0.752	0.415	1.36	0.376	1	lm.nb	TCR Diversity	TCRVA_015.1:31
PTK2B-mRNA	-0.325	0.348	-1.01	0.356	0.798	0.498	1.28	0.377	1	lm.nb	Cytotoxicity, Persistence, T-cell migration, Toxicity	NM_004103.3:735
STAT5B-mRNA	0.271	0.29	-0.298	0.84	1.21	0.813	1.79	0.378	1	lm.nb	Activation, JAK-STAT, Phenotype, Th2	NM_012448.3:200
RPL3-mRNA	-0.27	0.294	-0.847	0.306	0.829	0.556	1.24	0.385	1	lm.nb	Activation, Myc targets	NM_001033853.1:145
HLA-DRA-mRNA	0.807	0.887	-0.931	2.55	1.75	0.525	5.84	0.389	1	lm.nb	Activation, Antigen processing & presentation, Toxicity, Type II interferon signaling	NM_019111.3:335
IFI6-mRNA	0.834	0.917	-0.964	2.63	1.78	0.513	6.2	0.39	1	lm.nb	Toxicity, Type I interferon signaling	NM_002038.3:432
TRBV28-mRNA	0.548	0.606	-0.64	1.74	1.46	0.642	3.33	0.392	1	lm.nb	TCR Diversity	TCRVB_045.1:47
SELPLG-mRNA	-0.682	0.764	-2.18	0.815	0.623	0.221	1.76	0.398	1	lm.nb	NKT Receptors, Toxicity	NM_003006.3:2297
TRBV25-1-mRNA	0.431	0.483	-0.516	1.38	1.35	0.699	2.6	0.399	1	lm.nb	TCR Diversity	TCRVB_043.1:181
TRAV39-mRNA	0.489	0.556	-0.601	1.58	1.4	0.659	2.99	0.405	1	lm.nb	TCR Diversity	TCRVA_044.1:49
PTGER2-mRNA	0.822	0.962	-1.06	2.71	1.77	0.478	6.53	0.418	1	lm.nb	Exhaustion, T-cell exhaustion markers	NM_000956.2:1410
NFIL3-mRNA	0.27	0.317	-0.351	0.891	1.21	0.784	1.85	0.42	1	lm.nb	Circadian Clock, Innate-like T-cells, Metabolism, Phenotype	NM_005384.2:1795
ALDH3A2-mRNA	0.204	0.24	-0.266	0.675	1.15	0.831	1.6	0.42	1	lm.nb	Glycolysis, Lipid Metabolism	NM_001031806.1:890
HLA-DQA1-mRNA	2.15	2.53	-2.81	7.12	4.44	0.142	139	0.42	1	loglinear	Activation, Antigen processing & presentation, Toxicity, Type II interferon signaling	NM_002122.3:261
TRAV13-1-mRNA	-0.192	0.227	-0.637	0.254	0.876	0.643	1.19	0.424	1	lm.nb	TCR Diversity	TCRVA_021.1:189
NKG7-mRNA	0.335	0.4	-0.449	1.12	1.26	0.732	2.17	0.427	1	lm.nb	Cell Types	NM_005601.3:632
TRAF5-mRNA	-0.282	0.342	-0.952	0.387	0.822	0.517	1.31	0.433	1	lm.nb	NF-kB, Toxicity	NM_001033910.2:1690
ADAR-mRNA	0.19	0.233	-0.266	0.646	1.14	0.832	1.56	0.437	1	lm.nb	Toxicity, Type I interferon signaling	NM_001111.3:6091
TGFBR2-mRNA	-0.214	0.263	-0.729	0.301	0.862	0.603	1.23	0.439	1	lm.nb	Activation, MAPK and PI3K Signaling, Phenotype, TGF-beta, Th17, Th9, Treg	NM_001024847.1:1760
TRBV7-6-mRNA	0.5	0.617	-0.709	1.71	1.41	0.612	3.27	0.441	1	lm.nb	TCR Diversity	TCRVB_021.1:76
VSIR-mRNA	-0.368	0.456	-1.26	0.526	0.775	0.417	1.44	0.443	1	lm.nb	Activation, Costimulatory Molecules, Exhaustion	NM_022153.1:1955
TRAV29-mRNA	0.13	0.161	-0.187	0.446	1.09	0.879	1.36	0.445	1	loglinear	TCR Diversity	TCRVA_037.1:193
CCL5-mRNA	0.258	0.321	-0.372	0.888	1.2	0.773	1.85	0.446	1	lm.nb	Activation, Chemokine Signaling, Innate-like T-cells, Phenotype, Toxicity	NM_002985.2:280
CD9-mRNA	0.896	1.12	-1.31	3.1	1.86	0.404	8.58	0.448	1	lm.nb	Persistence, T-cell migration	NM_001769.2:405
TRBV2-mRNA	-0.179	0.227	-0.624	0.266	0.883	0.649	1.2	0.453	1	lm.nb	TCR Diversity	TCRVB_001.1:220
GZMH-mRNA	0.409	0.519	-0.609	1.43	1.33	0.656	2.69	0.454	1	lm.nb	Apoptosis, Cell Types, Cytotoxicity, Exhaustion, Toxicity	NM_033423.3:705
TRBV4-1-mRNA	0.352	0.456	-0.542	1.25	1.28	0.687	2.37	0.462	1	lm.nb	TCR Diversity	TCRVB_003.1:143
IRF7-mRNA	-0.275	0.36	-0.98	0.43	0.826	0.507	1.35	0.466	1	lm.nb	Innate-like T-cells, Phenotype, Toxicity, Type I interferon signaling, Type II interferon signaling	NM_001572.3:1763
JAK1-mRNA	0.179	0.234	-0.281	0.638	1.13	0.823	1.56	0.468	1	lm.nb	Activation, JAK-STAT, MAPK and PI3K Signaling, Phenotype, Th1, Th17, Toxicity, Treg, Type I interferon signaling, Type II interferon signaling	NM_002227.1:285
SMAD5-mRNA	0.348	0.46	-0.554	1.25	1.27	0.681	2.38	0.471	1	lm.nb	Phenotype, TGF-beta	NM_005903.5:1044
PDCD1LG2-mRNA	0.678	0.91	-1.11	2.46	1.6	0.465	5.51	0.478	1	lm.nb	Activation, Costimulatory Molecules, Exhaustion	NM_025239.3:235
TRBC1/2-mRNA	-0.087	0.117	-0.316	0.142	0.941	0.803	1.1	0.478	1	lm.nb	TCR Diversity	ENST00000466254.1:282
TSC2-mRNA	-0.134	0.184	-0.494	0.226	0.911	0.71	1.17	0.486	1	lm.nb	Activation, Autophagy, MAPK and PI3K Signaling, Metabolism, mTOR	NM_000548.3:2380
TRIM22-mRNA	0.154	0.211	-0.259	0.567	1.11	0.835	1.48	0.487	1	lm.nb	Toxicity, Type II interferon signaling	NM_006074.3:1745
TGFBR1-mRNA	0.218	0.301	-0.373	0.808	1.16	0.772	1.75	0.49	1	lm.nb	Activation, MAPK and PI3K Signaling, Phenotype, TGF-beta, Th17, Th9, Treg	NM_004612.2:1255
NFAT5-mRNA	-0.532	0.747	-2	0.933	0.692	0.251	1.91	0.497	1	lm.nb	Activation, NFAT	NM_173214.1:3290
KLRK1-mRNA	0.256	0.36	-0.45	0.962	1.19	0.732	1.95	0.498	1	lm.nb	Cell Types, Cytotoxicity, Exhaustion, Interactions with Non-lymphoid Cells, NKT Receptors, Toxicity	NM_007360.1:760
MR1-mRNA	0.314	0.446	-0.561	1.19	1.24	0.678	2.28	0.501	1	lm.nb	Innate-like T-cells, Phenotype	NM_001531.2:7695
TRIM26-mRNA	0.175	0.255	-0.324	0.674	1.13	0.799	1.6	0.511	1	lm.nb	Toxicity, Type II interferon signaling	NM_001242783.1:2140
PPP3CA-mRNA	0.485	0.711	-0.908	1.88	1.4	0.533	3.68	0.514	1	lm.nb	Activation, MAPK and PI3K Signaling, NFAT, Phenotype, TCR signaling, Wnt signaling	NM_000944.4:3920
CCR4-mRNA	-0.316	0.467	-1.23	0.599	0.803	0.426	1.51	0.517	1	lm.nb	Activation, Chemokine Signaling, Toxicity	NM_005508.4:672
TAOK2-mRNA	-0.202	0.301	-0.792	0.387	0.869	0.578	1.31	0.52	1	lm.nb	Activation, MAPK and PI3K Signaling	NM_004783.2:1020
TRAV1-1-mRNA	-0.419	0.626	-1.64	0.807	0.748	0.32	1.75	0.522	1	lm.nb	TCR Diversity	TCRVA_001.1:192
SEC22B-mRNA	-0.1	0.15	-0.394	0.193	0.933	0.761	1.14	0.522	1	lm.nb	Activation, Antigen processing & presentation	NM_004892.5:85
JAK2-mRNA	0.162	0.247	-0.323	0.647	1.12	0.8	1.57	0.53	1	lm.nb	Activation, Cell Cycle, JAK-STAT, MAPK and PI3K Signaling, Metabolism, Phenotype, Th1, Th17, Toxicity, Type II interferon signaling	NM_004972.3:1464
CDKN1A-mRNA	-0.578	0.892	-2.33	1.17	0.67	0.199	2.25	0.535	1	lm.nb	Activation, Cell Cycle, JAK-STAT, MAPK and PI3K Signaling, Metabolism, Myc targets	NM_000389.2:1975
TRAV41-mRNA	-0.415	0.642	-1.67	0.843	0.75	0.314	1.79	0.536	1	lm.nb	TCR Diversity	TCRVA_046.1:38
TRAV2-mRNA	0.153	0.247	-0.33	0.637	1.11	0.796	1.55	0.551	1	lm.nb	TCR Diversity	TCRVA_003.1:177
MTHFD1L-mRNA	0.411	0.673	-0.908	1.73	1.33	0.533	3.32	0.558	1	lm.nb	Metabolism, One-carbon metabolism	NM_001242767.1:525
PCCA-mRNA	0.178	0.292	-0.395	0.75	1.13	0.76	1.68	0.56	1	loglinear	Lipid Metabolism, Metabolism	NM_000282.3:303
MAP3K7-mRNA	-0.114	0.189	-0.484	0.256	0.924	0.715	1.19	0.562	1	lm.nb	Activation, Autophagy, Innate-like T-cells, MAPK and PI3K Signaling, Metabolism, NF-kB, Phenotype, TCR signaling, Toxicity, Wnt signaling	NM_145333.1:670
TFAM-mRNA	0.163	0.27	-0.367	0.693	1.12	0.775	1.62	0.564	1	lm.nb	Metabolism, Mitochondrial biogenesis	NM_003201.1:85
TRAV25-mRNA	0.337	0.56	-0.761	1.43	1.26	0.59	2.7	0.564	1	lm.nb	TCR Diversity	TCRVA_033.1:43
PRKCD-mRNA	0.31	0.515	-0.699	1.32	1.24	0.616	2.49	0.564	1	lm.nb	Apoptosis, Autophagy, Exhaustion, Metabolism, Toxicity, Type II interferon signaling	NM_006254.3:2165
CCL22-mRNA	0.585	0.975	-1.33	2.5	1.5	0.399	5.64	0.565	1	lm.nb	Activation, Chemokine Signaling, Toxicity	NM_002990.3:797
CTNNA1-mRNA	0.453	0.757	-1.03	1.94	1.37	0.489	3.83	0.566	1	lm.nb	Persistence, T-cell migration	NM_001903.2:1766
NOTCH1-mRNA	-0.272	0.458	-1.17	0.625	0.828	0.445	1.54	0.569	1	lm.nb	Notch, Phenotype, Th2	NM_017617.3:8211
SH2D1A-mRNA	0.172	0.29	-0.397	0.741	1.13	0.76	1.67	0.569	1	lm.nb	Cell Types, Cytotoxicity, Exhaustion, Interactions with Non-lymphoid Cells, Toxicity	NM_002351.4:495
KLRB1-mRNA	-0.305	0.536	-1.36	0.747	0.81	0.391	1.68	0.586	1	lm.nb	Cell Types, Exhaustion, Interactions with Non-lymphoid Cells, NKT Receptors, Toxicity	NM_002258.2:85
OXSM-mRNA	0.213	0.378	-0.527	0.953	1.16	0.694	1.94	0.588	1	lm.nb	Lipid Metabolism, Metabolism	NM_017897.2:215
CCR5-mRNA	-0.335	0.603	-1.52	0.846	0.793	0.35	1.8	0.593	1	lm.nb	Activation, Chemokine Signaling, Toxicity	NM_000579.1:2730
GNG10-mRNA	-0.274	0.494	-1.24	0.695	0.827	0.423	1.62	0.595	1	lm.nb	Activation, MAPK and PI3K Signaling, Phenotype, Wnt signaling	NM_001017998.3:69
TRAV23-mRNA	-0.132	0.244	-0.611	0.346	0.912	0.655	1.27	0.602	1	lm.nb	TCR Diversity	TCRVA_031.1:159
AKT1-mRNA	-0.105	0.201	-0.498	0.289	0.93	0.708	1.22	0.617	1	lm.nb	Activation, Apoptosis, Autophagy, Cell Cycle, Exhaustion, Innate-like T-cells, JAK-STAT, MAPK and PI3K Signaling, Metabolism, mTOR, Notch, Phenotype, TCR signaling, Wnt signaling	NM_001014432.1:1275
TRAV36-mRNA	-0.269	0.519	-1.29	0.747	0.83	0.41	1.68	0.618	1	lm.nb	TCR Diversity	TCRVA_041.1:156
HDAC8-mRNA	0.134	0.266	-0.387	0.656	1.1	0.765	1.58	0.627	1	lm.nb	Notch, Phenotype	NM_018486.2:387
LCK-mRNA	-0.0748	0.151	-0.371	0.221	0.949	0.773	1.17	0.634	1	lm.nb	Activation, Cytotoxicity, NF-kB, TCR signaling, Toxicity	NM_005356.2:1260
CCL28-mRNA	-0.206	0.42	-1.03	0.617	0.867	0.49	1.53	0.636	1	lm.nb	Activation, Chemokine Signaling, Toxicity	NM_148672.2:407
CD8A-mRNA	-0.225	0.462	-1.13	0.681	0.856	0.457	1.6	0.64	1	lm.nb	Activation, Cell Types, Exhaustion, Interactions with Non-lymphoid Cells, TCR signaling	NM_001768.5:1320
CMIP-mRNA	-0.247	0.507	-1.24	0.747	0.843	0.423	1.68	0.64	1	lm.nb	Activation, TCR signaling	NM_198390.2:2662
TRAV16-mRNA	-0.0974	0.206	-0.501	0.306	0.935	0.706	1.24	0.649	1	lm.nb	TCR Diversity	TCRVA_024.1:222
MAP2K7-mRNA	0.256	0.564	-0.85	1.36	1.19	0.555	2.57	0.662	1	lm.nb	Activation, Innate-like T-cells, MAPK and PI3K Signaling, Phenotype, TCR signaling	NM_145185.2:495
TRBV6-1-mRNA	0.266	0.59	-0.889	1.42	1.2	0.54	2.68	0.663	1	lm.nb	TCR Diversity	TCRVB_011.1:124
CD99-mRNA	0.159	0.353	-0.533	0.851	1.12	0.691	1.8	0.665	1	lm.nb	Exhaustion, Interactions with Non-lymphoid Cells, Persistence, T-cell migration	NM_002414.4:592
ITGAM-mRNA	-0.441	1.03	-2.45	1.57	0.737	0.183	2.97	0.679	1	lm.nb	Persistence, T-cell migration	NM_000632.3:515
TYROBP-mRNA	-0.495	1.19	-2.82	1.83	0.709	0.141	3.56	0.688	1	lm.nb	Cytotoxicity, Exhaustion, Interactions with Non-lymphoid Cells, NKT Receptors, Toxicity	NM_003332.3:361
CCR7-mRNA	0.107	0.259	-0.4	0.615	1.08	0.758	1.53	0.69	1	lm.nb	Activation, Chemokine Signaling, Phenotype, Toxicity	NM_001838.2:1610
SP100-mRNA	0.0505	0.124	-0.192	0.293	1.04	0.876	1.22	0.694	1	loglinear	Toxicity, Type II interferon signaling	NM_003113.3:911
TRBV10-3-mRNA	-0.114	0.281	-0.664	0.436	0.924	0.631	1.35	0.695	1	lm.nb	TCR Diversity	TCRVB_028.1:192
CCNC-mRNA	0.074	0.186	-0.291	0.439	1.05	0.817	1.36	0.702	1	lm.nb	Notch, Phenotype, TGF-beta	NM_005190.3:744
TRAV3-mRNA	0.13	0.339	-0.535	0.794	1.09	0.69	1.73	0.712	1	lm.nb	TCR Diversity	TCRVA_004.1:6
SMURF1-mRNA	0.17	0.448	-0.708	1.05	1.12	0.612	2.07	0.714	1	lm.nb	Activation, Antigen processing & presentation, Metabolism, Mitochondrial biogenesis, Phenotype, TGF-beta, Wnt signaling	NM_181349.1:5162
RPTOR-mRNA	0.15	0.407	-0.648	0.948	1.11	0.638	1.93	0.722	1	lm.nb	Activation, Autophagy, MAPK and PI3K Signaling, Metabolism, mTOR	NM_020761.2:6665
TRAV19-mRNA	-0.0789	0.215	-0.499	0.342	0.947	0.707	1.27	0.723	1	lm.nb	Exhaustion, Interactions with Non-lymphoid Cells, TCR Diversity	TCRVA_027.1:227
PRICKLE3-mRNA	0.127	0.357	-0.572	0.827	1.09	0.673	1.77	0.73	1	lm.nb	Phenotype, Wnt signaling	NM_006150.3:1613
TRBV29-1-mRNA	-0.0574	0.164	-0.379	0.264	0.961	0.769	1.2	0.735	1	lm.nb	TCR Diversity	TCRVB_046.1:190
PYCR2-mRNA	-0.0432	0.125	-0.288	0.202	0.971	0.819	1.15	0.738	1	lm.nb	Glutamine metabolism, Metabolism	NM_013328.2:1250
ACTN1-mRNA	0.252	0.743	-1.2	1.71	1.19	0.434	3.27	0.743	1	lm.nb	Persistence, T-cell migration	NM_001102.3:2760
TNFRSF10B-mRNA	0.17	0.51	-0.83	1.17	1.13	0.563	2.25	0.748	1	lm.nb	Apoptosis, Cytotoxicity, Exhaustion, Toxicity	NM_003842.3:565
CD3E-mRNA	-0.0564	0.171	-0.391	0.278	0.962	0.763	1.21	0.75	1	lm.nb	Activation, Cell Types, Exhaustion, Interactions with Non-lymphoid Cells, TCR signaling	NM_000733.2:75
ACAD10-mRNA	0.0882	0.301	-0.502	0.678	1.06	0.706	1.6	0.777	1	lm.nb	Lipid Metabolism, Metabolism	NM_001136538.1:1905
MDH2-mRNA	0.0711	0.244	-0.408	0.55	1.05	0.754	1.46	0.779	1	lm.nb	Metabolism, Oxidative phosphorylation	NM_005918.3:77
MTOR-mRNA	-0.166	0.578	-1.3	0.966	0.891	0.406	1.95	0.781	1	lm.nb	Activation, Autophagy, JAK-STAT, MAPK and PI3K Signaling, Metabolism, mTOR, Phenotype, Th17	NM_004958.3:1865
ERAP2-mRNA	0.0623	0.255	-0.437	0.561	1.04	0.739	1.48	0.813	1	lm.nb	Activation, Antigen processing & presentation	NM_001130140.1:155
LTB-mRNA	-0.0427	0.176	-0.388	0.302	0.971	0.764	1.23	0.814	1	lm.nb	Innate-like T-cells, NF-kB, Phenotype, Toxicity	NM_002341.1:330
PSMB10-mRNA	0.0608	0.258	-0.445	0.566	1.04	0.735	1.48	0.819	1	lm.nb	Activation, Antigen processing & presentation, Apoptosis, Cell Cycle, Exhaustion, Metabolism, Notch, Phenotype, Wnt signaling	NM_002801.2:221
TRBV30-mRNA	0.111	0.483	-0.835	1.06	1.08	0.56	2.08	0.824	1	lm.nb	TCR Diversity	TCRVB_047.1:5
HACD4-mRNA	0.0329	0.167	-0.294	0.36	1.02	0.816	1.28	0.848	1	lm.nb	Lipid Metabolism, Metabolism	NM_001010915.3:416
LAIR1-mRNA	-0.132	0.709	-1.52	1.26	0.912	0.348	2.39	0.857	1	lm.nb	Exhaustion, Interactions with Non-lymphoid Cells, NKT Receptors, Toxicity	NM_002287.3:1195
MAPK3-mRNA	0.0508	0.279	-0.495	0.597	1.04	0.709	1.51	0.86	1	lm.nb	Activation, Apoptosis, Autophagy, Exhaustion, Innate-like T-cells, MAPK and PI3K Signaling, Metabolism, mTOR, Phenotype, TCR signaling, TGF-beta	NM_001040056.1:580
MYC-mRNA	-0.0827	0.461	-0.986	0.82	0.944	0.505	1.77	0.862	1	lm.nb	Activation, Cell Cycle, JAK-STAT, MAPK and PI3K Signaling, Metabolism, Myc targets, Notch, Phenotype, TGF-beta, Wnt signaling	NM_002467.3:1610
COX5B-mRNA	-0.0525	0.301	-0.642	0.537	0.964	0.641	1.45	0.866	1	lm.nb	Metabolism, Oxidative phosphorylation	NM_001862.2:240
IL6ST-mRNA	-0.0354	0.216	-0.459	0.389	0.976	0.727	1.31	0.874	1	lm.nb	Activation, Interleukin Signaling, JAK-STAT, Phenotype, Th17, Toxicity	NM_002184.2:2505
MIF-mRNA	-0.0797	0.488	-1.04	0.877	0.946	0.488	1.84	0.874	1	lm.nb	Activation, Interleukin Signaling, Toxicity	NM_002415.1:319
BTBD6-mRNA	0.107	0.674	-1.21	1.43	1.08	0.431	2.69	0.878	1	lm.nb	Activation, Antigen processing & presentation	NM_033271.2:1536
TRAV12-2-mRNA	-0.031	0.198	-0.419	0.357	0.979	0.748	1.28	0.88	1	lm.nb	TCR Diversity	TCRVA_019.1:116
TRAV1-2-mRNA	0.079	0.58	-1.06	1.22	1.06	0.481	2.32	0.895	1	lm.nb	TCR Diversity	TCRVA_002.1:187
TRAV8-1-mRNA	0.0454	0.366	-0.672	0.763	1.03	0.628	1.7	0.904	1	lm.nb	TCR Diversity	TCRVA_009.1:108
TET2-mRNA	-0.0421	0.34	-0.708	0.624	0.971	0.612	1.54	0.905	1	lm.nb	Metabolism	NM_001127208.2:2882
RNASEL-mRNA	0.0555	0.519	-0.961	1.07	1.04	0.514	2.1	0.917	1	lm.nb	Toxicity, Type I interferon signaling	NM_021133.3:1094
IL16-mRNA	0.028	0.264	-0.489	0.545	1.02	0.712	1.46	0.918	1	lm.nb	Activation, Interleukin Signaling, Toxicity	NM_004513.4:1262
TRBV6-2-mRNA	0.035	0.337	-0.625	0.696	1.02	0.648	1.62	0.92	1	lm.nb	TCR Diversity	TCRVB_012.1:150
DUSP1-mRNA	-0.074	0.75	-1.54	1.4	0.95	0.343	2.63	0.924	1	lm.nb	Activation, MAPK and PI3K Signaling, Myc targets	NM_004417.2:987
RORA-mRNA	0.0295	0.313	-0.583	0.642	1.02	0.667	1.56	0.927	1	lm.nb	Circadian Clock, Innate-like T-cells, Metabolism, Phenotype, Th17	NM_134261.2:1715
TOLLIP-mRNA	-0.0189	0.207	-0.425	0.387	0.987	0.745	1.31	0.929	1	lm.nb	Innate-like T-cells, Phenotype	NM_019009.2:1320
PFKP-mRNA	0.00829	0.123	-0.233	0.25	1.01	0.851	1.19	0.948	1	loglinear	Glycolysis, Metabolism	NM_002627.3:795
CTLA4-mRNA	-0.0192	0.369	-0.741	0.703	0.987	0.598	1.63	0.96	1	lm.nb	Activation, Costimulatory Molecules, Exhaustion, T-cell exhaustion markers, TCR signaling	NM_005214.3:405
TRAV26-1-mRNA	0.0111	0.238	-0.455	0.477	1.01	0.73	1.39	0.964	1	lm.nb	TCR Diversity	TCRVA_034.1:106
HK2-mRNA	-0.0361	0.771	-1.55	1.48	0.975	0.342	2.78	0.964	1	lm.nb	Glycolysis, Metabolism	NM_000189.4:6880
LEF1-mRNA	0.00845	0.197	-0.378	0.395	1.01	0.769	1.31	0.967	1	lm.nb	Phenotype, Wnt signaling	NM_016269.3:1165
TRBV3-1-mRNA	2.16e-15	0.263	-0.515	0.515	1	0.7	1.43	1	1	lm.nb	TCR Diversity	TCRVB_002.1:86
BCL6-mRNA	1.57e-15	0.353	-0.692	0.692	1	0.619	1.62	1	1	lm.nb	Phenotype, Tfh, Th1	NM_001706.2:675
DHRS4-mRNA	-1.05e-15	0.277	-0.543	0.543	1	0.686	1.46	1	1	lm.nb	Phenotype, Vitamin A (RA) signaling	NM_021004.2:964

## Sheet: 19z + Fas-Fn14 v 19z (- FasL)
	Log2 fold change	std error (log2)	Lower confidence limit (log2)	Upper confidence limit (log2)	Linear fold change	Lower confidence limit (linear)	Upper confidence limit (linear)	P-value	BY.p.value	method	Gene.sets	probe.ID
SERPINB9-mRNA	1.71	0.142	1.43	1.98	3.26	2.69	3.96	2.16e-06	0.00692	lm.nb	Exhaustion, Interactions with Non-lymphoid Cells	NM_004155.3:950
NR3C1-mRNA	1.43	0.153	1.13	1.73	2.69	2.18	3.31	1.42e-05	0.00799	lm.nb	Circadian Clock, Metabolism	NM_001018077.1:2822
CIITA-mRNA	6.18	0.687	4.84	7.53	72.6	28.5	184	1.85e-05	0.00799	lm.nb	Toxicity, Type II interferon signaling	NM_000246.3:3047
UBE2V1-mRNA	1.02	0.116	0.789	1.24	2.02	1.73	2.37	2.26e-05	0.00799	lm.nb	Activation, Antigen processing & presentation	NM_001257397.1:453
LILRB3-mRNA	-5.87	0.672	-7.19	-4.56	0.0171	0.00685	0.0425	2.3e-05	0.00799	lm.nb	Exhaustion, Interactions with Non-lymphoid Cells	NM_006864.3:1102
SLC25A6-mRNA	1.25	0.146	0.967	1.54	2.39	1.95	2.91	2.67e-05	0.00799	lm.nb	Metabolism, Mitochondrial biogenesis	NM_001636.3:1080
RUNX3-mRNA	1.18	0.138	0.911	1.45	2.27	1.88	2.74	2.71e-05	0.00799	lm.nb	Phenotype, Th2, Wnt signaling	NM_004350.1:2085
NFKB2-mRNA	2.17	0.255	1.68	2.67	4.51	3.19	6.38	2.72e-05	0.00799	lm.nb	Activation, MAPK and PI3K Signaling, NF-kB, Toxicity	NM_002502.2:825
PSMA2-mRNA	1.71	0.203	1.31	2.1	3.27	2.48	4.3	3.01e-05	0.00799	lm.nb	Activation, Antigen processing & presentation, Apoptosis, Cell Cycle, Exhaustion, Metabolism, Notch, Phenotype, Wnt signaling	NM_002787.4:460
DOCK2-mRNA	1.21	0.144	0.93	1.5	2.32	1.91	2.82	3.06e-05	0.00799	lm.nb	Activation, Chemokine Signaling, Toxicity	NM_004946.2:2430
NEK2-mRNA	3.63	0.437	2.77	4.48	12.4	6.83	22.4	3.32e-05	0.00799	lm.nb	Cell Cycle, Metabolism	NM_002497.3:480
UBE2I-mRNA	1.27	0.153	0.967	1.57	2.41	1.95	2.96	3.45e-05	0.00799	lm.nb	Cell Cycle, Metabolism, NF-kB, Toxicity	NM_194260.2:304
MTHFD2-mRNA	1.98	0.24	1.5	2.45	3.93	2.84	5.45	3.58e-05	0.00799	lm.nb	Metabolism, One-carbon metabolism	NM_006636.3:1005
AURKA-mRNA	3.45	0.42	2.63	4.27	10.9	6.18	19.4	3.63e-05	0.00799	lm.nb	Cell Cycle, Metabolism	NM_003600.2:405
IL2RG-mRNA	1.48	0.181	1.13	1.84	2.8	2.19	3.58	3.73e-05	0.00799	lm.nb	Activation, Interleukin Signaling, JAK-STAT, MAPK and PI3K Signaling, Phenotype, Th17, Th2, Toxicity	NM_000206.1:595
HIF1A-mRNA	1.64	0.203	1.24	2.04	3.12	2.37	4.11	4.09e-05	0.0082	lm.nb	Activation, Autophagy, Circadian Clock, Interleukin Signaling, Metabolism, Notch, Phenotype, Th17, Toxicity	NM_001530.2:1985
NSD2-mRNA	1.46	0.182	1.1	1.81	2.74	2.14	3.51	4.39e-05	0.0082	lm.nb	Cell Cycle, Metabolism	NM_007331.1:1260
MKI67-mRNA	4.34	0.552	3.26	5.42	20.3	9.59	43	4.92e-05	0.0082	lm.nb	Cell Cycle, Metabolism	NM_002417.2:4020
CXCR4-mRNA	1.85	0.235	1.39	2.31	3.6	2.62	4.96	4.99e-05	0.0082	lm.nb	Activation, Chemokine Signaling, Persistence, T-cell migration, Toxicity	NM_003467.2:1335
PPIA-mRNA	1.25	0.16	0.939	1.57	2.38	1.92	2.96	5.11e-05	0.0082	lm.nb	Activation, NFAT	NM_021130.3:315
HMGCR-mRNA	1.98	0.257	1.47	2.48	3.94	2.78	5.58	5.78e-05	0.00848	lm.nb	Lipid Metabolism, Metabolism	NM_000859.2:555
CCL1-mRNA	5.66	0.738	4.21	7.11	50.6	18.5	138	5.92e-05	0.00848	lm.nb	Activation, Chemokine Signaling, Toxicity	NM_002981.1:157
HSPE1-mRNA	1.4	0.183	1.04	1.76	2.64	2.06	3.38	6.08e-05	0.00848	lm.nb	Activation, Metabolism, Mitochondrial biogenesis, Myc targets	NM_002157.2:607
SGO2-mRNA	3.91	0.516	2.9	4.92	15	7.46	30.3	6.44e-05	0.00861	loglinear	Cell Cycle, Metabolism	NM_152524.5:3360
DGLUCY-mRNA	-1.62	0.219	-2.05	-1.19	0.325	0.242	0.438	7.55e-05	0.00969	lm.nb	Glutamine metabolism, Metabolism	NM_001102369.2:442
NME1-mRNA	1.59	0.217	1.16	2.01	3.01	2.24	4.04	8.13e-05	0.01	lm.nb	Activation, Myc targets	NM_000269.2:500
CCR8-mRNA	6.06	0.839	4.42	7.71	66.8	21.4	209	9.05e-05	0.0108	lm.nb	Activation, Chemokine Signaling, Toxicity	NM_005201.2:245
IL32-mRNA	1.53	0.216	1.11	1.95	2.88	2.15	3.87	0.000103	0.0119	lm.nb	Activation, Interleukin Signaling, Toxicity	NM_004221.4:358
PSAT1-mRNA	2.88	0.412	2.07	3.69	7.37	4.21	12.9	0.000113	0.0122	lm.nb	Glutamine metabolism, Metabolism	NM_021154.3:1445
BATF3-mRNA	3.49	0.501	2.5	4.47	11.2	5.67	22.1	0.000118	0.0122	lm.nb	Activation, Antigen processing & presentation	NM_018664.2:770
IKZF4-mRNA	4.63	0.667	3.33	5.94	24.8	10	61.4	0.000118	0.0122	lm.nb	Phenotype, Treg	NM_022465.3:4735
GNAI2-mRNA	1.31	0.192	0.932	1.68	2.47	1.91	3.21	0.000134	0.0134	lm.nb	Persistence, T-cell migration	NM_002070.2:1000
CD3D-mRNA	0.791	0.116	0.563	1.02	1.73	1.48	2.03	0.000137	0.0134	lm.nb	Activation, Cell Types, Exhaustion, Interactions with Non-lymphoid Cells, TCR signaling	NM_000732.4:110
BCL2-mRNA	3.13	0.465	2.22	4.05	8.78	4.67	16.5	0.000146	0.0138	lm.nb	Activation, Apoptosis, Autophagy, Exhaustion, JAK-STAT, MAPK and PI3K Signaling, Metabolism, NF-kB, Toxicity	NM_000657.2:947
NDUFAB1-mRNA	1.41	0.215	0.987	1.83	2.65	1.98	3.55	0.000178	0.0156	lm.nb	Lipid Metabolism, Metabolism, Oxidative phosphorylation	NM_005003.2:490
CSF2-mRNA	5.98	0.915	4.19	7.78	63.2	18.2	219	0.000181	0.0156	lm.nb	Activation, Cytotoxicity, Innate-like T-cells, Interleukin Signaling, JAK-STAT, Phenotype, TCR signaling, Toxicity	NM_000758.2:475
COX6B1-mRNA	0.746	0.114	0.521	0.97	1.68	1.44	1.96	0.000184	0.0156	loglinear	Metabolism, Oxidative phosphorylation	NM_001863.4:264
NFKBIA-mRNA	1.81	0.278	1.27	2.36	3.51	2.41	5.12	0.000185	0.0156	lm.nb	Activation, Apoptosis, Exhaustion, Innate-like T-cells, NF-kB, Phenotype, TCR signaling, Toxicity	NM_020529.1:945
NDUFA2-mRNA	2.02	0.313	1.4	2.63	4.05	2.65	6.19	0.000198	0.0156	lm.nb	Metabolism, Oxidative phosphorylation	NM_001185012.1:116
SMC2-mRNA	2.7	0.418	1.88	3.51	6.48	3.67	11.4	0.000198	0.0156	lm.nb	Cell Cycle, Metabolism	NM_001042551.1:1855
COX7A2-mRNA	0.804	0.125	0.56	1.05	1.75	1.47	2.07	0.000199	0.0156	lm.nb	Metabolism, Oxidative phosphorylation	NM_001865.3:300
NDUFA6-mRNA	1.4	0.219	0.97	1.83	2.64	1.96	3.55	0.000212	0.0162	lm.nb	Metabolism, Oxidative phosphorylation	NM_002490.3:430
ALDOC-mRNA	1.71	0.27	1.18	2.24	3.28	2.27	4.74	0.000223	0.0167	lm.nb	Glycolysis, Metabolism	NM_005165.2:260
MID1IP1-mRNA	1.88	0.302	1.29	2.48	3.69	2.45	5.56	0.00025	0.0178	lm.nb	Lipid Metabolism, Metabolism	NM_021242.4:852
OPA1-mRNA	0.816	0.131	0.559	1.07	1.76	1.47	2.1	0.000252	0.0178	loglinear	Apoptosis, Exhaustion, Metabolism, Mitochondrial biogenesis	NM_130837.1:1355
GRK2-mRNA	1.07	0.173	0.734	1.41	2.1	1.66	2.66	0.000256	0.0178	lm.nb	Activation, Chemokine Signaling, Toxicity	NM_001619.2:555
PHGDH-mRNA	1.6	0.258	1.09	2.1	3.03	2.13	4.29	0.00026	0.0178	lm.nb	Glutamine metabolism, Metabolism	NM_006623.2:505
SCD-mRNA	3.32	0.539	2.26	4.37	9.96	4.79	20.7	0.000272	0.018	lm.nb	Lipid Metabolism, Metabolism	NM_005063.4:2025
RBX1-mRNA	0.931	0.152	0.634	1.23	1.91	1.55	2.34	0.000275	0.018	lm.nb	Activation, Antigen processing & presentation, Cell Cycle, Circadian Clock, Metabolism, Notch, Phenotype, TGF-beta, Wnt signaling	NM_014248.2:162
CASP3-mRNA	1.34	0.219	0.906	1.77	2.52	1.87	3.4	0.000293	0.0188	lm.nb	Activation, Apoptosis, Cytotoxicity, Exhaustion, MAPK and PI3K Signaling, T-cell exhaustion markers, Toxicity	NM_004346.3:2156
NME2-mRNA	1.01	0.167	0.685	1.34	2.02	1.61	2.53	0.0003	0.0189	lm.nb	Activation, Myc targets	NM_001018137.2:669
IRF1-mRNA	-1.33	0.22	-1.76	-0.898	0.398	0.295	0.536	0.00031	0.0192	lm.nb	Toxicity, Type I interferon signaling, Type II interferon signaling	NM_002198.2:15
SHMT2-mRNA	1.94	0.323	1.3	2.57	3.83	2.47	5.93	0.000324	0.0196	lm.nb	Metabolism, One-carbon metabolism	NM_001166356.1:1460
SKP1-mRNA	1.16	0.193	0.777	1.53	2.23	1.71	2.9	0.00033	0.0196	lm.nb	Activation, Antigen processing & presentation, Cell Cycle, Circadian Clock, Metabolism, Notch, Phenotype, TGF-beta, Wnt signaling	NM_170679.2:630
NCAPH-mRNA	3.55	0.596	2.38	4.72	11.7	5.21	26.3	0.000342	0.0199	lm.nb	Cell Cycle, Metabolism	NM_015341.3:1550
COX6C-mRNA	0.706	0.124	0.463	0.949	1.63	1.38	1.93	0.000455	0.0261	lm.nb	Metabolism, Oxidative phosphorylation	NM_004374.2:69
FAS-mRNA	1.2	0.212	0.785	1.62	2.3	1.72	3.06	0.000471	0.0265	lm.nb	Activation, Apoptosis, Cytotoxicity, Exhaustion, MAPK and PI3K Signaling, Toxicity	NM_000043.4:398
ADD1-mRNA	0.824	0.146	0.538	1.11	1.77	1.45	2.16	0.000483	0.0267	lm.nb	Apoptosis, Exhaustion	NM_001119.4:622
CDC42-mRNA	0.842	0.15	0.548	1.14	1.79	1.46	2.2	0.0005	0.0269	lm.nb	Activation, MAPK and PI3K Signaling, Persistence, T-cell migration, TCR signaling	NM_001039802.1:390
USP15-mRNA	-0.901	0.161	-1.22	-0.586	0.536	0.431	0.666	0.000509	0.0269	lm.nb	Phenotype, TGF-beta	NM_001252078.1:154
STAT3-mRNA	1.22	0.217	0.791	1.64	2.33	1.73	3.12	0.00051	0.0269	lm.nb	Activation, Apoptosis, Exhaustion, JAK-STAT, Phenotype, Tfh, Th17, Treg	NM_003150.3:2060
COX7B-mRNA	1.15	0.207	0.745	1.56	2.22	1.68	2.94	0.000533	0.0274	lm.nb	Metabolism, Oxidative phosphorylation	NM_001866.2:159
CHMP4A-mRNA	0.72	0.13	0.466	0.974	1.65	1.38	1.96	0.000538	0.0274	lm.nb	Autophagy, Metabolism	NM_014169.2:770
GOT1-mRNA	3.17	0.574	2.04	4.3	9	4.12	19.6	0.000562	0.0282	loglinear	Glutamine metabolism, Metabolism	NM_002079.2:615
PGAM1-mRNA	1.59	0.292	1.02	2.17	3.02	2.03	4.49	0.000596	0.0295	lm.nb	Glycolysis, Metabolism	NM_002629.2:1037
BUB1-mRNA	2.46	0.454	1.57	3.35	5.51	2.97	10.2	0.000633	0.0303	lm.nb	Cell Cycle, Metabolism	NM_004336.3:1978
CS-mRNA	0.817	0.151	0.521	1.11	1.76	1.44	2.16	0.000634	0.0303	lm.nb	Metabolism, Oxidative phosphorylation	NM_004077.2:740
GART-mRNA	0.665	0.123	0.424	0.906	1.59	1.34	1.87	0.000641	0.0303	loglinear	Metabolism, One-carbon metabolism	NM_000819.3:370
TFRC-mRNA	2.25	0.417	1.43	3.06	4.74	2.69	8.36	0.000662	0.0306	lm.nb	Activation, Myc targets	NM_003234.1:1220
IL21R-mRNA	2	0.371	1.27	2.72	3.99	2.41	6.6	0.000667	0.0306	lm.nb	Activation, Cell Types, Interleukin Signaling, JAK-STAT, Phenotype, Tfh, Th17, Toxicity	NM_181079.4:1250
PIK3R1-mRNA	1.15	0.215	0.73	1.57	2.22	1.66	2.97	0.000681	0.0308	lm.nb	Activation, Apoptosis, Autophagy, Exhaustion, Innate-like T-cells, JAK-STAT, MAPK and PI3K Signaling, Metabolism, mTOR, Persistence, Phenotype, T-cell migration, TCR signaling	NM_181504.2:1105
FASLG-mRNA	2.5	0.475	1.57	3.43	5.66	2.97	10.8	0.000762	0.034	lm.nb	Activation, Apoptosis, Cytotoxicity, Exhaustion, Interleukin Signaling, MAPK and PI3K Signaling, Myc targets, T-cell exhaustion markers, Toxicity	NM_000639.1:625
STAT5A-mRNA	1.34	0.255	0.837	1.84	2.52	1.79	3.57	0.000776	0.0341	lm.nb	Activation, JAK-STAT, Phenotype, Tfh, Th2, Treg	NM_003152.2:3460
TP53-mRNA	0.849	0.162	0.531	1.17	1.8	1.44	2.25	0.000797	0.0346	lm.nb	Activation, Apoptosis, Cell Cycle, Exhaustion, MAPK and PI3K Signaling, Metabolism, Myc targets, Notch, Phenotype, Wnt signaling	NM_000546.2:1330
LAT-mRNA	1.41	0.271	0.88	1.94	2.66	1.84	3.84	0.000811	0.0346	lm.nb	Activation, Cytotoxicity, NF-kB, TCR signaling, Toxicity	NM_001014987.1:1290
GARS-mRNA	0.692	0.133	0.432	0.953	1.62	1.35	1.94	0.000819	0.0346	lm.nb	Metabolism, Mitochondrial biogenesis	NM_002047.2:1230
NCAPD2-mRNA	1.79	0.345	1.11	2.46	3.45	2.16	5.51	0.00085	0.0354	lm.nb	Cell Cycle, Metabolism	NM_014865.3:3160
PSMA3-mRNA	1.01	0.195	0.624	1.39	2.01	1.54	2.62	0.000864	0.0356	lm.nb	Activation, Antigen processing & presentation, Apoptosis, Cell Cycle, Exhaustion, Metabolism, Notch, Phenotype, Wnt signaling	NM_152132.1:465
JUN-mRNA	-1.45	0.285	-2.01	-0.895	0.365	0.248	0.538	0.000923	0.0371	lm.nb	Activation, Apoptosis, Exhaustion, Innate-like T-cells, MAPK and PI3K Signaling, Notch, Phenotype, TCR signaling, Wnt signaling	NM_002228.3:140
LDHA-mRNA	1.21	0.238	0.747	1.68	2.32	1.68	3.2	0.000924	0.0371	lm.nb	Activation, Glycolysis, Metabolism, Myc targets, Oxidative phosphorylation	NM_001165414.1:1690
GZMB-mRNA	4.3	0.845	2.64	5.95	19.7	6.25	62	0.000941	0.0373	lm.nb	Apoptosis, Cell Types, Cytotoxicity, Exhaustion, Innate-like T-cells, Notch, Phenotype, Toxicity	NM_004131.3:540
EBI3-mRNA	3.05	0.602	1.87	4.23	8.29	3.66	18.8	0.000972	0.038	lm.nb	Activation, Interleukin Signaling, Toxicity	NM_005755.2:826
TIMM17A-mRNA	0.937	0.186	0.573	1.3	1.91	1.49	2.47	0.001	0.0388	lm.nb	Metabolism, Mitochondrial biogenesis	NM_006335.2:85
FH-mRNA	1.12	0.224	0.681	1.56	2.17	1.6	2.95	0.00105	0.0398	lm.nb	Metabolism, Oxidative phosphorylation	NM_000143.2:203
GPI-mRNA	1.38	0.276	0.84	1.92	2.61	1.79	3.79	0.00105	0.0398	lm.nb	Glycolysis, Metabolism	NM_000175.2:1695
AHR-mRNA	1.25	0.252	0.754	1.74	2.37	1.69	3.34	0.00111	0.0413	lm.nb	Innate-like T-cells, Phenotype, Th17	NM_001621.3:1900
NOTCH2-mRNA	1.03	0.208	0.62	1.44	2.04	1.54	2.71	0.00114	0.0421	lm.nb	Notch, Phenotype, Th2	NM_024408.3:2842
FNIP1-mRNA	1	0.203	0.602	1.4	2	1.52	2.64	0.00116	0.0423	lm.nb	Metabolism, mTOR	NM_001008738.2:1264
SGK3-mRNA	-1.48	0.302	-2.08	-0.891	0.358	0.237	0.539	0.00118	0.0425	lm.nb	Activation, MAPK and PI3K Signaling	NM_013257.3:565
GLUD1/2-mRNA	0.515	0.106	0.307	0.722	1.43	1.24	1.65	0.00127	0.0453	loglinear	Glutamine metabolism, Metabolism, Mitochondrial biogenesis	NM_012084.3:1370
BCL2L1-mRNA	2.25	0.468	1.33	3.17	4.75	2.51	8.97	0.00136	0.0478	lm.nb	Activation, Apoptosis, Autophagy, Exhaustion, JAK-STAT, MAPK and PI3K Signaling, Metabolism, NF-kB, Toxicity	NM_138578.1:1560
NMT1-mRNA	0.839	0.176	0.494	1.18	1.79	1.41	2.27	0.00142	0.0497	lm.nb	Apoptosis, Exhaustion	NM_021079.3:1206
ATG14-mRNA	0.949	0.2	0.557	1.34	1.93	1.47	2.53	0.00146	0.0502	loglinear	Autophagy, Metabolism, Mitochondrial biogenesis	NM_014924.3:4520
TOMM6-mRNA	0.799	0.171	0.464	1.13	1.74	1.38	2.19	0.00158	0.0541	lm.nb	Metabolism, Mitochondrial biogenesis	NM_001134493.1:478
ATP5MF-mRNA	0.955	0.206	0.552	1.36	1.94	1.47	2.56	0.00166	0.0562	lm.nb	Metabolism, Mitochondrial biogenesis, Oxidative phosphorylation	NM_004889.2:375
UQCRQ-mRNA	1.31	0.282	0.754	1.86	2.47	1.69	3.63	0.00169	0.0566	lm.nb	Metabolism, Oxidative phosphorylation	NM_014402.4:172
IL7R-mRNA	-1.38	0.299	-1.97	-0.794	0.384	0.256	0.577	0.00172	0.0567	lm.nb	Activation, Interleukin Signaling, JAK-STAT, MAPK and PI3K Signaling, Toxicity	NM_002185.2:1610
UBE2F-mRNA	1.39	0.302	0.801	1.98	2.63	1.74	3.96	0.00173	0.0567	lm.nb	Activation, Antigen processing & presentation	NM_080678.1:1087
RDH10-mRNA	2.55	0.563	1.44	3.65	5.84	2.72	12.5	0.00194	0.0625	lm.nb	Phenotype, Vitamin A (RA) signaling	NM_172037.2:505
SLC7A5-mRNA	1.37	0.303	0.776	1.96	2.58	1.71	3.9	0.00195	0.0625	lm.nb	Metabolism, mTOR	NM_003486.5:785
PTPN6-mRNA	0.914	0.204	0.513	1.31	1.88	1.43	2.49	0.00207	0.0657	lm.nb	Activation, Cytotoxicity, JAK-STAT, TCR signaling, Toxicity, Type I interferon signaling, Type II interferon signaling	NM_002831.5:1734
CXCL13-mRNA	4.28	0.957	2.4	6.15	19.4	5.28	71.2	0.00209	0.0657	lm.nb	Activation, Chemokine Signaling, Toxicity	NM_006419.2:210
CD27-mRNA	1.62	0.364	0.907	2.33	3.07	1.87	5.03	0.00213	0.0663	lm.nb	Activation, Costimulatory Molecules, Exhaustion, NKT Receptors, Phenotype, Toxicity	NM_001242.4:1101
HSPA9-mRNA	0.794	0.179	0.444	1.14	1.73	1.36	2.21	0.00216	0.0666	lm.nb	Metabolism, Mitochondrial biogenesis	NM_004134.4:975
GZMK-mRNA	3.31	0.748	1.84	4.77	9.9	3.58	27.3	0.00222	0.0678	lm.nb	Innate-like T-cells, Phenotype	NM_002104.2:700
OMA1-mRNA	0.824	0.188	0.455	1.19	1.77	1.37	2.28	0.00235	0.0711	lm.nb	Apoptosis, Exhaustion	NM_145243.3:1410
RAE1-mRNA	1.07	0.247	0.59	1.56	2.11	1.51	2.95	0.00245	0.0735	lm.nb	Cell Cycle, Glycolysis, Metabolism	NM_003610.3:980
STAT6-mRNA	-0.82	0.19	-1.19	-0.448	0.567	0.438	0.733	0.00254	0.0748	lm.nb	Activation, JAK-STAT, Phenotype, Th2, Th9	NM_003153.3:2030
TNFRSF18-mRNA	1.92	0.445	1.05	2.79	3.79	2.07	6.94	0.00254	0.0748	lm.nb	Activation, Costimulatory Molecules, Exhaustion	NM_148901.1:302
TRDC-mRNA	2.11	0.491	1.15	3.08	4.33	2.22	8.44	0.00259	0.0755	lm.nb	TCR Diversity	ENST00000390477.1:310
CD247-mRNA	0.864	0.202	0.468	1.26	1.82	1.38	2.4	0.00271	0.0783	lm.nb	Activation, Cytotoxicity, NKT Receptors, TCR signaling, Toxicity	NM_198053.2:329
IL2RA-mRNA	1.5	0.352	0.81	2.19	2.83	1.75	4.56	0.00276	0.0791	lm.nb	Activation, Interleukin Signaling, JAK-STAT, MAPK and PI3K Signaling, Phenotype, Th2, Toxicity	NM_000417.1:1000
UQCR10-mRNA	1.06	0.249	0.568	1.55	2.08	1.48	2.92	0.00284	0.0807	loglinear	Metabolism, Oxidative phosphorylation	NM_001003684.1:40
IKZF2-mRNA	2.6	0.627	1.37	3.83	6.07	2.59	14.2	0.00322	0.0906	lm.nb	Phenotype, Th2	NM_001079526.1:3362
TRBV6-5-mRNA	0.705	0.17	0.371	1.04	1.63	1.29	2.05	0.00325	0.0908	lm.nb	TCR Diversity	TCRVB_014.1:142
ATP5MG-mRNA	0.665	0.162	0.347	0.983	1.59	1.27	1.98	0.00344	0.0953	loglinear	Metabolism, Mitochondrial biogenesis, Oxidative phosphorylation	NM_006476.4:192
TGIF2-mRNA	1.09	0.272	0.56	1.62	2.13	1.47	3.08	0.00384	0.105	lm.nb	Phenotype, TGF-beta	NM_021809.6:1270
CX3CR1-mRNA	2.12	0.526	1.08	3.15	4.33	2.12	8.86	0.00385	0.105	lm.nb	Activation, Chemokine Signaling, Toxicity	NM_001337.3:1040
CKAP5-mRNA	1.9	0.477	0.965	2.84	3.73	1.95	7.14	0.00405	0.109	lm.nb	Cell Cycle, Metabolism	NM_014756.2:1415
SMARCA4-mRNA	0.655	0.169	0.324	0.986	1.57	1.25	1.98	0.00467	0.125	lm.nb	Phenotype, Wnt signaling	NM_001128849.1:1480
TRBV14-mRNA	0.954	0.246	0.471	1.44	1.94	1.39	2.71	0.00472	0.125	lm.nb	TCR Diversity	TCRVB_036.1:233
CPT1A-mRNA	1.04	0.269	0.509	1.56	2.05	1.42	2.95	0.00485	0.127	lm.nb	Circadian Clock, Lipid Metabolism, Mitochondrial biogenesis, Phenotype, Vitamin A (RA) signaling	NM_001876.3:1355
CXCR6-mRNA	-2.12	0.553	-3.2	-1.04	0.23	0.108	0.487	0.00495	0.129	lm.nb	Activation, Chemokine Signaling, Toxicity	NM_006564.1:95
LAMP2-mRNA	1.07	0.28	0.526	1.62	2.11	1.44	3.08	0.00496	0.129	lm.nb	Autophagy, Metabolism	NM_002294.2:380
IFNAR1-mRNA	0.628	0.164	0.307	0.949	1.55	1.24	1.93	0.00502	0.129	loglinear	Activation, Cytotoxicity, Innate-like T-cells, JAK-STAT, MAPK and PI3K Signaling, Phenotype, Toxicity, Type I interferon signaling	NM_000629.2:782
TRBV6-9-mRNA	1.64	0.433	0.793	2.49	3.12	1.73	5.62	0.0053	0.135	lm.nb	TCR Diversity	TCRVB_017.1:164
NFATC2IP-mRNA	1.01	0.267	0.485	1.53	2.01	1.4	2.89	0.00543	0.137	lm.nb	Activation, NFAT	NM_032815.3:1680
NDUFA1-mRNA	0.73	0.194	0.351	1.11	1.66	1.28	2.16	0.00545	0.137	lm.nb	Metabolism, Oxidative phosphorylation	NM_004541.3:240
PARP1-mRNA	0.854	0.228	0.408	1.3	1.81	1.33	2.46	0.00561	0.139	lm.nb	Apoptosis, Exhaustion, NF-kB, Phenotype, TGF-beta, Toxicity	NM_001618.3:3016
SOS2-mRNA	1.79	0.477	0.852	2.72	3.45	1.8	6.59	0.00565	0.139	lm.nb	Activation, Cytotoxicity, JAK-STAT, MAPK and PI3K Signaling, Metabolism, mTOR, TCR signaling, Toxicity	NM_006939.2:3845
LAMTOR1-mRNA	1.13	0.303	0.538	1.72	2.19	1.45	3.3	0.00571	0.14	lm.nb	Autophagy, Metabolism, mTOR	NM_017907.2:344
PDHA1-mRNA	1.62	0.439	0.762	2.48	3.08	1.7	5.59	0.00608	0.148	lm.nb	Glycolysis, Metabolism, Oxidative phosphorylation, Phenotype, Vitamin A (RA) signaling	NM_000284.3:1080
CD200-mRNA	2.7	0.732	1.26	4.13	6.48	2.4	17.5	0.00619	0.149	lm.nb	Exhaustion, Interactions with Non-lymphoid Cells	NM_005944.5:665
CBR4-mRNA	0.852	0.233	0.396	1.31	1.81	1.32	2.48	0.00639	0.153	lm.nb	Lipid Metabolism, Metabolism	NM_032783.4:520
CD3G-mRNA	0.758	0.21	0.346	1.17	1.69	1.27	2.25	0.00688	0.164	lm.nb	Activation, Cell Types, Exhaustion, Interactions with Non-lymphoid Cells, TCR signaling	NM_000073.2:404
PLCB2-mRNA	-0.926	0.258	-1.43	-0.421	0.526	0.371	0.747	0.00702	0.166	lm.nb	Phenotype, Wnt signaling	NM_004573.2:410
COX4I1-mRNA	0.549	0.153	0.249	0.848	1.46	1.19	1.8	0.00713	0.167	lm.nb	Metabolism, Oxidative phosphorylation	NM_001318797.1:50
GADD45B-mRNA	-0.986	0.275	-1.53	-0.446	0.505	0.347	0.734	0.00717	0.167	lm.nb	Activation, Apoptosis, Cell Cycle, Exhaustion, MAPK and PI3K Signaling, Metabolism, NF-kB, Toxicity	NM_015675.2:365
TIGIT-mRNA	0.991	0.277	0.448	1.54	1.99	1.36	2.9	0.00726	0.167	lm.nb	Activation, Costimulatory Molecules, Exhaustion, T-cell exhaustion markers	NM_173799.2:1968
TRBV13-mRNA	1.04	0.29	0.467	1.61	2.05	1.38	3.04	0.0073	0.167	lm.nb	TCR Diversity	TCRVB_035.1:87
GZMH-mRNA	1.44	0.405	0.649	2.24	2.72	1.57	4.71	0.00736	0.167	lm.nb	Apoptosis, Cell Types, Cytotoxicity, Exhaustion, Toxicity	NM_033423.3:705
FASN-mRNA	1.68	0.473	0.757	2.61	3.21	1.69	6.11	0.00739	0.167	lm.nb	Activation, Lipid Metabolism, Metabolism, Myc targets	NM_004104.4:5387
TGFB1-mRNA	-0.851	0.239	-1.32	-0.382	0.554	0.401	0.767	0.00743	0.167	lm.nb	Activation, Cell Cycle, Interleukin Signaling, MAPK and PI3K Signaling, Metabolism, Phenotype, TGF-beta, Th17, Th9, Toxicity, Treg	NM_000660.3:1260
MAGED1-mRNA	1.26	0.356	0.567	1.96	2.4	1.48	3.9	0.0075	0.167	lm.nb	Apoptosis, Exhaustion	NM_006986.3:661
NAA20-mRNA	0.892	0.252	0.397	1.39	1.86	1.32	2.61	0.00771	0.17	lm.nb	Metabolism, Mitochondrial biogenesis	NM_016100.3:585
TRBV12-3-mRNA	1.48	0.419	0.658	2.3	2.79	1.58	4.92	0.00772	0.17	lm.nb	Exhaustion, Interactions with Non-lymphoid Cells, TCR Diversity	TCRVB_032.1:150
ENTPD1-mRNA	3.1	0.888	1.36	4.84	8.57	2.56	28.7	0.0082	0.178	lm.nb	Phenotype, Treg	NM_001098175.1:795
TRIM25-mRNA	0.548	0.157	0.24	0.856	1.46	1.18	1.81	0.00825	0.178	loglinear	NF-kB, Toxicity, Type II interferon signaling	NM_005082.4:3414
CD38-mRNA	1.93	0.553	0.842	3.01	3.8	1.79	8.06	0.0083	0.178	lm.nb	Persistence, T-cell migration	NM_001775.2:1035
CD69-mRNA	1.07	0.308	0.468	1.68	2.1	1.38	3.19	0.00833	0.178	lm.nb	Activation, Phenotype, Treg	NM_001781.1:460
LTA-mRNA	2.02	0.582	0.883	3.17	4.07	1.84	8.98	0.00835	0.178	lm.nb	Innate-like T-cells, NF-kB, Phenotype, Toxicity	NM_000595.2:885
NBL1-mRNA	1.64	0.473	0.713	2.57	3.12	1.64	5.93	0.0085	0.18	lm.nb	Phenotype, TGF-beta	NM_182744.2:871
IL2RB-mRNA	0.943	0.275	0.405	1.48	1.92	1.32	2.79	0.00888	0.186	lm.nb	Activation, Interleukin Signaling, JAK-STAT, MAPK and PI3K Signaling, Phenotype, Th2, Toxicity	NM_000878.2:1980
KLRD1-mRNA	2.41	0.704	1.03	3.79	5.32	2.05	13.9	0.009	0.187	lm.nb	Cell Types, Cytotoxicity, Exhaustion, Interactions with Non-lymphoid Cells, NKT Receptors, Toxicity	NM_007334.2:2189
PSMA6-mRNA	1.42	0.416	0.609	2.24	2.68	1.53	4.72	0.00902	0.187	lm.nb	Activation, Antigen processing & presentation, Apoptosis, Cell Cycle, Exhaustion, Metabolism, Notch, Phenotype, Wnt signaling	NM_002791.1:901
TRGC1-mRNA	1.11	0.327	0.47	1.75	2.16	1.39	3.37	0.00939	0.193	lm.nb	TCR Diversity	ENST00000443402.1:984
ATP6V1F-mRNA	0.936	0.276	0.395	1.48	1.91	1.31	2.78	0.00948	0.194	lm.nb	Metabolism, mTOR, Oxidative phosphorylation	NM_001198909.1:673
DIABLO-mRNA	0.635	0.189	0.265	1.01	1.55	1.2	2.01	0.00987	0.2	lm.nb	Apoptosis, Exhaustion, Metabolism, Mitochondrial biogenesis	NM_138930.2:855
BATF-mRNA	1.32	0.393	0.55	2.09	2.5	1.46	4.26	0.00993	0.2	lm.nb	Activation, Exhaustion, Phenotype, T-cell exhaustion markers, TCR signaling, Tfh	NM_006399.3:293
WDR45-mRNA	1.91	0.569	0.796	3.02	3.76	1.74	8.14	0.00995	0.2	lm.nb	Autophagy, Metabolism	NM_007075.3:1390
PFKL-mRNA	0.736	0.22	0.305	1.17	1.67	1.24	2.25	0.0102	0.203	lm.nb	Glycolysis, Metabolism	NM_001002021.1:2410
CREB1-mRNA	1.75	0.523	0.722	2.77	3.36	1.65	6.83	0.0102	0.203	lm.nb	Activation, Circadian Clock, MAPK and PI3K Signaling, Metabolism, Mitochondrial biogenesis, Notch, Phenotype	NM_004379.3:618
DAP3-mRNA	1.03	0.311	0.422	1.64	2.04	1.34	3.12	0.0106	0.209	lm.nb	Metabolism, Mitochondrial biogenesis	NM_004632.3:795
TRBV7-3-mRNA	-1.2	0.366	-1.92	-0.486	0.434	0.264	0.714	0.0111	0.217	lm.nb	TCR Diversity	TCRVB_019.1:163
CXCR3-mRNA	0.903	0.276	0.363	1.44	1.87	1.29	2.72	0.0113	0.219	lm.nb	Activation, Chemokine Signaling, Toxicity	NM_001504.1:80
LEF1-mRNA	0.658	0.201	0.264	1.05	1.58	1.2	2.07	0.0114	0.22	lm.nb	Phenotype, Wnt signaling	NM_016269.3:1165
TRAV38-2-mRNA	0.797	0.246	0.316	1.28	1.74	1.24	2.43	0.0118	0.226	lm.nb	TCR Diversity	TCRVA_043.1:14
XCL1/2-mRNA	2.71	0.843	1.06	4.36	6.55	2.08	20.6	0.0123	0.234	lm.nb	Activation, Cell Types, Chemokine Signaling, Toxicity	NM_002995.2:266
FCGR3A/B-mRNA	2.52	0.785	0.986	4.06	5.75	1.98	16.7	0.0123	0.234	lm.nb	Cell Types, Cytotoxicity, Toxicity	NM_000570.4:696
PTGER4-mRNA	1.57	0.488	0.609	2.52	2.96	1.53	5.74	0.0124	0.235	lm.nb	Cell Types	NM_000958.2:976
ICAM1-mRNA	2.53	0.789	0.982	4.07	5.77	1.97	16.8	0.0125	0.235	lm.nb	Cytotoxicity, Exhaustion, Interactions with Non-lymphoid Cells, NF-kB, Persistence, T-cell migration, Toxicity, Type II interferon signaling	NM_000201.2:2253
TNFRSF9-mRNA	2.66	0.832	1.03	4.29	6.33	2.04	19.6	0.0126	0.236	lm.nb	Activation, Costimulatory Molecules, Exhaustion, T-cell exhaustion markers	NM_001561.4:255
CISH-mRNA	-2.02	0.636	-3.26	-0.77	0.247	0.104	0.586	0.0132	0.244	lm.nb	Activation, JAK-STAT	NM_145071.2:558
RPTOR-mRNA	1.15	0.363	0.438	1.86	2.22	1.35	3.63	0.0132	0.244	lm.nb	Activation, Autophagy, MAPK and PI3K Signaling, Metabolism, mTOR	NM_020761.2:6665
LAG3-mRNA	1.73	0.546	0.658	2.8	3.31	1.58	6.95	0.0133	0.244	lm.nb	Activation, Antigen processing & presentation, Cell Types, Costimulatory Molecules, Exhaustion, T-cell exhaustion markers	NM_002286.5:1735
PRF1-mRNA	1.26	0.4	0.473	2.04	2.39	1.39	4.12	0.0138	0.251	lm.nb	Apoptosis, Cell Types, Cytotoxicity, Exhaustion, Innate-like T-cells, Phenotype, Toxicity	NM_005041.3:2120
SLAMF6-mRNA	0.74	0.236	0.278	1.2	1.67	1.21	2.3	0.0139	0.251	lm.nb	Exhaustion, Interactions with Non-lymphoid Cells, NKT Receptors, Toxicity	NM_001184714.1:903
CTSW-mRNA	1.61	0.513	0.601	2.61	3.04	1.52	6.11	0.014	0.252	lm.nb	Apoptosis, Cell Types, Exhaustion	NM_001335.3:1075
GZMA-mRNA	1.67	0.542	0.609	2.73	3.19	1.52	6.66	0.0151	0.27	lm.nb	Apoptosis, Cell Types, Cytotoxicity, Exhaustion, Innate-like T-cells, Phenotype, Toxicity	NM_006144.2:155
PDK3-mRNA	0.859	0.279	0.312	1.41	1.81	1.24	2.65	0.0152	0.271	lm.nb	Metabolism, Oxidative phosphorylation, Phenotype, Vitamin A (RA) signaling	NM_005391.1:585
DECR1-mRNA	0.819	0.268	0.294	1.34	1.76	1.23	2.54	0.0156	0.277	lm.nb	Lipid Metabolism, Metabolism	NM_001359.1:835
TICAM1-mRNA	1.21	0.399	0.425	1.99	2.31	1.34	3.96	0.0164	0.29	lm.nb	Apoptosis, Exhaustion, Innate-like T-cells, NF-kB, Phenotype, Toxicity	NM_014261.1:518
PML-mRNA	-0.465	0.156	-0.771	-0.158	0.725	0.586	0.896	0.0178	0.312	lm.nb	Toxicity, Type II interferon signaling	NM_002675.3:281
STAT4-mRNA	0.522	0.176	0.178	0.867	1.44	1.13	1.82	0.0179	0.312	lm.nb	Activation, JAK-STAT, Phenotype, Th1	NM_003151.2:789
CASP8-mRNA	-0.824	0.281	-1.37	-0.274	0.565	0.386	0.827	0.0188	0.325	lm.nb	Apoptosis, Exhaustion, Innate-like T-cells, Phenotype	NM_001228.4:301
MPC2-mRNA	0.412	0.14	0.137	0.686	1.33	1.1	1.61	0.0188	0.325	lm.nb	Metabolism, Mitochondrial biogenesis, Oxidative phosphorylation	NM_001143674.1:285
TIMM23-mRNA	0.861	0.294	0.285	1.44	1.82	1.22	2.71	0.019	0.326	lm.nb	Metabolism, Mitochondrial biogenesis	NM_006327.2:685
HLA-E-mRNA	0.567	0.194	0.187	0.947	1.48	1.14	1.93	0.0191	0.326	lm.nb	Activation, Antigen processing & presentation, Exhaustion, Interactions with Non-lymphoid Cells, Toxicity, Type I interferon signaling, Type II interferon signaling	NM_005516.4:1204
SOCS4-mRNA	0.823	0.282	0.271	1.38	1.77	1.21	2.59	0.0192	0.326	lm.nb	Activation, JAK-STAT	NM_199421.1:805
BID-mRNA	-1.12	0.386	-1.88	-0.367	0.459	0.271	0.775	0.0196	0.327	lm.nb	Apoptosis, Cytotoxicity, Exhaustion, Toxicity	NM_197966.1:2095
TKT-mRNA	0.774	0.266	0.253	1.3	1.71	1.19	2.46	0.0196	0.327	lm.nb	Glycolysis, Metabolism	NM_001064.2:1235
TFDP1-mRNA	1.39	0.478	0.453	2.33	2.62	1.37	5.01	0.0196	0.327	lm.nb	Apoptosis, Cell Cycle, Exhaustion, Metabolism, Notch, Phenotype, TGF-beta	NM_007111.4:1826
TRAC-mRNA	0.425	0.146	0.138	0.712	1.34	1.1	1.64	0.0197	0.327	lm.nb	Exhaustion, Interactions with Non-lymphoid Cells, TCR Diversity	ENST00000611116.1:361
TPR-mRNA	0.796	0.275	0.258	1.33	1.74	1.2	2.52	0.0199	0.329	lm.nb	Cell Cycle, Glycolysis, Metabolism	NM_003292.2:6825
MT2A-mRNA	2.66	0.919	0.861	4.46	6.33	1.82	22.1	0.02	0.329	lm.nb	Metabolism, Mitochondrial biogenesis, Toxicity, Type II interferon signaling	NM_005953.3:225
COX19-mRNA	1.76	0.618	0.553	2.97	3.4	1.47	7.86	0.0213	0.348	loglinear	Metabolism, Mitochondrial biogenesis	NM_001031617.2:2342
RPL23-mRNA	0.368	0.129	0.115	0.621	1.29	1.08	1.54	0.0213	0.348	lm.nb	Activation, Myc targets	NM_000978.3:71
TNFSF13B-mRNA	-0.948	0.333	-1.6	-0.296	0.518	0.33	0.814	0.0214	0.348	lm.nb	NF-kB, Toxicity	NM_001145645.2:240
KLRC1/2-mRNA	1.85	0.653	0.566	3.13	3.6	1.48	8.73	0.0222	0.359	lm.nb	Cytotoxicity, NKT Receptors, Toxicity	NM_002260.3:942
IDH3A-mRNA	1.56	0.555	0.476	2.65	2.96	1.39	6.28	0.0226	0.361	lm.nb	Metabolism, Oxidative phosphorylation	NM_005530.2:1521
TFB2M-mRNA	0.73	0.259	0.222	1.24	1.66	1.17	2.36	0.0226	0.361	lm.nb	Metabolism, Mitochondrial biogenesis	NM_022366.2:65
AKT2-mRNA	-0.339	0.121	-0.576	-0.101	0.791	0.671	0.932	0.0234	0.371	loglinear	Activation, Apoptosis, Autophagy, Cell Cycle, Exhaustion, Innate-like T-cells, JAK-STAT, MAPK and PI3K Signaling, Metabolism, mTOR, Phenotype, TCR signaling, Wnt signaling	NM_001626.4:699
TRBV7-9-mRNA	0.506	0.184	0.146	0.866	1.42	1.11	1.82	0.0249	0.394	lm.nb	Exhaustion, Interactions with Non-lymphoid Cells, TCR Diversity	TCRVB_024.1:13
NEDD8-mRNA	0.554	0.202	0.159	0.949	1.47	1.12	1.93	0.0251	0.394	lm.nb	Phenotype, TGF-beta	NM_006156.2:330
SELL-mRNA	-0.732	0.267	-1.26	-0.209	0.602	0.419	0.865	0.0253	0.394	lm.nb	Exhaustion, Interactions with Non-lymphoid Cells, Phenotype	NR_029467.1:1585
TRAV26-2-mRNA	1.34	0.49	0.384	2.3	2.54	1.3	4.94	0.0253	0.394	lm.nb	TCR Diversity	TCRVA_035.1:11
SOCS5-mRNA	1.08	0.396	0.309	1.86	2.12	1.24	3.63	0.0254	0.394	lm.nb	Activation, JAK-STAT	NM_014011.4:660
ACSL5-mRNA	1.38	0.507	0.39	2.38	2.61	1.31	5.19	0.0258	0.399	lm.nb	Lipid Metabolism, Metabolism	NM_203379.1:2109
TCF7-mRNA	0.927	0.341	0.259	1.59	1.9	1.2	3.02	0.0262	0.402	lm.nb	Phenotype, Wnt signaling	NM_201633.2:519
SLC25A20-mRNA	0.601	0.221	0.168	1.03	1.52	1.12	2.05	0.0263	0.402	lm.nb	Lipid Metabolism, Metabolism	NM_000387.5:1458
PRDM1-mRNA	1.56	0.578	0.432	2.7	2.96	1.35	6.48	0.0267	0.407	lm.nb	Phenotype, Treg	NM_182907.1:310
HAVCR2-mRNA	1.83	0.68	0.495	3.16	3.55	1.41	8.94	0.0276	0.417	lm.nb	Activation, Costimulatory Molecules, Exhaustion, T-cell exhaustion markers	NM_032782.3:955
NCAPG2-mRNA	1.52	0.569	0.407	2.64	2.87	1.33	6.23	0.0282	0.422	lm.nb	Cell Cycle, Metabolism	NM_017760.5:1630
IKBKE-mRNA	1.12	0.418	0.298	1.93	2.17	1.23	3.82	0.0282	0.422	lm.nb	Innate-like T-cells, Phenotype	NM_014002.2:2470
RARG-mRNA	0.868	0.325	0.232	1.51	1.83	1.17	2.84	0.0282	0.422	lm.nb	Phenotype, Vitamin A (RA) signaling	NM_000966.3:1540
TRBV15-mRNA	1.21	0.455	0.319	2.1	2.32	1.25	4.3	0.0287	0.427	lm.nb	TCR Diversity	TCRVB_037.1:187
ZAP70-mRNA	-0.434	0.163	-0.754	-0.114	0.74	0.593	0.924	0.0289	0.427	lm.nb	Activation, Cytotoxicity, NF-kB, TCR signaling, Toxicity	NM_001079.3:1175
FYN-mRNA	0.451	0.17	0.118	0.784	1.37	1.09	1.72	0.0291	0.427	lm.nb	Activation, Cytotoxicity, TCR signaling, Toxicity	NM_002037.3:765
IRF4-mRNA	0.624	0.235	0.163	1.09	1.54	1.12	2.12	0.0291	0.427	lm.nb	Activation, Exhaustion, Interleukin Signaling, Phenotype, T-cell exhaustion markers, Tfh, Th17, Th9, Toxicity, Treg, Type I interferon signaling, Type II interferon signaling	NM_002460.1:325
RDH14-mRNA	0.733	0.277	0.191	1.28	1.66	1.14	2.42	0.0293	0.427	lm.nb	Phenotype, Vitamin A (RA) signaling	NM_020905.3:585
TRDV1-mRNA	0.94	0.355	0.244	1.64	1.92	1.18	3.11	0.0294	0.427	lm.nb	TCR Diversity	ENST00000390452.1:247
EOMES-mRNA	2.57	0.975	0.655	4.48	5.93	1.57	22.3	0.0301	0.435	lm.nb	Cell Types, Exhaustion, Innate-like T-cells, Phenotype, T-cell exhaustion markers	NM_005442.2:1670
IFNGR1-mRNA	0.714	0.273	0.178	1.25	1.64	1.13	2.38	0.0311	0.447	lm.nb	Activation, Cytotoxicity, JAK-STAT, Phenotype, Th1, Toxicity, Type II interferon signaling	NM_000416.2:392
TRIM26-mRNA	0.67	0.257	0.166	1.17	1.59	1.12	2.26	0.0313	0.449	loglinear	Toxicity, Type II interferon signaling	NM_001242783.1:2140
STAT2-mRNA	1.37	0.527	0.335	2.4	2.58	1.26	5.29	0.0318	0.454	lm.nb	Activation, JAK-STAT, Toxicity, Type I interferon signaling	NM_005419.3:1390
MTHFD1-mRNA	2.51	0.969	0.607	4.41	5.68	1.52	21.2	0.0323	0.459	loglinear	Metabolism, One-carbon metabolism	NM_005956.2:2675
OAT-mRNA	0.803	0.312	0.192	1.41	1.74	1.14	2.66	0.0329	0.465	lm.nb	Glutamine metabolism, Metabolism	NM_000274.3:775
DDIT4-mRNA	1.85	0.719	0.44	3.26	3.6	1.36	9.57	0.0331	0.465	lm.nb	Activation, Autophagy, MAPK and PI3K Signaling, Metabolism, mTOR	NM_019058.2:85
TRBV9-mRNA	0.839	0.327	0.199	1.48	1.79	1.15	2.79	0.0331	0.465	lm.nb	TCR Diversity	TCRVB_025.1:175
COX7C-mRNA	-0.991	0.389	-1.75	-0.229	0.503	0.297	0.853	0.0343	0.478	lm.nb	Metabolism, Oxidative phosphorylation	NM_001867.2:57
TRAV8-2-mRNA	0.353	0.139	0.0803	0.626	1.28	1.06	1.54	0.0349	0.485	lm.nb	TCR Diversity	TCRVA_010.1:206
LAMP1-mRNA	0.557	0.222	0.123	0.992	1.47	1.09	1.99	0.0362	0.501	lm.nb	Autophagy, Metabolism	NM_005561.3:730
STAM-mRNA	0.833	0.333	0.18	1.49	1.78	1.13	2.8	0.037	0.509	lm.nb	Activation, JAK-STAT	NR_037774.1:626
STK11-mRNA	-1.02	0.412	-1.83	-0.216	0.492	0.281	0.861	0.0378	0.518	lm.nb	Activation, Autophagy, MAPK and PI3K Signaling, Metabolism, mTOR	NM_000455.4:2060
ICOS-mRNA	-0.702	0.283	-1.26	-0.148	0.615	0.419	0.903	0.0379	0.518	lm.nb	Activation, Costimulatory Molecules, Exhaustion, TCR signaling	NM_012092.2:640
HLA-DRA-mRNA	2.24	0.906	0.466	4.02	4.73	1.38	16.2	0.0384	0.523	lm.nb	Activation, Antigen processing & presentation, Toxicity, Type II interferon signaling	NM_019111.3:335
PIK3C3-mRNA	-0.539	0.22	-0.971	-0.107	0.688	0.51	0.928	0.0402	0.541	lm.nb	Autophagy, Metabolism	NM_002647.2:1140
TRAF3-mRNA	0.738	0.302	0.147	1.33	1.67	1.11	2.51	0.0402	0.541	lm.nb	Innate-like T-cells, NF-kB, Phenotype, Toxicity	NM_145725.2:720
CHMP3-mRNA	-0.47	0.192	-0.848	-0.0933	0.722	0.556	0.937	0.0403	0.541	lm.nb	Autophagy, Metabolism	NM_016079.3:95
PCK2-mRNA	1.21	0.497	0.235	2.18	2.31	1.18	4.54	0.0411	0.549	lm.nb	Activation, Glycolysis, MAPK and PI3K Signaling, Metabolism	NM_004563.2:795
CTNNB1-mRNA	0.463	0.191	0.0883	0.838	1.38	1.06	1.79	0.0418	0.555	lm.nb	Apoptosis, Exhaustion, Persistence, Phenotype, T-cell migration, Wnt signaling	NM_001098210.1:1815
GLS-mRNA	0.28	0.116	0.0533	0.507	1.21	1.04	1.42	0.0418	0.555	loglinear	Glutamine metabolism, Metabolism	NM_014905.3:985
HLA-DRB1-mRNA	2.12	0.877	0.397	3.84	4.34	1.32	14.3	0.0424	0.56	lm.nb	Activation, Antigen processing & presentation, Toxicity, Type II interferon signaling	NM_002124.3:747
CD84-mRNA	0.896	0.376	0.16	1.63	1.86	1.12	3.1	0.0442	0.581	lm.nb	Cell Types	NM_001184879.1:28
TRAV17-mRNA	0.746	0.313	0.132	1.36	1.68	1.1	2.57	0.0443	0.581	lm.nb	TCR Diversity	TCRVA_025.1:201
TRAV24-mRNA	1.47	0.622	0.255	2.69	2.78	1.19	6.47	0.0453	0.591	lm.nb	TCR Diversity	TCRVA_032.1:88
CD40LG-mRNA	-0.657	0.278	-1.2	-0.112	0.634	0.435	0.925	0.0457	0.591	lm.nb	Activation, Costimulatory Molecules, Exhaustion, Interactions with Non-lymphoid Cells, NF-kB, TCR signaling, Toxicity	NM_000074.2:1225
CALM1-mRNA	-0.499	0.211	-0.913	-0.085	0.708	0.531	0.943	0.0458	0.591	lm.nb	Activation, Metabolism, Mitochondrial biogenesis, NFAT, Phenotype, Wnt signaling	NM_006888.3:1683
PRKAB2-mRNA	1.07	0.454	0.181	1.96	2.1	1.13	3.89	0.046	0.591	lm.nb	Autophagy, Circadian Clock, Lipid Metabolism, Mitochondrial biogenesis, mTOR	NM_005399.3:1600
CD96-mRNA	0.573	0.243	0.097	1.05	1.49	1.07	2.07	0.046	0.591	lm.nb	Exhaustion, Interactions with Non-lymphoid Cells, NKT Receptors, Toxicity	NM_005816.4:428
STAT1-mRNA	0.875	0.374	0.142	1.61	1.83	1.1	3.05	0.0474	0.605	lm.nb	Activation, Innate-like T-cells, JAK-STAT, Notch, Phenotype, Th1	NM_139266.1:455
NDUFA4-mRNA	0.665	0.284	0.108	1.22	1.59	1.08	2.33	0.0475	0.605	lm.nb	Metabolism, Oxidative phosphorylation	NM_002489.2:35
CCL4/L1-mRNA	1.36	0.59	0.203	2.51	2.56	1.15	5.72	0.0502	0.636	lm.nb	Activation, Chemokine Signaling, Innate-like T-cells, NF-kB, Phenotype, Toxicity	NM_002984.2:201
PKM-mRNA	1.05	0.458	0.157	1.95	2.08	1.11	3.87	0.0503	0.636	lm.nb	Glycolysis, Metabolism	NM_182471.1:2105
HDAC7-mRNA	0.653	0.285	0.0941	1.21	1.57	1.07	2.31	0.0512	0.643	lm.nb	Notch, Phenotype	NM_001098416.2:416
HADHB-mRNA	0.591	0.258	0.085	1.1	1.51	1.06	2.14	0.0513	0.643	lm.nb	Lipid Metabolism, Metabolism	NM_000183.2:1174
CD28-mRNA	-0.762	0.342	-1.43	-0.0919	0.59	0.37	0.938	0.0564	0.705	lm.nb	Activation, Costimulatory Molecules, Exhaustion, TCR signaling	NM_001243078.1:2065
GATA3-mRNA	0.663	0.3	0.075	1.25	1.58	1.05	2.38	0.0581	0.722	lm.nb	Innate-like T-cells, Phenotype, Th1, Th2, Th9	NM_001002295.1:1691
CD45R0-mRNA	0.889	0.408	0.0896	1.69	1.85	1.06	3.22	0.0609	0.755	lm.nb	Activation, Cell Types, TCR signaling	NM_080921.3:258
CDC26-mRNA	0.98	0.45	0.0972	1.86	1.97	1.07	3.64	0.0613	0.756	lm.nb	Activation, Antigen processing & presentation, Cell Cycle, Metabolism	NM_139286.3:280
TNF-mRNA	0.987	0.457	0.0904	1.88	1.98	1.06	3.69	0.063	0.773	lm.nb	Activation, Apoptosis, Cytotoxicity, Exhaustion, Innate-like T-cells, Interleukin Signaling, MAPK and PI3K Signaling, Metabolism, mTOR, NF-kB, Phenotype, TCR signaling, TGF-beta, Th17, Toxicity	NM_000594.2:1010
MAF-mRNA	-1.12	0.519	-2.14	-0.102	0.46	0.227	0.932	0.0631	0.773	lm.nb	Phenotype, Tfh, Th2	NM_005360.4:888
UBA5-mRNA	0.782	0.364	0.0688	1.5	1.72	1.05	2.82	0.0639	0.777	lm.nb	Activation, Antigen processing & presentation	NM_198329.2:778
TRBV19-mRNA	-0.717	0.334	-1.37	-0.063	0.608	0.387	0.957	0.0639	0.777	lm.nb	TCR Diversity	TCRVB_040.1:195
TRAV14-mRNA	0.564	0.263	0.048	1.08	1.48	1.03	2.11	0.0646	0.782	lm.nb	TCR Diversity	TCRVA_023.1:232
VSIR-mRNA	-0.672	0.314	-1.29	-0.0564	0.628	0.41	0.962	0.0648	0.782	lm.nb	Activation, Costimulatory Molecules, Exhaustion	NM_022153.1:1955
MAP3K14-mRNA	0.515	0.242	0.0408	0.989	1.43	1.03	1.99	0.066	0.793	lm.nb	Activation, Apoptosis, Exhaustion, MAPK and PI3K Signaling, NF-kB, TCR signaling, Toxicity	NM_003954.1:620
SH3BP2-mRNA	0.734	0.348	0.0532	1.42	1.66	1.04	2.67	0.0676	0.809	lm.nb	Cytotoxicity, Toxicity	NM_003023.4:4420
ADORA2A-mRNA	-0.988	0.473	-1.92	-0.0606	0.504	0.265	0.959	0.0702	0.838	lm.nb	Activation, Costimulatory Molecules, Exhaustion	NM_000675.3:1095
XAF1-mRNA	0.585	0.284	0.0275	1.14	1.5	1.02	2.21	0.0737	0.877	lm.nb	Toxicity, Type I interferon signaling	NM_199139.2:313
NDUFB9-mRNA	-0.876	0.428	-1.71	-0.0373	0.545	0.305	0.974	0.0748	0.886	lm.nb	Metabolism, Oxidative phosphorylation	NM_005005.2:80
TRAV8-3-mRNA	-0.465	0.231	-0.917	-0.0128	0.725	0.53	0.991	0.0786	0.924	lm.nb	TCR Diversity	TCRVA_011.1:49
TRGC2-mRNA	0.829	0.412	0.0229	1.64	1.78	1.02	3.11	0.0786	0.924	lm.nb	TCR Diversity	ENST00000436911.1:297
IL12RB2-mRNA	0.621	0.31	0.0134	1.23	1.54	1.01	2.34	0.0801	0.938	lm.nb	Activation, Interleukin Signaling, JAK-STAT, Phenotype, Th1, Toxicity	NM_001559.2:1315
IL10RA-mRNA	0.854	0.429	0.013	1.7	1.81	1.01	3.24	0.0817	0.954	lm.nb	Activation, Interleukin Signaling, JAK-STAT, Phenotype, Toxicity, Treg	NM_001558.2:150
PECAM1-mRNA	1.27	0.643	0.00557	2.52	2.4	1	5.75	0.0845	0.983	lm.nb	Persistence, Phenotype, T-cell migration	NM_000442.3:1365
PDK1-mRNA	-0.647	0.332	-1.3	0.00424	0.638	0.406	1	0.0874	1	lm.nb	Metabolism, Oxidative phosphorylation, Phenotype, Vitamin A (RA) signaling	NM_002610.3:1170
DVL2-mRNA	-0.355	0.183	-0.714	0.00472	0.782	0.61	1	0.0891	1	lm.nb	Metabolism, mTOR, Notch, Phenotype, Wnt signaling	NM_004422.2:1025
ITGB2-mRNA	0.817	0.428	-0.023	1.66	1.76	0.984	3.15	0.0931	1	lm.nb	Cytotoxicity, Exhaustion, Interactions with Non-lymphoid Cells, Persistence, T-cell migration, Toxicity	NM_000211.2:520
PPAT-mRNA	0.858	0.453	-0.0298	1.75	1.81	0.98	3.35	0.0948	1	lm.nb	Activation, Myc targets	NM_002703.3:1210
ALDOA-mRNA	0.417	0.221	-0.0165	0.85	1.33	0.989	1.8	0.0961	1	lm.nb	Glycolysis, Metabolism	NM_184041.2:1455
TRBV7-2-mRNA	-0.559	0.297	-1.14	0.0237	0.679	0.453	1.02	0.0969	1	lm.nb	TCR Diversity	TCRVB_018.1:117
IFNG-mRNA	1.49	0.796	-0.0658	3.05	2.82	0.955	8.31	0.0973	1	lm.nb	Activation, Cytotoxicity, Innate-like T-cells, Interleukin Signaling, JAK-STAT, Phenotype, TCR signaling, TGF-beta, Th1, Toxicity, Type II interferon signaling	NM_000619.2:970
FLCN-mRNA	-0.434	0.232	-0.889	0.0214	0.74	0.54	1.01	0.0987	1	lm.nb	Metabolism, mTOR	NM_144606.5:1100
MTHFS-mRNA	0.382	0.205	-0.0197	0.785	1.3	0.986	1.72	0.0993	1	lm.nb	Metabolism, One-carbon metabolism	NM_006441.2:530
NFATC1-mRNA	0.836	0.451	-0.0476	1.72	1.78	0.968	3.29	0.101	1	lm.nb	Activation, Cytotoxicity, MAPK and PI3K Signaling, NFAT, Phenotype, TCR signaling, Toxicity, Wnt signaling	NM_172389.1:1984
TRBV27-mRNA	0.419	0.227	-0.0251	0.864	1.34	0.983	1.82	0.102	1	lm.nb	TCR Diversity	TCRVB_044.1:162
GFM1-mRNA	1.15	0.621	-0.0708	2.36	2.21	0.952	5.15	0.102	1	lm.nb	Metabolism, Mitochondrial biogenesis	NM_024996.5:1610
JUNB-mRNA	-0.525	0.285	-1.08	0.0339	0.695	0.472	1.02	0.103	1	lm.nb	Activation, Phenotype, TCR signaling, TGF-beta	NM_002229.2:1155
OAS3-mRNA	1.19	0.654	-0.0907	2.47	2.28	0.939	5.56	0.106	1	lm.nb	Toxicity, Type I interferon signaling, Type II interferon signaling	NM_006187.2:4980
TRAV12-1-mRNA	0.463	0.254	-0.0357	0.961	1.38	0.976	1.95	0.106	1	lm.nb	TCR Diversity	TCRVA_018.1:140
COX16-mRNA	0.93	0.511	-0.0721	1.93	1.91	0.951	3.82	0.106	1	lm.nb	Metabolism, Mitochondrial biogenesis, Oxidative phosphorylation	NM_001204090.1:22
CD45RA-mRNA	-1.59	0.883	-3.32	0.141	0.332	0.1	1.1	0.11	1	lm.nb	Activation, Cell Types, TCR signaling	NM_002838.4:258
VAV1-mRNA	0.599	0.336	-0.0601	1.26	1.51	0.959	2.39	0.113	1	lm.nb	Activation, Cytotoxicity, Persistence, T-cell migration, TCR signaling, Toxicity	NM_005428.2:764
PRKCB-mRNA	0.28	0.158	-0.0289	0.589	1.21	0.98	1.5	0.113	1	lm.nb	Activation, Cell Cycle, MAPK and PI3K Signaling, Metabolism, mTOR, NF-kB, Persistence, Phenotype, T-cell migration, Toxicity, Wnt signaling	NM_212535.1:1750
GZMM-mRNA	-0.481	0.272	-1.01	0.0527	0.717	0.495	1.04	0.115	1	lm.nb	Apoptosis, Cytotoxicity, Exhaustion, Innate-like T-cells, Phenotype, Toxicity	NM_005317.2:669
TRAV35-mRNA	0.773	0.438	-0.0856	1.63	1.71	0.942	3.1	0.116	1	lm.nb	TCR Diversity	TCRVA_040.1:216
SLC3A2-mRNA	0.326	0.185	-0.0363	0.689	1.25	0.975	1.61	0.116	1	lm.nb	Metabolism, mTOR	NM_001012662.2:1505
TRBV5-1-mRNA	-0.824	0.475	-1.76	0.108	0.565	0.296	1.08	0.121	1	lm.nb	TCR Diversity	TCRVB_006.1:194
MX1-mRNA	0.931	0.539	-0.125	1.99	1.91	0.917	3.96	0.122	1	lm.nb	Toxicity, Type I interferon signaling	NM_002462.2:1485
TRBV7-8-mRNA	0.778	0.45	-0.105	1.66	1.71	0.93	3.16	0.122	1	lm.nb	TCR Diversity	TCRVB_023.1:194
SMAD2-mRNA	0.319	0.185	-0.0436	0.682	1.25	0.97	1.6	0.123	1	lm.nb	Cell Cycle, Metabolism, Phenotype, TGF-beta, Th17, Th9, Treg	NM_005901.5:1678
TRBV6-6-mRNA	0.946	0.55	-0.132	2.02	1.93	0.912	4.07	0.124	1	lm.nb	TCR Diversity	ENST00000390371.1:163
NKG7-mRNA	0.973	0.568	-0.14	2.09	1.96	0.908	4.24	0.125	1	lm.nb	Cell Types	NM_005601.3:632
WAS-mRNA	0.15	0.0879	-0.0227	0.322	1.11	0.984	1.25	0.127	1	loglinear	Activation, Chemokine Signaling, Toxicity	NM_000377.2:90
IL4R-mRNA	0.651	0.384	-0.102	1.4	1.57	0.932	2.65	0.129	1	lm.nb	Activation, Interleukin Signaling, JAK-STAT, MAPK and PI3K Signaling, Phenotype, Th2, Toxicity	NM_000418.3:1510
ID2-mRNA	0.826	0.488	-0.13	1.78	1.77	0.914	3.44	0.129	1	lm.nb	Innate-like T-cells, Phenotype, TGF-beta	NM_002166.4:505
ATG7-mRNA	-0.349	0.21	-0.76	0.0624	0.785	0.59	1.04	0.135	1	lm.nb	Activation, Antigen processing & presentation, Autophagy, Metabolism, Mitochondrial biogenesis	NM_001136031.2:406
TRAV29-mRNA	0.168	0.102	-0.0313	0.367	1.12	0.979	1.29	0.137	1	loglinear	TCR Diversity	TCRVA_037.1:193
TOLLIP-mRNA	0.284	0.178	-0.0649	0.632	1.22	0.956	1.55	0.149	1	lm.nb	Innate-like T-cells, Phenotype	NM_019009.2:1320
ADAR-mRNA	0.365	0.229	-0.084	0.814	1.29	0.943	1.76	0.15	1	lm.nb	Toxicity, Type I interferon signaling	NM_001111.3:6091
MFN2-mRNA	0.72	0.454	-0.17	1.61	1.65	0.889	3.05	0.151	1	lm.nb	Metabolism, Mitochondrial biogenesis	NM_014874.3:2010
RORA-mRNA	0.422	0.269	-0.105	0.949	1.34	0.93	1.93	0.156	1	lm.nb	Circadian Clock, Innate-like T-cells, Metabolism, Phenotype, Th17	NM_134261.2:1715
NFIL3-mRNA	0.495	0.318	-0.129	1.12	1.41	0.915	2.17	0.158	1	lm.nb	Circadian Clock, Innate-like T-cells, Metabolism, Phenotype	NM_005384.2:1795
PPP2R5D-mRNA	1.64	1.05	-0.427	3.7	3.11	0.744	13	0.159	1	loglinear	Activation, Cell Cycle, Glycolysis, MAPK and PI3K Signaling, Metabolism, Phenotype, Wnt signaling	NM_006245.2:880
PYCR2-mRNA	0.215	0.139	-0.0562	0.487	1.16	0.962	1.4	0.159	1	lm.nb	Glutamine metabolism, Metabolism	NM_013328.2:1250
TRBV4-3-mRNA	1.12	0.724	-0.298	2.54	2.17	0.814	5.81	0.16	1	lm.nb	TCR Diversity	TCRVB_005.1:138
TRAV6-mRNA	0.526	0.34	-0.141	1.19	1.44	0.907	2.29	0.161	1	lm.nb	TCR Diversity	TCRVA_007.1:183
TRBV29-1-mRNA	0.267	0.173	-0.0721	0.606	1.2	0.951	1.52	0.161	1	lm.nb	TCR Diversity	TCRVB_046.1:190
IFI30-mRNA	2.57	1.68	-0.728	5.86	5.92	0.604	58.1	0.165	1	loglinear	Activation, Antigen processing & presentation, Toxicity, Type II interferon signaling	NM_006332.3:385
CCR2-mRNA	-1.13	0.74	-2.58	0.325	0.458	0.168	1.25	0.167	1	lm.nb	Activation, Chemokine Signaling, Toxicity	NM_001123041.2:743
IL6ST-mRNA	0.261	0.172	-0.0766	0.598	1.2	0.948	1.51	0.168	1	lm.nb	Activation, Interleukin Signaling, JAK-STAT, Phenotype, Th17, Toxicity	NM_002184.2:2505
SERINC3-mRNA	0.243	0.165	-0.0801	0.566	1.18	0.946	1.48	0.179	1	lm.nb	Glutamine metabolism, Metabolism	NM_006811.2:185
TRBV28-mRNA	0.794	0.538	-0.262	1.85	1.73	0.834	3.6	0.179	1	lm.nb	TCR Diversity	TCRVB_045.1:47
RAC2-mRNA	0.492	0.334	-0.163	1.15	1.41	0.893	2.22	0.179	1	lm.nb	Activation, Cytotoxicity, MAPK and PI3K Signaling, Persistence, Phenotype, T-cell migration, Toxicity, Wnt signaling	NM_002872.4:341
MAP2K2-mRNA	-0.538	0.368	-1.26	0.183	0.689	0.418	1.14	0.182	1	lm.nb	Activation, Apoptosis, Autophagy, Exhaustion, Innate-like T-cells, MAPK and PI3K Signaling, Metabolism, mTOR, Phenotype, TCR signaling	NM_030662.3:839
TRAV8-6-mRNA	0.409	0.283	-0.145	0.963	1.33	0.904	1.95	0.186	1	lm.nb	TCR Diversity	TCRVA_013.1:206
CCNC-mRNA	0.207	0.146	-0.0787	0.493	1.15	0.947	1.41	0.193	1	lm.nb	Notch, Phenotype, TGF-beta	NM_005190.3:744
SLAMF7-mRNA	1.13	0.797	-0.431	2.69	2.19	0.742	6.46	0.194	1	lm.nb	Exhaustion, Interactions with Non-lymphoid Cells, NKT Receptors, Toxicity	NM_021181.4:1122
MAX-mRNA	-0.254	0.181	-0.609	0.101	0.839	0.656	1.07	0.199	1	lm.nb	Activation, Cell Cycle, MAPK and PI3K Signaling, Metabolism	NM_002382.3:240
TRIM22-mRNA	0.332	0.24	-0.138	0.803	1.26	0.908	1.74	0.204	1	lm.nb	Toxicity, Type II interferon signaling	NM_006074.3:1745
CDKN1A-mRNA	-1.25	0.91	-3.03	0.533	0.42	0.122	1.45	0.207	1	lm.nb	Activation, Cell Cycle, JAK-STAT, MAPK and PI3K Signaling, Metabolism, Myc targets	NM_000389.2:1975
JAK1-mRNA	0.297	0.218	-0.13	0.724	1.23	0.914	1.65	0.21	1	lm.nb	Activation, JAK-STAT, MAPK and PI3K Signaling, Phenotype, Th1, Th17, Toxicity, Treg, Type I interferon signaling, Type II interferon signaling	NM_002227.1:285
TFAM-mRNA	0.371	0.277	-0.173	0.914	1.29	0.887	1.88	0.218	1	lm.nb	Metabolism, Mitochondrial biogenesis	NM_003201.1:85
CTSD-mRNA	-0.844	0.642	-2.1	0.414	0.557	0.233	1.33	0.225	1	lm.nb	Activation, Antigen processing & presentation, Apoptosis, Autophagy, Exhaustion, Metabolism	NM_001909.3:1495
SERINC1-mRNA	-0.14	0.107	-0.349	0.0689	0.907	0.785	1.05	0.225	1	loglinear	Glutamine metabolism, Metabolism	NM_020755.2:95
FOXO1-mRNA	0.71	0.554	-0.376	1.8	1.64	0.77	3.48	0.236	1	lm.nb	Phenotype, Treg	NM_002015.3:1526
ISG15-mRNA	0.453	0.357	-0.248	1.15	1.37	0.842	2.22	0.241	1	lm.nb	Toxicity, Type I interferon signaling	NM_005101.3:305
IL23R-mRNA	-0.674	0.537	-1.73	0.379	0.627	0.302	1.3	0.245	1	lm.nb	Activation, Interleukin Signaling, JAK-STAT, Phenotype, Th17, Toxicity	NM_144701.2:1800
TRAV10-mRNA	0.36	0.29	-0.208	0.928	1.28	0.866	1.9	0.249	1	lm.nb	TCR Diversity	TCRVA_016.1:164
TRBV7-6-mRNA	0.752	0.607	-0.437	1.94	1.68	0.739	3.84	0.25	1	lm.nb	TCR Diversity	TCRVB_021.1:76
STAT5B-mRNA	0.351	0.284	-0.205	0.907	1.28	0.867	1.88	0.251	1	lm.nb	Activation, JAK-STAT, Phenotype, Th2	NM_012448.3:200
TRAV21-mRNA	1.32	1.08	-0.792	3.44	2.5	0.578	10.8	0.255	1	loglinear	TCR Diversity	TCRVA_029.1:176
ALDH3A2-mRNA	0.332	0.275	-0.207	0.871	1.26	0.866	1.83	0.262	1	lm.nb	Glycolysis, Lipid Metabolism	NM_001031806.1:890
TRAV20-mRNA	-0.717	0.595	-1.88	0.449	0.608	0.271	1.36	0.262	1	lm.nb	TCR Diversity	TCRVA_028.1:136
ATP5PD-mRNA	-0.163	0.135	-0.427	0.102	0.893	0.744	1.07	0.263	1	lm.nb	Metabolism, Mitochondrial biogenesis, Oxidative phosphorylation	NM_006356.2:160
KLRG1-mRNA	-0.494	0.412	-1.3	0.314	0.71	0.406	1.24	0.265	1	lm.nb	Exhaustion, Interactions with Non-lymphoid Cells, NKT Receptors, T-cell exhaustion markers, Toxicity	NM_001329099.1:462
DHFR2-mRNA	-0.67	0.561	-1.77	0.43	0.628	0.293	1.35	0.267	1	lm.nb	Metabolism, One-carbon metabolism	NM_001195643.1:352
HDAC8-mRNA	0.305	0.256	-0.196	0.806	1.24	0.873	1.75	0.267	1	lm.nb	Notch, Phenotype	NM_018486.2:387
IL16-mRNA	0.325	0.276	-0.216	0.865	1.25	0.861	1.82	0.273	1	lm.nb	Activation, Interleukin Signaling, Toxicity	NM_004513.4:1262
TRAV13-2-mRNA	1.23	1.05	-0.825	3.29	2.35	0.565	9.8	0.274	1	loglinear	TCR Diversity	TCRVA_022.1:99
BCL6-mRNA	-0.408	0.354	-1.1	0.286	0.754	0.466	1.22	0.282	1	lm.nb	Phenotype, Tfh, Th1	NM_001706.2:675
SMAD3-mRNA	0.234	0.205	-0.167	0.635	1.18	0.891	1.55	0.286	1	lm.nb	Cell Cycle, Metabolism, Notch, Phenotype, TGF-beta, Th17, Th9, Treg, Wnt signaling	NM_005902.3:4220
TBX21-mRNA	0.802	0.702	-0.575	2.18	1.74	0.671	4.53	0.287	1	lm.nb	Cell Types, Innate-like T-cells, Phenotype, Th1, Th17, Th2	NM_013351.1:890
TRBV11-2-mRNA	0.259	0.229	-0.191	0.709	1.2	0.876	1.63	0.292	1	lm.nb	TCR Diversity	TCRVB_030.1:131
TRIM34-mRNA	0.722	0.64	-0.532	1.98	1.65	0.691	3.93	0.292	1	lm.nb	Toxicity, Type II interferon signaling	NM_130390.2:573
SDHB-mRNA	0.125	0.113	-0.0957	0.346	1.09	0.936	1.27	0.299	1	loglinear	Metabolism, Oxidative phosphorylation	NM_003000.2:245
TIMP1-mRNA	-0.443	0.401	-1.23	0.344	0.736	0.427	1.27	0.302	1	lm.nb	Activation, Interleukin Signaling, Toxicity	NM_003254.2:329
MDH2-mRNA	0.293	0.267	-0.23	0.815	1.22	0.853	1.76	0.305	1	lm.nb	Metabolism, Oxidative phosphorylation	NM_005918.3:77
LPAR6-mRNA	-0.378	0.345	-1.05	0.299	0.77	0.481	1.23	0.306	1	lm.nb	Activation, MAPK and PI3K Signaling	NM_005767.3:1210
IRF9-mRNA	-0.146	0.134	-0.409	0.116	0.903	0.753	1.08	0.306	1	lm.nb	Activation, JAK-STAT, Toxicity, Type I interferon signaling, Type II interferon signaling	NM_006084.4:385
JAK2-mRNA	0.28	0.257	-0.224	0.784	1.21	0.856	1.72	0.308	1	lm.nb	Activation, Cell Cycle, JAK-STAT, MAPK and PI3K Signaling, Metabolism, Phenotype, Th1, Th17, Toxicity, Type II interferon signaling	NM_004972.3:1464
TRGV3/5-mRNA	0.813	0.749	-0.654	2.28	1.76	0.636	4.86	0.309	1	lm.nb	TCR Diversity	ENST00000390346.1:376
NPRL3-mRNA	0.485	0.45	-0.397	1.37	1.4	0.759	2.58	0.313	1	lm.nb	Metabolism, mTOR	NM_001039476.2:1145
HLA-DQA1-mRNA	2.92	2.72	-2.42	8.26	7.56	0.187	306	0.315	1	loglinear	Activation, Antigen processing & presentation, Toxicity, Type II interferon signaling	NM_002122.3:261
IL12RB1-mRNA	-0.293	0.275	-0.831	0.245	0.816	0.562	1.19	0.318	1	lm.nb	Activation, Interleukin Signaling, JAK-STAT, Phenotype, Th1, Th17, Toxicity	NM_005535.1:976
TRBV4-1-mRNA	0.438	0.414	-0.374	1.25	1.35	0.771	2.38	0.321	1	lm.nb	TCR Diversity	TCRVB_003.1:143
TET2-mRNA	0.353	0.337	-0.307	1.01	1.28	0.808	2.02	0.325	1	lm.nb	Metabolism	NM_001127208.2:2882
TRBV6-1-mRNA	0.577	0.552	-0.505	1.66	1.49	0.705	3.16	0.326	1	lm.nb	TCR Diversity	TCRVB_011.1:124
TRAV27-mRNA	0.601	0.583	-0.542	1.74	1.52	0.687	3.35	0.333	1	lm.nb	TCR Diversity	TCRVA_036.1:69
CD6-mRNA	-0.446	0.442	-1.31	0.421	0.734	0.402	1.34	0.343	1	lm.nb	Cell Types	NM_001254751.1:1722
CD7-mRNA	0.255	0.253	-0.241	0.751	1.19	0.846	1.68	0.343	1	lm.nb	Cell Cycle, Metabolism	NM_006137.6:440
SMURF1-mRNA	0.472	0.475	-0.46	1.4	1.39	0.727	2.65	0.35	1	lm.nb	Activation, Antigen processing & presentation, Metabolism, Mitochondrial biogenesis, Phenotype, TGF-beta, Wnt signaling	NM_181349.1:5162
TRIM33-mRNA	-0.194	0.197	-0.579	0.192	0.874	0.669	1.14	0.353	1	lm.nb	Phenotype, TGF-beta	NM_015906.3:3260
TRAF6-mRNA	-0.158	0.166	-0.484	0.168	0.896	0.715	1.12	0.369	1	loglinear	Activation, Autophagy, Innate-like T-cells, MAPK and PI3K Signaling, Metabolism, NF-kB, Phenotype, Toxicity	NM_145803.2:745
IFNGR2-mRNA	-0.6	0.637	-1.85	0.648	0.66	0.278	1.57	0.373	1	lm.nb	Activation, Cytotoxicity, JAK-STAT, Phenotype, Th1, Toxicity, Type II interferon signaling	NM_005534.3:799
CCR4-mRNA	-0.461	0.49	-1.42	0.501	0.727	0.373	1.41	0.375	1	lm.nb	Activation, Chemokine Signaling, Toxicity	NM_005508.4:672
SP100-mRNA	0.143	0.153	-0.156	0.443	1.1	0.897	1.36	0.376	1	lm.nb	Toxicity, Type II interferon signaling	NM_003113.3:911
CD8A-mRNA	-0.41	0.441	-1.27	0.454	0.753	0.413	1.37	0.379	1	lm.nb	Activation, Cell Types, Exhaustion, Interactions with Non-lymphoid Cells, TCR signaling	NM_001768.5:1320
MIF-mRNA	-0.383	0.429	-1.22	0.458	0.767	0.428	1.37	0.398	1	lm.nb	Activation, Interleukin Signaling, Toxicity	NM_002415.1:319
MAPK3-mRNA	0.244	0.278	-0.3	0.789	1.18	0.812	1.73	0.405	1	lm.nb	Activation, Apoptosis, Autophagy, Exhaustion, Innate-like T-cells, MAPK and PI3K Signaling, Metabolism, mTOR, Phenotype, TCR signaling, TGF-beta	NM_001040056.1:580
PGK1-mRNA	0.237	0.279	-0.311	0.784	1.18	0.806	1.72	0.421	1	lm.nb	Glycolysis, Metabolism	NM_000291.2:1030
CCL3/L1-mRNA	0.682	0.807	-0.9	2.26	1.6	0.536	4.8	0.423	1	lm.nb	Activation, Chemokine Signaling, Exhaustion, Innate-like T-cells, Phenotype, T-cell exhaustion markers, Toxicity	NM_002983.2:159
TRBV20-1-mRNA	-0.194	0.231	-0.646	0.259	0.874	0.639	1.2	0.426	1	lm.nb	TCR Diversity	TCRVB_041.1:95
LTB-mRNA	0.158	0.19	-0.215	0.53	1.12	0.862	1.44	0.431	1	lm.nb	Innate-like T-cells, NF-kB, Phenotype, Toxicity	NM_002341.1:330
RNASEL-mRNA	0.411	0.499	-0.567	1.39	1.33	0.675	2.62	0.434	1	lm.nb	Toxicity, Type I interferon signaling	NM_021133.3:1094
TRAT1-mRNA	-0.146	0.179	-0.497	0.204	0.904	0.709	1.15	0.437	1	lm.nb	Cell Types	NM_016388.2:770
CCL5-mRNA	0.223	0.281	-0.328	0.775	1.17	0.797	1.71	0.45	1	lm.nb	Activation, Chemokine Signaling, Innate-like T-cells, Phenotype, Toxicity	NM_002985.2:280
ERAP2-mRNA	0.244	0.308	-0.36	0.848	1.18	0.779	1.8	0.451	1	lm.nb	Activation, Antigen processing & presentation	NM_001130140.1:155
TRAV22-mRNA	0.206	0.262	-0.307	0.72	1.15	0.808	1.65	0.453	1	lm.nb	TCR Diversity	TCRVA_030.1:183
LCK-mRNA	0.131	0.167	-0.196	0.458	1.1	0.873	1.37	0.456	1	lm.nb	Activation, Cytotoxicity, NF-kB, TCR signaling, Toxicity	NM_005356.2:1260
CD8B-mRNA	0.423	0.548	-0.652	1.5	1.34	0.637	2.83	0.462	1	lm.nb	Activation, Cell Types, Exhaustion, Interactions with Non-lymphoid Cells, TCR signaling	NM_172099.2:439
KLRB1-mRNA	0.34	0.44	-0.523	1.2	1.27	0.696	2.3	0.462	1	lm.nb	Cell Types, Exhaustion, Interactions with Non-lymphoid Cells, NKT Receptors, Toxicity	NM_002258.2:85
OAS2-mRNA	0.129	0.168	-0.201	0.458	1.09	0.87	1.37	0.465	1	lm.nb	Toxicity, Type I interferon signaling, Type II interferon signaling	NM_016817.2:480
TRAV13-1-mRNA	-0.162	0.214	-0.581	0.257	0.894	0.668	1.2	0.47	1	lm.nb	TCR Diversity	TCRVA_021.1:189
TRAV38-1-mRNA	-0.231	0.307	-0.833	0.372	0.852	0.561	1.29	0.474	1	lm.nb	TCR Diversity	TCRVA_042.1:250
KLRK1-mRNA	0.34	0.454	-0.55	1.23	1.27	0.683	2.35	0.475	1	lm.nb	Cell Types, Cytotoxicity, Exhaustion, Interactions with Non-lymphoid Cells, NKT Receptors, Toxicity	NM_007360.1:760
SH2D1A-mRNA	0.223	0.303	-0.371	0.818	1.17	0.773	1.76	0.482	1	lm.nb	Cell Types, Cytotoxicity, Exhaustion, Interactions with Non-lymphoid Cells, Toxicity	NM_002351.4:495
BTBD6-mRNA	0.504	0.691	-0.851	1.86	1.42	0.554	3.63	0.487	1	lm.nb	Activation, Antigen processing & presentation	NM_033271.2:1536
MR1-mRNA	0.34	0.473	-0.587	1.27	1.27	0.666	2.41	0.493	1	lm.nb	Innate-like T-cells, Phenotype	NM_001531.2:7695
CTLA4-mRNA	-0.315	0.438	-1.17	0.545	0.804	0.443	1.46	0.493	1	lm.nb	Activation, Costimulatory Molecules, Exhaustion, T-cell exhaustion markers, TCR signaling	NM_005214.3:405
OAS1-mRNA	0.569	0.805	-1.01	2.15	1.48	0.497	4.43	0.5	1	lm.nb	Toxicity, Type I interferon signaling, Type II interferon signaling	NM_001032409.1:805
HACD4-mRNA	-0.108	0.156	-0.415	0.198	0.928	0.75	1.15	0.508	1	lm.nb	Lipid Metabolism, Metabolism	NM_001010915.3:416
TRBV6-2-mRNA	0.228	0.331	-0.42	0.877	1.17	0.747	1.84	0.51	1	lm.nb	TCR Diversity	TCRVB_012.1:150
ITGAM-mRNA	-0.65	0.949	-2.51	1.21	0.637	0.176	2.31	0.513	1	lm.nb	Persistence, T-cell migration	NM_000632.3:515
TRAV2-mRNA	0.147	0.217	-0.278	0.572	1.11	0.825	1.49	0.517	1	lm.nb	TCR Diversity	TCRVA_003.1:177
MAP2K7-mRNA	0.382	0.568	-0.73	1.5	1.3	0.603	2.82	0.52	1	lm.nb	Activation, Innate-like T-cells, MAPK and PI3K Signaling, Phenotype, TCR signaling	NM_145185.2:495
TSC2-mRNA	0.131	0.199	-0.259	0.522	1.1	0.836	1.44	0.528	1	lm.nb	Activation, Autophagy, MAPK and PI3K Signaling, Metabolism, mTOR	NM_000548.3:2380
TRAV16-mRNA	-0.147	0.223	-0.584	0.291	0.903	0.667	1.22	0.529	1	lm.nb	TCR Diversity	TCRVA_024.1:222
PRKCD-mRNA	0.353	0.537	-0.7	1.41	1.28	0.616	2.65	0.53	1	lm.nb	Apoptosis, Autophagy, Exhaustion, Metabolism, Toxicity, Type II interferon signaling	NM_006254.3:2165
PLCG1-mRNA	-0.147	0.223	-0.585	0.291	0.903	0.667	1.22	0.53	1	lm.nb	Activation, NF-kB, Persistence, T-cell migration, TCR signaling, Toxicity	NM_002660.2:2290
ACADVL-mRNA	0.106	0.164	-0.216	0.428	1.08	0.861	1.35	0.536	1	lm.nb	Lipid Metabolism, Metabolism	NM_001270447.1:296
DUSP1-mRNA	-0.436	0.676	-1.76	0.889	0.739	0.295	1.85	0.537	1	lm.nb	Activation, MAPK and PI3K Signaling, Myc targets	NM_004417.2:987
TRAV12-3-mRNA	-0.169	0.278	-0.714	0.375	0.889	0.61	1.3	0.559	1	lm.nb	TCR Diversity	TCRVA_020.1:99
PPARA-mRNA	0.145	0.245	-0.336	0.626	1.11	0.792	1.54	0.57	1	lm.nb	Circadian Clock, Metabolism, Mitochondrial biogenesis	NM_001001928.2:266
CCR7-mRNA	0.165	0.321	-0.464	0.795	1.12	0.725	1.74	0.621	1	lm.nb	Activation, Chemokine Signaling, Phenotype, Toxicity	NM_001838.2:1610
CCR5-mRNA	-0.319	0.627	-1.55	0.911	0.802	0.342	1.88	0.625	1	lm.nb	Activation, Chemokine Signaling, Toxicity	NM_000579.1:2730
TRBV10-3-mRNA	-0.117	0.23	-0.568	0.334	0.922	0.675	1.26	0.626	1	lm.nb	TCR Diversity	TCRVB_028.1:192
MYC-mRNA	-0.225	0.446	-1.1	0.648	0.855	0.467	1.57	0.627	1	lm.nb	Activation, Cell Cycle, JAK-STAT, MAPK and PI3K Signaling, Metabolism, Myc targets, Notch, Phenotype, TGF-beta, Wnt signaling	NM_002467.3:1610
TRAV25-mRNA	0.263	0.528	-0.772	1.3	1.2	0.586	2.46	0.632	1	lm.nb	TCR Diversity	TCRVA_033.1:43
GNG10-mRNA	-0.251	0.508	-1.25	0.745	0.84	0.421	1.68	0.635	1	lm.nb	Activation, MAPK and PI3K Signaling, Phenotype, Wnt signaling	NM_001017998.3:69
DHRS4-mRNA	0.118	0.241	-0.354	0.589	1.08	0.783	1.5	0.638	1	lm.nb	Phenotype, Vitamin A (RA) signaling	NM_021004.2:964
CCL28-mRNA	-0.226	0.467	-1.14	0.691	0.855	0.453	1.61	0.642	1	lm.nb	Activation, Chemokine Signaling, Toxicity	NM_148672.2:407
SEC22B-mRNA	0.0703	0.151	-0.226	0.366	1.05	0.855	1.29	0.654	1	loglinear	Activation, Antigen processing & presentation	NM_004892.5:85
COX5B-mRNA	-0.145	0.313	-0.758	0.469	0.905	0.591	1.38	0.656	1	lm.nb	Metabolism, Oxidative phosphorylation	NM_001862.2:240
HK2-mRNA	-0.382	0.828	-2	1.24	0.768	0.249	2.36	0.657	1	lm.nb	Glycolysis, Metabolism	NM_000189.4:6880
TRAV9-2-mRNA	-0.196	0.433	-1.05	0.653	0.873	0.485	1.57	0.663	1	lm.nb	TCR Diversity	TCRVA_015.1:31
PTK2B-mRNA	-0.136	0.304	-0.733	0.461	0.91	0.602	1.38	0.667	1	lm.nb	Cytotoxicity, Persistence, T-cell migration, Toxicity	NM_004103.3:735
IRF7-mRNA	-0.189	0.429	-1.03	0.652	0.877	0.489	1.57	0.671	1	lm.nb	Innate-like T-cells, Phenotype, Toxicity, Type I interferon signaling, Type II interferon signaling	NM_001572.3:1763
TGFBR1-mRNA	0.116	0.268	-0.409	0.642	1.08	0.753	1.56	0.676	1	lm.nb	Activation, MAPK and PI3K Signaling, Phenotype, TGF-beta, Th17, Th9, Treg	NM_004612.2:1255
TRBC1/2-mRNA	0.0575	0.143	-0.222	0.337	1.04	0.857	1.26	0.697	1	lm.nb	TCR Diversity	ENST00000466254.1:282
TRAF5-mRNA	-0.131	0.334	-0.785	0.522	0.913	0.58	1.44	0.704	1	lm.nb	NF-kB, Toxicity	NM_001033910.2:1690
MTHFD1L-mRNA	0.234	0.627	-0.994	1.46	1.18	0.502	2.76	0.718	1	lm.nb	Metabolism, One-carbon metabolism	NM_001242767.1:525
LAIR1-mRNA	-0.24	0.647	-1.51	1.03	0.847	0.351	2.04	0.72	1	lm.nb	Exhaustion, Interactions with Non-lymphoid Cells, NKT Receptors, Toxicity	NM_002287.3:1195
MAML2-mRNA	0.0792	0.217	-0.346	0.504	1.06	0.787	1.42	0.724	1	lm.nb	Notch, Phenotype, Th1	NM_032427.2:1890
TRAV1-2-mRNA	0.176	0.515	-0.834	1.19	1.13	0.561	2.27	0.742	1	lm.nb	TCR Diversity	TCRVA_002.1:187
ACAD10-mRNA	0.0884	0.296	-0.492	0.669	1.06	0.711	1.59	0.773	1	lm.nb	Lipid Metabolism, Metabolism	NM_001136538.1:1905
ACTN1-mRNA	-0.208	0.711	-1.6	1.19	0.866	0.33	2.27	0.778	1	lm.nb	Persistence, T-cell migration	NM_001102.3:2760
TRBV30-mRNA	0.167	0.614	-1.04	1.37	1.12	0.488	2.59	0.792	1	lm.nb	TCR Diversity	TCRVB_047.1:5
TRAV41-mRNA	-0.159	0.595	-1.33	1.01	0.896	0.399	2.01	0.796	1	lm.nb	TCR Diversity	TCRVA_046.1:38
TRBV4-2-mRNA	-0.0701	0.266	-0.592	0.452	0.953	0.663	1.37	0.799	1	lm.nb	TCR Diversity	TCRVB_004.1:138
TRAV23-mRNA	-0.055	0.229	-0.503	0.393	0.963	0.706	1.31	0.816	1	lm.nb	TCR Diversity	TCRVA_031.1:159
PPP3CA-mRNA	0.17	0.713	-1.23	1.57	1.12	0.427	2.96	0.818	1	lm.nb	Activation, MAPK and PI3K Signaling, NFAT, Phenotype, TCR signaling, Wnt signaling	NM_000944.4:3920
CCL22-mRNA	-0.203	0.991	-2.14	1.74	0.869	0.226	3.34	0.843	1	lm.nb	Activation, Chemokine Signaling, Toxicity	NM_002990.3:797
TYROBP-mRNA	-0.222	1.12	-2.42	1.98	0.857	0.186	3.94	0.848	1	lm.nb	Cytotoxicity, Exhaustion, Interactions with Non-lymphoid Cells, NKT Receptors, Toxicity	NM_003332.3:361
CTNNA1-mRNA	0.14	0.75	-1.33	1.61	1.1	0.398	3.05	0.857	1	lm.nb	Persistence, T-cell migration	NM_001903.2:1766
TRAV8-1-mRNA	0.0665	0.367	-0.653	0.786	1.05	0.636	1.72	0.861	1	lm.nb	TCR Diversity	TCRVA_009.1:108
TRAV4-mRNA	-0.0473	0.269	-0.574	0.479	0.968	0.672	1.39	0.865	1	lm.nb	TCR Diversity	TCRVA_005.1:159
PTPRC-mRNA	-0.0259	0.148	-0.315	0.263	0.982	0.804	1.2	0.865	1	lm.nb	Activation, Cell Types, TCR signaling	NM_080921.2:90
PSMB10-mRNA	0.0455	0.264	-0.472	0.563	1.03	0.721	1.48	0.868	1	lm.nb	Activation, Antigen processing & presentation, Apoptosis, Cell Cycle, Exhaustion, Metabolism, Notch, Phenotype, Wnt signaling	NM_002801.2:221
TAOK2-mRNA	-0.0484	0.289	-0.616	0.519	0.967	0.653	1.43	0.871	1	lm.nb	Activation, MAPK and PI3K Signaling	NM_004783.2:1020
RPL3-mRNA	0.0441	0.299	-0.541	0.629	1.03	0.687	1.55	0.886	1	lm.nb	Activation, Myc targets	NM_001033853.1:145
CD4-mRNA	-0.0704	0.489	-1.03	0.888	0.952	0.49	1.85	0.889	1	lm.nb	Activation, TCR signaling	NM_000616.4:975
TRAV12-2-mRNA	0.0246	0.177	-0.322	0.371	1.02	0.8	1.29	0.893	1	lm.nb	TCR Diversity	TCRVA_019.1:116
PTGER2-mRNA	0.118	0.906	-1.66	1.89	1.09	0.317	3.71	0.9	1	lm.nb	Exhaustion, T-cell exhaustion markers	NM_000956.2:1410
CD99-mRNA	0.0525	0.406	-0.743	0.848	1.04	0.598	1.8	0.9	1	lm.nb	Exhaustion, Interactions with Non-lymphoid Cells, Persistence, T-cell migration	NM_002414.4:592
AKT1-mRNA	0.0271	0.216	-0.396	0.451	1.02	0.76	1.37	0.903	1	lm.nb	Activation, Apoptosis, Autophagy, Cell Cycle, Exhaustion, Innate-like T-cells, JAK-STAT, MAPK and PI3K Signaling, Metabolism, mTOR, Notch, Phenotype, TCR signaling, Wnt signaling	NM_001014432.1:1275
MTOR-mRNA	-0.0656	0.534	-1.11	0.982	0.956	0.462	1.98	0.905	1	lm.nb	Activation, Autophagy, JAK-STAT, MAPK and PI3K Signaling, Metabolism, mTOR, Phenotype, Th17	NM_004958.3:1865
TRBV3-1-mRNA	0.0262	0.215	-0.395	0.447	1.02	0.761	1.36	0.906	1	lm.nb	TCR Diversity	TCRVB_002.1:86
TRAV26-1-mRNA	0.0259	0.275	-0.512	0.564	1.02	0.701	1.48	0.927	1	lm.nb	TCR Diversity	TCRVA_034.1:106
CPT1B-mRNA	0.0294	0.34	-0.636	0.695	1.02	0.643	1.62	0.933	1	lm.nb	Lipid Metabolism, Metabolism, Mitochondrial biogenesis, Phenotype, Vitamin A (RA) signaling	NM_004377.3:1654
TNFRSF10B-mRNA	0.0418	0.548	-1.03	1.12	1.03	0.489	2.17	0.941	1	lm.nb	Apoptosis, Cytotoxicity, Exhaustion, Toxicity	NM_003842.3:565
MAP3K7-mRNA	0.0149	0.222	-0.42	0.45	1.01	0.747	1.37	0.948	1	lm.nb	Activation, Autophagy, Innate-like T-cells, MAPK and PI3K Signaling, Metabolism, NF-kB, Phenotype, TCR signaling, Toxicity, Wnt signaling	NM_145333.1:670
TRAV36-mRNA	0.0344	0.514	-0.973	1.04	1.02	0.51	2.06	0.948	1	lm.nb	TCR Diversity	TCRVA_041.1:156
TRAV3-mRNA	-0.0169	0.28	-0.565	0.531	0.988	0.676	1.45	0.953	1	lm.nb	TCR Diversity	TCRVA_004.1:6
TRBV18-mRNA	0.0137	0.23	-0.438	0.465	1.01	0.738	1.38	0.954	1	lm.nb	TCR Diversity	TCRVB_039.1:156
TYK2-mRNA	-0.00882	0.15	-0.303	0.286	0.994	0.81	1.22	0.955	1	lm.nb	Activation, Interleukin Signaling, JAK-STAT, Phenotype, Th1, Th17, Toxicity, Treg, Type I interferon signaling	NM_003331.4:1980
CD9-mRNA	-0.0671	1.14	-2.31	2.17	0.955	0.202	4.51	0.955	1	lm.nb	Persistence, T-cell migration	NM_001769.2:405
NFAT5-mRNA	0.041	0.71	-1.35	1.43	1.03	0.392	2.7	0.955	1	lm.nb	Activation, NFAT	NM_173214.1:3290
RELA-mRNA	-0.00743	0.134	-0.27	0.255	0.995	0.829	1.19	0.957	1	loglinear	Activation, Apoptosis, Exhaustion, Innate-like T-cells, Interleukin Signaling, MAPK and PI3K Signaling, NF-kB, Phenotype, TCR signaling, Th1, Th9, Toxicity	NM_021975.3:1990
TRAV19-mRNA	0.0119	0.246	-0.471	0.494	1.01	0.722	1.41	0.963	1	lm.nb	Exhaustion, Interactions with Non-lymphoid Cells, TCR Diversity	TCRVA_027.1:227
TGFBR2-mRNA	-0.00951	0.204	-0.41	0.391	0.993	0.753	1.31	0.964	1	lm.nb	Activation, MAPK and PI3K Signaling, Phenotype, TGF-beta, Th17, Th9, Treg	NM_001024847.1:1760
PFKP-mRNA	0.00574	0.132	-0.254	0.265	1	0.839	1.2	0.967	1	lm.nb	Glycolysis, Metabolism	NM_002627.3:795
TRBV2-mRNA	0.00654	0.241	-0.465	0.478	1	0.724	1.39	0.979	1	lm.nb	TCR Diversity	TCRVB_001.1:220
NOTCH1-mRNA	0.00832	0.444	-0.862	0.879	1.01	0.55	1.84	0.986	1	lm.nb	Notch, Phenotype, Th2	NM_017617.3:8211
CD3E-mRNA	-0.00277	0.173	-0.343	0.337	0.998	0.789	1.26	0.988	1	lm.nb	Activation, Cell Types, Exhaustion, Interactions with Non-lymphoid Cells, TCR signaling	NM_000733.2:75

## Sheet: 19z + FasDD v 19z (+ FasL)
	Log2 fold change	std error (log2)	Lower confidence limit (log2)	Upper confidence limit (log2)	Linear fold change	Lower confidence limit (linear)	Upper confidence limit (linear)	P-value	BY.p.value	method	Gene.sets	probe.ID
HSPE1-mRNA	0.94	0.102	0.74	1.14	1.92	1.67	2.21	1.58e-05	0.036	loglinear	Activation, Metabolism, Mitochondrial biogenesis, Myc targets	NM_002157.2:607
LDHA-mRNA	1.43	0.162	1.11	1.74	2.69	2.16	3.35	2.16e-05	0.036	lm.nb	Activation, Glycolysis, Metabolism, Myc targets, Oxidative phosphorylation	NM_001165414.1:1690
IL2RA-mRNA	1.32	0.167	0.994	1.65	2.5	1.99	3.13	4.69e-05	0.0522	lm.nb	Activation, Interleukin Signaling, JAK-STAT, MAPK and PI3K Signaling, Phenotype, Th2, Toxicity	NM_000417.1:1000
CCL1-mRNA	5.62	0.765	4.12	7.12	49.3	17.4	139	7.99e-05	0.0666	lm.nb	Activation, Chemokine Signaling, Toxicity	NM_002981.1:157
PGK1-mRNA	0.78	0.114	0.557	1	1.72	1.47	2	0.00013	0.0787	loglinear	Glycolysis, Metabolism	NM_000291.2:1030
BCL2-mRNA	2.86	0.422	2.03	3.68	7.25	4.09	12.9	0.000142	0.0787	lm.nb	Activation, Apoptosis, Autophagy, Exhaustion, JAK-STAT, MAPK and PI3K Signaling, Metabolism, NF-kB, Toxicity	NM_000657.2:947
SGO2-mRNA	3.25	0.498	2.28	4.23	9.53	4.85	18.8	0.000182	0.0868	lm.nb	Cell Cycle, Metabolism	NM_152524.5:3360
MKI67-mRNA	4.19	0.682	2.86	5.53	18.3	7.24	46.2	0.000274	0.0949	lm.nb	Cell Cycle, Metabolism	NM_002417.2:4020
NSD2-mRNA	1.34	0.221	0.906	1.77	2.53	1.87	3.42	0.000303	0.0949	lm.nb	Cell Cycle, Metabolism	NM_007331.1:1260
PSMA2-mRNA	1.24	0.207	0.833	1.65	2.36	1.78	3.13	0.000331	0.0949	lm.nb	Activation, Antigen processing & presentation, Apoptosis, Cell Cycle, Exhaustion, Metabolism, Notch, Phenotype, Wnt signaling	NM_002787.4:460
CD200-mRNA	4.43	0.747	2.96	5.89	21.5	7.8	59.3	0.00035	0.0949	lm.nb	Exhaustion, Interactions with Non-lymphoid Cells	NM_005944.5:665
LIF-mRNA	3.58	0.608	2.39	4.78	12	5.25	27.4	0.000364	0.0949	lm.nb	Activation, Interleukin Signaling, JAK-STAT, Toxicity	NM_002309.3:1240
SERPINB9-mRNA	0.73	0.124	0.487	0.974	1.66	1.4	1.96	0.00037	0.0949	loglinear	Exhaustion, Interactions with Non-lymphoid Cells	NM_004155.3:950
NEK2-mRNA	3.45	0.598	2.28	4.62	10.9	4.84	24.6	0.000423	0.101	lm.nb	Cell Cycle, Metabolism	NM_002497.3:480
PPIA-mRNA	1.09	0.194	0.712	1.47	2.13	1.64	2.77	0.000487	0.101	lm.nb	Activation, NFAT	NM_021130.3:315
CXCR4-mRNA	1.4	0.249	0.916	1.89	2.65	1.89	3.71	0.000488	0.101	lm.nb	Activation, Chemokine Signaling, Persistence, T-cell migration, Toxicity	NM_003467.2:1335
SLC25A6-mRNA	0.515	0.0922	0.335	0.696	1.43	1.26	1.62	0.000517	0.101	loglinear	Metabolism, Mitochondrial biogenesis	NM_001636.3:1080
UBE2I-mRNA	0.665	0.12	0.429	0.901	1.59	1.35	1.87	0.000559	0.103	lm.nb	Cell Cycle, Metabolism, NF-kB, Toxicity	NM_194260.2:304
PGAM1-mRNA	1.49	0.271	0.955	2.02	2.8	1.94	4.05	0.000586	0.103	lm.nb	Glycolysis, Metabolism	NM_002629.2:1037
SLC7A5-mRNA	1.51	0.281	0.965	2.07	2.86	1.95	4.19	0.00065	0.104	lm.nb	Metabolism, mTOR	NM_003486.5:785
SMC2-mRNA	2.36	0.438	1.5	3.22	5.13	2.83	9.29	0.000655	0.104	lm.nb	Cell Cycle, Metabolism	NM_001042551.1:1855
NDUFAB1-mRNA	1.03	0.196	0.647	1.42	2.04	1.57	2.67	0.000767	0.116	lm.nb	Lipid Metabolism, Metabolism, Oxidative phosphorylation	NM_005003.2:490
CASP3-mRNA	1.15	0.221	0.714	1.58	2.21	1.64	2.99	0.000828	0.118	lm.nb	Activation, Apoptosis, Cytotoxicity, Exhaustion, MAPK and PI3K Signaling, T-cell exhaustion markers, Toxicity	NM_004346.3:2156
CXCL13-mRNA	3.64	0.704	2.26	5.02	12.5	4.8	32.5	0.00085	0.118	lm.nb	Activation, Chemokine Signaling, Toxicity	NM_006419.2:210
FASLG-mRNA	2.87	0.57	1.76	3.99	7.33	3.38	15.9	0.001	0.129	lm.nb	Activation, Apoptosis, Cytotoxicity, Exhaustion, Interleukin Signaling, MAPK and PI3K Signaling, Myc targets, T-cell exhaustion markers, Toxicity	NM_000639.1:625
NCAPD2-mRNA	1.69	0.336	1.03	2.35	3.22	2.04	5.09	0.00103	0.129	lm.nb	Cell Cycle, Metabolism	NM_014865.3:3160
HIF1A-mRNA	0.966	0.193	0.588	1.34	1.95	1.5	2.54	0.00104	0.129	lm.nb	Activation, Autophagy, Circadian Clock, Interleukin Signaling, Metabolism, Notch, Phenotype, Th17, Toxicity	NM_001530.2:1985
MTHFD2-mRNA	1.16	0.233	0.7	1.61	2.23	1.62	3.06	0.0011	0.129	lm.nb	Metabolism, One-carbon metabolism	NM_006636.3:1005
TRBV5-4-mRNA	2.66	0.538	1.6	3.71	6.31	3.04	13.1	0.00113	0.129	loglinear	TCR Diversity	TCRVB_007.1:151
CD247-mRNA	0.749	0.153	0.449	1.05	1.68	1.37	2.07	0.00119	0.129	lm.nb	Activation, Cytotoxicity, NKT Receptors, TCR signaling, Toxicity	NM_198053.2:329
NME2-mRNA	0.779	0.159	0.467	1.09	1.72	1.38	2.13	0.0012	0.129	lm.nb	Activation, Myc targets	NM_001018137.2:669
COX6C-mRNA	0.699	0.144	0.417	0.982	1.62	1.33	1.97	0.00127	0.131	lm.nb	Metabolism, Oxidative phosphorylation	NM_004374.2:69
COX6B1-mRNA	0.519	0.107	0.308	0.729	1.43	1.24	1.66	0.0013	0.131	lm.nb	Metabolism, Oxidative phosphorylation	NM_001863.4:264
UBE2V1-mRNA	0.566	0.119	0.334	0.799	1.48	1.26	1.74	0.00139	0.137	lm.nb	Activation, Antigen processing & presentation	NM_001257397.1:453
BUB1-mRNA	2.37	0.508	1.38	3.37	5.18	2.6	10.3	0.0016	0.152	lm.nb	Cell Cycle, Metabolism	NM_004336.3:1978
NME1-mRNA	1.3	0.282	0.743	1.85	2.45	1.67	3.6	0.00176	0.157	lm.nb	Activation, Myc targets	NM_000269.2:500
GZMB-mRNA	3.93	0.857	2.25	5.61	15.3	4.76	48.9	0.00178	0.157	lm.nb	Apoptosis, Cell Types, Cytotoxicity, Exhaustion, Innate-like T-cells, Notch, Phenotype, Toxicity	NM_004131.3:540
SGK3-mRNA	-1.49	0.325	-2.12	-0.85	0.357	0.229	0.555	0.00181	0.157	lm.nb	Activation, MAPK and PI3K Signaling	NM_013257.3:565
EBI3-mRNA	3.52	0.771	2	5.03	11.4	4.01	32.6	0.00185	0.157	lm.nb	Activation, Interleukin Signaling, Toxicity	NM_005755.2:826
IRF8-mRNA	3.87	0.854	2.2	5.55	14.7	4.6	46.8	0.0019	0.157	lm.nb	Phenotype, Th17, Toxicity, Type I interferon signaling, Type II interferon signaling	NM_002163.2:253
SLAMF6-mRNA	1.21	0.268	0.687	1.74	2.32	1.61	3.33	0.00193	0.157	lm.nb	Exhaustion, Interactions with Non-lymphoid Cells, NKT Receptors, Toxicity	NM_001184714.1:903
IL2RB-mRNA	1.21	0.27	0.681	1.74	2.31	1.6	3.34	0.00204	0.162	lm.nb	Activation, Interleukin Signaling, JAK-STAT, MAPK and PI3K Signaling, Phenotype, Th2, Toxicity	NM_000878.2:1980
NCAPH-mRNA	3.12	0.704	1.74	4.49	8.67	3.33	22.5	0.0022	0.171	lm.nb	Cell Cycle, Metabolism	NM_015341.3:1550
GNAI2-mRNA	0.748	0.171	0.414	1.08	1.68	1.33	2.12	0.00233	0.177	lm.nb	Persistence, T-cell migration	NM_002070.2:1000
GOT1-mRNA	2.63	0.608	1.43	3.82	6.17	2.7	14.1	0.00256	0.19	loglinear	Glutamine metabolism, Metabolism	NM_002079.2:615
SCD-mRNA	3.4	0.793	1.84	4.95	10.5	3.58	31	0.00268	0.194	lm.nb	Lipid Metabolism, Metabolism	NM_005063.4:2025
DOCK2-mRNA	0.591	0.139	0.319	0.863	1.51	1.25	1.82	0.00276	0.196	lm.nb	Activation, Chemokine Signaling, Toxicity	NM_004946.2:2430
PKM-mRNA	1.63	0.385	0.876	2.38	3.09	1.83	5.22	0.00285	0.198	lm.nb	Glycolysis, Metabolism	NM_182471.1:2105
XCL1/2-mRNA	3.6	0.861	1.91	5.29	12.1	3.77	39.1	0.00306	0.205	lm.nb	Activation, Cell Types, Chemokine Signaling, Toxicity	NM_002995.2:266
PHGDH-mRNA	1.3	0.31	0.689	1.91	2.46	1.61	3.75	0.00308	0.205	lm.nb	Glutamine metabolism, Metabolism	NM_006623.2:505
CD3D-mRNA	0.525	0.127	0.275	0.774	1.44	1.21	1.71	0.00333	0.218	lm.nb	Activation, Cell Types, Exhaustion, Interactions with Non-lymphoid Cells, TCR signaling	NM_000732.4:110
COX7A2-mRNA	0.634	0.155	0.33	0.939	1.55	1.26	1.92	0.00352	0.226	lm.nb	Metabolism, Oxidative phosphorylation	NM_001865.3:300
SKP1-mRNA	0.61	0.151	0.315	0.906	1.53	1.24	1.87	0.00367	0.227	lm.nb	Activation, Antigen processing & presentation, Cell Cycle, Circadian Clock, Metabolism, Notch, Phenotype, TGF-beta, Wnt signaling	NM_170679.2:630
COX7B-mRNA	0.887	0.219	0.458	1.32	1.85	1.37	2.49	0.00369	0.227	lm.nb	Metabolism, Oxidative phosphorylation	NM_001866.2:159
BATF3-mRNA	2.18	0.539	1.12	3.23	4.52	2.17	9.41	0.00375	0.227	lm.nb	Activation, Antigen processing & presentation	NM_018664.2:770
PARP1-mRNA	0.749	0.186	0.384	1.11	1.68	1.3	2.16	0.00383	0.228	lm.nb	Apoptosis, Exhaustion, NF-kB, Phenotype, TGF-beta, Toxicity	NM_001618.3:3016
SMAD2-mRNA	0.768	0.192	0.391	1.15	1.7	1.31	2.21	0.00399	0.233	lm.nb	Cell Cycle, Metabolism, Phenotype, TGF-beta, Th17, Th9, Treg	NM_005901.5:1678
ID2-mRNA	1.23	0.309	0.62	1.83	2.34	1.54	3.56	0.00413	0.237	lm.nb	Innate-like T-cells, Phenotype, TGF-beta	NM_002166.4:505
LILRB3-mRNA	-2.46	0.623	-3.68	-1.24	0.181	0.0779	0.423	0.00421	0.238	lm.nb	Exhaustion, Interactions with Non-lymphoid Cells	NM_006864.3:1102
GRK2-mRNA	0.533	0.136	0.267	0.8	1.45	1.2	1.74	0.00443	0.246	lm.nb	Activation, Chemokine Signaling, Toxicity	NM_001619.2:555
IL7R-mRNA	-1.53	0.393	-2.3	-0.762	0.346	0.203	0.59	0.00454	0.248	lm.nb	Activation, Interleukin Signaling, JAK-STAT, MAPK and PI3K Signaling, Toxicity	NM_002185.2:1610
NR3C1-mRNA	0.579	0.15	0.286	0.872	1.49	1.22	1.83	0.00474	0.252	lm.nb	Circadian Clock, Metabolism	NM_001018077.1:2822
CISH-mRNA	-2.12	0.549	-3.2	-1.05	0.229	0.109	0.484	0.00477	0.252	lm.nb	Activation, JAK-STAT	NM_145071.2:558
LAG3-mRNA	1.94	0.505	0.952	2.93	3.84	1.93	7.63	0.00491	0.253	lm.nb	Activation, Antigen processing & presentation, Cell Types, Costimulatory Molecules, Exhaustion, T-cell exhaustion markers	NM_002286.5:1735
CKAP5-mRNA	1.91	0.497	0.936	2.88	3.76	1.91	7.38	0.00493	0.253	lm.nb	Cell Cycle, Metabolism	NM_014756.2:1415
RDH10-mRNA	1.91	0.504	0.922	2.9	3.76	1.89	7.44	0.00531	0.264	lm.nb	Phenotype, Vitamin A (RA) signaling	NM_172037.2:505
TP53-mRNA	0.557	0.147	0.268	0.845	1.47	1.2	1.8	0.00536	0.264	lm.nb	Activation, Apoptosis, Cell Cycle, Exhaustion, MAPK and PI3K Signaling, Metabolism, Myc targets, Notch, Phenotype, Wnt signaling	NM_000546.2:1330
TRAF6-mRNA	-0.743	0.197	-1.13	-0.356	0.598	0.457	0.782	0.00553	0.264	lm.nb	Activation, Autophagy, Innate-like T-cells, MAPK and PI3K Signaling, Metabolism, NF-kB, Phenotype, Toxicity	NM_145803.2:745
HAVCR2-mRNA	2.28	0.609	1.09	3.47	4.85	2.12	11.1	0.00566	0.264	lm.nb	Activation, Costimulatory Molecules, Exhaustion, T-cell exhaustion markers	NM_032782.3:955
CALM1-mRNA	-0.926	0.247	-1.41	-0.441	0.526	0.376	0.736	0.00567	0.264	lm.nb	Activation, Metabolism, Mitochondrial biogenesis, NFAT, Phenotype, Wnt signaling	NM_006888.3:1683
IL32-mRNA	0.849	0.227	0.403	1.29	1.8	1.32	2.45	0.00577	0.264	lm.nb	Activation, Interleukin Signaling, Toxicity	NM_004221.4:358
SHMT2-mRNA	1.42	0.382	0.675	2.17	2.68	1.6	4.5	0.0058	0.264	lm.nb	Metabolism, One-carbon metabolism	NM_001166356.1:1460
HMGCR-mRNA	1.39	0.373	0.658	2.12	2.62	1.58	4.35	0.00584	0.264	lm.nb	Lipid Metabolism, Metabolism	NM_000859.2:555
SH2D1A-mRNA	0.72	0.194	0.341	1.1	1.65	1.27	2.14	0.00587	0.264	lm.nb	Cell Types, Cytotoxicity, Exhaustion, Interactions with Non-lymphoid Cells, Toxicity	NM_002351.4:495
BID-mRNA	-1.63	0.439	-2.49	-0.769	0.323	0.178	0.587	0.00595	0.264	lm.nb	Apoptosis, Cytotoxicity, Exhaustion, Toxicity	NM_197966.1:2095
CTLA4-mRNA	1.32	0.356	0.62	2.01	2.49	1.54	4.04	0.00602	0.264	lm.nb	Activation, Costimulatory Molecules, Exhaustion, T-cell exhaustion markers, TCR signaling	NM_005214.3:405
NDUFA1-mRNA	0.705	0.191	0.33	1.08	1.63	1.26	2.11	0.00615	0.266	lm.nb	Metabolism, Oxidative phosphorylation	NM_004541.3:240
ATP5MF-mRNA	0.975	0.266	0.454	1.5	1.97	1.37	2.82	0.00635	0.268	lm.nb	Metabolism, Mitochondrial biogenesis, Oxidative phosphorylation	NM_004889.2:375
CDC42-mRNA	0.571	0.156	0.265	0.876	1.49	1.2	1.84	0.00642	0.268	lm.nb	Activation, MAPK and PI3K Signaling, Persistence, T-cell migration, TCR signaling	NM_001039802.1:390
ALDOA-mRNA	0.626	0.171	0.29	0.962	1.54	1.22	1.95	0.00644	0.268	lm.nb	Glycolysis, Metabolism	NM_184041.2:1455
IFNG-mRNA	2.18	0.605	0.998	3.37	4.54	2	10.3	0.00689	0.284	lm.nb	Activation, Cytotoxicity, Innate-like T-cells, Interleukin Signaling, JAK-STAT, Phenotype, TCR signaling, TGF-beta, Th1, Toxicity, Type II interferon signaling	NM_000619.2:970
TNF-mRNA	1.24	0.347	0.562	1.92	2.36	1.48	3.78	0.00718	0.292	lm.nb	Activation, Apoptosis, Cytotoxicity, Exhaustion, Innate-like T-cells, Interleukin Signaling, MAPK and PI3K Signaling, Metabolism, mTOR, NF-kB, Phenotype, TCR signaling, TGF-beta, Th17, Toxicity	NM_000594.2:1010
IRF1-mRNA	-1.02	0.286	-1.58	-0.455	0.494	0.335	0.729	0.00751	0.302	lm.nb	Toxicity, Type I interferon signaling, Type II interferon signaling	NM_002198.2:15
HSPA9-mRNA	0.639	0.181	0.285	0.993	1.56	1.22	1.99	0.00766	0.304	lm.nb	Metabolism, Mitochondrial biogenesis	NM_004134.4:975
CD69-mRNA	0.972	0.276	0.432	1.51	1.96	1.35	2.85	0.00777	0.305	lm.nb	Activation, Phenotype, Treg	NM_001781.1:460
RBX1-mRNA	0.684	0.195	0.302	1.07	1.61	1.23	2.09	0.00795	0.307	lm.nb	Activation, Antigen processing & presentation, Cell Cycle, Circadian Clock, Metabolism, Notch, Phenotype, TGF-beta, Wnt signaling	NM_014248.2:162
CD38-mRNA	1.9	0.543	0.84	2.97	3.74	1.79	7.83	0.008	0.307	lm.nb	Persistence, T-cell migration	NM_001775.2:1035
CBR4-mRNA	0.766	0.22	0.336	1.2	1.7	1.26	2.29	0.00818	0.31	lm.nb	Lipid Metabolism, Metabolism	NM_032783.4:520
PSMA3-mRNA	0.666	0.191	0.291	1.04	1.59	1.22	2.06	0.00834	0.312	lm.nb	Activation, Antigen processing & presentation, Apoptosis, Cell Cycle, Exhaustion, Metabolism, Notch, Phenotype, Wnt signaling	NM_152132.1:465
TNFRSF9-mRNA	3.06	0.887	1.32	4.8	8.35	2.5	27.9	0.00865	0.32	lm.nb	Activation, Costimulatory Molecules, Exhaustion, T-cell exhaustion markers	NM_001561.4:255
STAT5A-mRNA	0.942	0.274	0.405	1.48	1.92	1.32	2.79	0.00885	0.323	lm.nb	Activation, JAK-STAT, Phenotype, Tfh, Th2, Treg	NM_003152.2:3460
IL21R-mRNA	1.8	0.524	0.768	2.82	3.47	1.7	7.07	0.009	0.323	lm.nb	Activation, Cell Types, Interleukin Signaling, JAK-STAT, Phenotype, Tfh, Th17, Toxicity	NM_181079.4:1250
NCAPG2-mRNA	1.86	0.543	0.795	2.92	3.63	1.74	7.58	0.00902	0.323	lm.nb	Cell Cycle, Metabolism	NM_017760.5:1630
TFRC-mRNA	1.47	0.432	0.62	2.31	2.76	1.54	4.97	0.00941	0.334	lm.nb	Activation, Myc targets	NM_003234.1:1220
CD84-mRNA	1.31	0.388	0.548	2.07	2.48	1.46	4.19	0.00973	0.342	lm.nb	Cell Types	NM_001184879.1:28
UQCR10-mRNA	0.682	0.203	0.283	1.08	1.6	1.22	2.11	0.0101	0.35	lm.nb	Metabolism, Oxidative phosphorylation	NM_001003684.1:40
MAGED1-mRNA	1.09	0.326	0.45	1.73	2.13	1.37	3.31	0.0102	0.351	lm.nb	Apoptosis, Exhaustion	NM_006986.3:661
TIMM17A-mRNA	0.574	0.172	0.236	0.911	1.49	1.18	1.88	0.0104	0.351	lm.nb	Metabolism, Mitochondrial biogenesis	NM_006335.2:85
DGLUCY-mRNA	-0.917	0.275	-1.46	-0.377	0.53	0.364	0.77	0.0104	0.351	lm.nb	Glutamine metabolism, Metabolism	NM_001102369.2:442
GPI-mRNA	0.682	0.206	0.279	1.08	1.6	1.21	2.12	0.0106	0.354	lm.nb	Glycolysis, Metabolism	NM_000175.2:1695
CD8A-mRNA	0.821	0.249	0.334	1.31	1.77	1.26	2.48	0.0108	0.357	lm.nb	Activation, Cell Types, Exhaustion, Interactions with Non-lymphoid Cells, TCR signaling	NM_001768.5:1320
IL4R-mRNA	1.26	0.383	0.508	2.01	2.39	1.42	4.03	0.0111	0.357	lm.nb	Activation, Interleukin Signaling, JAK-STAT, MAPK and PI3K Signaling, Phenotype, Th2, Toxicity	NM_000418.3:1510
AHR-mRNA	0.834	0.254	0.336	1.33	1.78	1.26	2.52	0.0112	0.357	lm.nb	Innate-like T-cells, Phenotype, Th17	NM_001621.3:1900
OPA1-mRNA	0.474	0.145	0.191	0.758	1.39	1.14	1.69	0.0112	0.357	loglinear	Apoptosis, Exhaustion, Metabolism, Mitochondrial biogenesis	NM_130837.1:1355
ALDOC-mRNA	0.884	0.27	0.355	1.41	1.85	1.28	2.66	0.0112	0.357	lm.nb	Glycolysis, Metabolism	NM_005165.2:260
STAT3-mRNA	0.503	0.154	0.201	0.805	1.42	1.15	1.75	0.0114	0.36	lm.nb	Activation, Apoptosis, Exhaustion, JAK-STAT, Phenotype, Tfh, Th17, Treg	NM_003150.3:2060
GART-mRNA	0.432	0.133	0.17	0.693	1.35	1.13	1.62	0.0119	0.371	loglinear	Metabolism, One-carbon metabolism	NM_000819.3:370
FNIP1-mRNA	0.595	0.184	0.234	0.957	1.51	1.18	1.94	0.012	0.371	lm.nb	Metabolism, mTOR	NM_001008738.2:1264
UBA5-mRNA	1.08	0.336	0.425	1.74	2.12	1.34	3.34	0.0121	0.372	lm.nb	Activation, Antigen processing & presentation	NM_198329.2:778
NFKB2-mRNA	0.898	0.281	0.347	1.45	1.86	1.27	2.73	0.0127	0.383	lm.nb	Activation, MAPK and PI3K Signaling, NF-kB, Toxicity	NM_002502.2:825
CHMP4A-mRNA	0.44	0.138	0.17	0.711	1.36	1.12	1.64	0.0128	0.383	lm.nb	Autophagy, Metabolism	NM_014169.2:770
IRF4-mRNA	0.731	0.23	0.282	1.18	1.66	1.22	2.27	0.0129	0.383	lm.nb	Activation, Exhaustion, Interleukin Signaling, Phenotype, T-cell exhaustion markers, Tfh, Th17, Th9, Toxicity, Treg, Type I interferon signaling, Type II interferon signaling	NM_002460.1:325
NFKBIA-mRNA	0.921	0.29	0.353	1.49	1.89	1.28	2.81	0.0131	0.386	lm.nb	Activation, Apoptosis, Exhaustion, Innate-like T-cells, NF-kB, Phenotype, TCR signaling, Toxicity	NM_020529.1:945
NDUFA2-mRNA	1.64	0.519	0.624	2.66	3.12	1.54	6.32	0.0134	0.392	lm.nb	Metabolism, Oxidative phosphorylation	NM_001185012.1:116
MPC2-mRNA	0.447	0.142	0.167	0.726	1.36	1.12	1.65	0.0139	0.396	lm.nb	Metabolism, Mitochondrial biogenesis, Oxidative phosphorylation	NM_001143674.1:285
TRAV8-6-mRNA	0.785	0.251	0.294	1.28	1.72	1.23	2.42	0.0139	0.396	lm.nb	TCR Diversity	TCRVA_013.1:206
NDUFA6-mRNA	0.654	0.209	0.244	1.06	1.57	1.18	2.09	0.0141	0.396	lm.nb	Metabolism, Oxidative phosphorylation	NM_002490.3:430
IL2RG-mRNA	0.568	0.181	0.212	0.923	1.48	1.16	1.9	0.0141	0.396	lm.nb	Activation, Interleukin Signaling, JAK-STAT, MAPK and PI3K Signaling, Phenotype, Th17, Th2, Toxicity	NM_000206.1:595
NDUFA4-mRNA	0.801	0.257	0.298	1.3	1.74	1.23	2.47	0.0143	0.396	lm.nb	Metabolism, Oxidative phosphorylation	NM_002489.2:35
NCAM1-mRNA	-1.99	0.638	-3.24	-0.737	0.252	0.106	0.6	0.0143	0.396	lm.nb	Toxicity, Type II interferon signaling	NM_000615.5:1620
NAA20-mRNA	0.812	0.261	0.301	1.32	1.76	1.23	2.5	0.0144	0.396	lm.nb	Metabolism, Mitochondrial biogenesis	NM_016100.3:585
ENTPD1-mRNA	2.68	0.872	0.972	4.39	6.41	1.96	21	0.0152	0.416	lm.nb	Phenotype, Treg	NM_001098175.1:795
MTHFD1-mRNA	1.6	0.522	0.578	2.63	3.03	1.49	6.17	0.0154	0.419	lm.nb	Metabolism, One-carbon metabolism	NM_005956.2:2675
FH-mRNA	0.79	0.262	0.277	1.3	1.73	1.21	2.47	0.0167	0.448	lm.nb	Metabolism, Oxidative phosphorylation	NM_000143.2:203
CTSW-mRNA	1.41	0.47	0.486	2.33	2.65	1.4	5.02	0.0172	0.459	lm.nb	Apoptosis, Cell Types, Exhaustion	NM_001335.3:1075
NMT1-mRNA	0.553	0.186	0.19	0.917	1.47	1.14	1.89	0.0176	0.465	lm.nb	Apoptosis, Exhaustion	NM_021079.3:1206
CD27-mRNA	0.668	0.225	0.228	1.11	1.59	1.17	2.16	0.0178	0.466	lm.nb	Activation, Costimulatory Molecules, Exhaustion, NKT Receptors, Phenotype, Toxicity	NM_001242.4:1101
MAX-mRNA	-0.515	0.174	-0.856	-0.175	0.7	0.553	0.886	0.0179	0.466	lm.nb	Activation, Cell Cycle, MAPK and PI3K Signaling, Metabolism	NM_002382.3:240
UQCRQ-mRNA	0.874	0.295	0.295	1.45	1.83	1.23	2.74	0.0181	0.468	lm.nb	Metabolism, Oxidative phosphorylation	NM_014402.4:172
CXCR3-mRNA	0.622	0.211	0.208	1.04	1.54	1.16	2.05	0.0185	0.474	lm.nb	Activation, Chemokine Signaling, Toxicity	NM_001504.1:80
TFDP1-mRNA	1.31	0.446	0.439	2.19	2.49	1.36	4.56	0.0186	0.474	lm.nb	Apoptosis, Cell Cycle, Exhaustion, Metabolism, Notch, Phenotype, TGF-beta	NM_007111.4:1826
RAE1-mRNA	0.711	0.245	0.232	1.19	1.64	1.17	2.28	0.0197	0.495	lm.nb	Cell Cycle, Glycolysis, Metabolism	NM_003610.3:980
LTB-mRNA	-0.59	0.203	-0.989	-0.192	0.664	0.504	0.876	0.0198	0.495	lm.nb	Innate-like T-cells, NF-kB, Phenotype, Toxicity	NM_002341.1:330
PDHA1-mRNA	1.39	0.48	0.45	2.33	2.62	1.37	5.03	0.02	0.495	lm.nb	Glycolysis, Metabolism, Oxidative phosphorylation, Phenotype, Vitamin A (RA) signaling	NM_000284.3:1080
NEDD8-mRNA	0.537	0.186	0.174	0.901	1.45	1.13	1.87	0.02	0.495	lm.nb	Phenotype, TGF-beta	NM_006156.2:330
COX5B-mRNA	0.62	0.216	0.195	1.04	1.54	1.15	2.06	0.021	0.516	lm.nb	Metabolism, Oxidative phosphorylation	NM_001862.2:240
TNFRSF18-mRNA	1.36	0.476	0.425	2.29	2.56	1.34	4.9	0.0214	0.521	lm.nb	Activation, Costimulatory Molecules, Exhaustion	NM_148901.1:302
TRBV9-mRNA	0.839	0.295	0.26	1.42	1.79	1.2	2.67	0.0218	0.525	lm.nb	TCR Diversity	TCRVB_025.1:175
CD80-mRNA	1.79	0.632	0.554	3.03	3.46	1.47	8.17	0.0219	0.525	lm.nb	Activation, Costimulatory Molecules, Exhaustion, Innate-like T-cells, Phenotype	NM_005191.3:674
CS-mRNA	0.418	0.148	0.128	0.707	1.34	1.09	1.63	0.0222	0.529	lm.nb	Metabolism, Oxidative phosphorylation	NM_004077.2:740
MID1IP1-mRNA	0.788	0.279	0.24	1.34	1.73	1.18	2.52	0.0225	0.53	lm.nb	Lipid Metabolism, Metabolism	NM_021242.4:852
IKZF2-mRNA	1.38	0.489	0.418	2.34	2.6	1.34	5.05	0.0227	0.53	lm.nb	Phenotype, Th2	NM_001079526.1:3362
PECAM1-mRNA	1.64	0.583	0.496	2.78	3.11	1.41	6.88	0.0228	0.53	lm.nb	Persistence, Phenotype, T-cell migration	NM_000442.3:1365
TIGIT-mRNA	0.883	0.314	0.267	1.5	1.84	1.2	2.83	0.0229	0.53	lm.nb	Activation, Costimulatory Molecules, Exhaustion, T-cell exhaustion markers	NM_173799.2:1968
TRBV5-6-mRNA	1.36	0.487	0.406	2.32	2.57	1.32	4.98	0.0235	0.54	lm.nb	TCR Diversity	TCRVB_009.1:145
FAS-mRNA	0.455	0.163	0.135	0.775	1.37	1.1	1.71	0.0237	0.54	lm.nb	Activation, Apoptosis, Cytotoxicity, Exhaustion, MAPK and PI3K Signaling, Toxicity	NM_000043.4:398
UBE2F-mRNA	0.992	0.356	0.293	1.69	1.99	1.23	3.23	0.0238	0.54	lm.nb	Activation, Antigen processing & presentation	NM_080678.1:1087
GLS-mRNA	0.308	0.111	0.0906	0.525	1.24	1.06	1.44	0.024	0.541	lm.nb	Glutamine metabolism, Metabolism	NM_014905.3:985
MT2A-mRNA	2.35	0.862	0.665	4.04	5.11	1.59	16.5	0.0258	0.571	lm.nb	Metabolism, Mitochondrial biogenesis, Toxicity, Type II interferon signaling	NM_005953.3:225
DECR1-mRNA	0.752	0.276	0.212	1.29	1.68	1.16	2.45	0.0258	0.571	lm.nb	Lipid Metabolism, Metabolism	NM_001359.1:835
TIMM23-mRNA	0.776	0.285	0.217	1.33	1.71	1.16	2.52	0.0261	0.571	lm.nb	Metabolism, Mitochondrial biogenesis	NM_006327.2:685
TICAM1-mRNA	1.1	0.406	0.309	1.9	2.15	1.24	3.73	0.0262	0.571	lm.nb	Apoptosis, Exhaustion, Innate-like T-cells, NF-kB, Phenotype, Toxicity	NM_014261.1:518
BCL2L1-mRNA	1.51	0.557	0.421	2.61	2.85	1.34	6.09	0.0265	0.571	lm.nb	Activation, Apoptosis, Autophagy, Exhaustion, JAK-STAT, MAPK and PI3K Signaling, Metabolism, NF-kB, Toxicity	NM_138578.1:1560
TRDV1-mRNA	1.36	0.501	0.378	2.34	2.57	1.3	5.07	0.0265	0.571	lm.nb	TCR Diversity	ENST00000390452.1:247
TET2-mRNA	0.882	0.325	0.245	1.52	1.84	1.18	2.87	0.0266	0.571	lm.nb	Metabolism	NM_001127208.2:2882
GADD45B-mRNA	-0.97	0.358	-1.67	-0.268	0.511	0.314	0.831	0.0268	0.572	lm.nb	Activation, Apoptosis, Cell Cycle, Exhaustion, MAPK and PI3K Signaling, Metabolism, NF-kB, Toxicity	NM_015675.2:365
ICOS-mRNA	0.661	0.245	0.181	1.14	1.58	1.13	2.2	0.027	0.574	lm.nb	Activation, Costimulatory Molecules, Exhaustion, TCR signaling	NM_012092.2:640
IL23R-mRNA	-1.38	0.526	-2.41	-0.352	0.384	0.188	0.784	0.0302	0.631	lm.nb	Activation, Interleukin Signaling, JAK-STAT, Phenotype, Th17, Toxicity	NM_144701.2:1800
PTPN6-mRNA	0.599	0.228	0.152	1.05	1.51	1.11	2.07	0.0302	0.631	lm.nb	Activation, Cytotoxicity, JAK-STAT, TCR signaling, Toxicity, Type I interferon signaling, Type II interferon signaling	NM_002831.5:1734
ADD1-mRNA	0.352	0.134	0.0894	0.614	1.28	1.06	1.53	0.0303	0.631	lm.nb	Apoptosis, Exhaustion	NM_001119.4:622
IFI35-mRNA	1.46	0.556	0.367	2.55	2.74	1.29	5.84	0.0307	0.633	lm.nb	Toxicity, Type I interferon signaling	NM_005533.3:415
FASN-mRNA	1.41	0.539	0.355	2.47	2.66	1.28	5.53	0.0307	0.633	lm.nb	Activation, Lipid Metabolism, Metabolism, Myc targets	NM_004104.4:5387
GZMM-mRNA	-0.731	0.283	-1.28	-0.177	0.603	0.411	0.885	0.0323	0.661	lm.nb	Apoptosis, Cytotoxicity, Exhaustion, Innate-like T-cells, Phenotype, Toxicity	NM_005317.2:669
NKG7-mRNA	1.06	0.411	0.256	1.87	2.09	1.19	3.65	0.0325	0.661	lm.nb	Cell Types	NM_005601.3:632
TRAV17-mRNA	0.724	0.281	0.172	1.27	1.65	1.13	2.42	0.033	0.667	lm.nb	TCR Diversity	TCRVA_025.1:201
TIMP1-mRNA	-0.815	0.322	-1.45	-0.184	0.568	0.367	0.88	0.0351	0.7	lm.nb	Activation, Interleukin Signaling, Toxicity	NM_003254.2:329
MIF-mRNA	0.695	0.274	0.157	1.23	1.62	1.12	2.35	0.0351	0.7	lm.nb	Activation, Interleukin Signaling, Toxicity	NM_002415.1:319
LTA-mRNA	1.51	0.601	0.333	2.69	2.85	1.26	6.45	0.0362	0.718	lm.nb	Innate-like T-cells, NF-kB, Phenotype, Toxicity	NM_000595.2:885
LAMTOR1-mRNA	1.11	0.445	0.238	1.98	2.16	1.18	3.96	0.0373	0.736	loglinear	Autophagy, Metabolism, mTOR	NM_017907.2:344
ATP5MG-mRNA	0.482	0.194	0.102	0.862	1.4	1.07	1.82	0.0378	0.741	lm.nb	Metabolism, Mitochondrial biogenesis, Oxidative phosphorylation	NM_006476.4:192
FYN-mRNA	0.292	0.119	0.0583	0.526	1.22	1.04	1.44	0.04	0.78	lm.nb	Activation, Cytotoxicity, TCR signaling, Toxicity	NM_002037.3:765
CASP8-mRNA	-0.771	0.318	-1.39	-0.148	0.586	0.38	0.902	0.0414	0.802	lm.nb	Apoptosis, Exhaustion, Innate-like T-cells, Phenotype	NM_001228.4:301
NOTCH2-mRNA	0.415	0.172	0.0789	0.751	1.33	1.06	1.68	0.0419	0.807	lm.nb	Notch, Phenotype, Th2	NM_024408.3:2842
CCL4/L1-mRNA	1.37	0.568	0.255	2.48	2.58	1.19	5.59	0.0425	0.812	lm.nb	Activation, Chemokine Signaling, Innate-like T-cells, NF-kB, Phenotype, Toxicity	NM_002984.2:201
RAC2-mRNA	0.827	0.343	0.154	1.5	1.77	1.11	2.83	0.0426	0.812	lm.nb	Activation, Cytotoxicity, MAPK and PI3K Signaling, Persistence, Phenotype, T-cell migration, Toxicity, Wnt signaling	NM_002872.4:341
TKT-mRNA	0.635	0.267	0.112	1.16	1.55	1.08	2.23	0.0446	0.845	lm.nb	Glycolysis, Metabolism	NM_001064.2:1235
CTNNA1-mRNA	1.67	0.705	0.286	3.05	3.18	1.22	8.28	0.0456	0.857	lm.nb	Persistence, T-cell migration	NM_001903.2:1766
KLRD1-mRNA	1.59	0.673	0.271	2.91	3.01	1.21	7.52	0.0457	0.857	lm.nb	Cell Types, Cytotoxicity, Exhaustion, Interactions with Non-lymphoid Cells, NKT Receptors, Toxicity	NM_007334.2:2189
RDH14-mRNA	0.575	0.246	0.0936	1.06	1.49	1.07	2.08	0.0473	0.882	lm.nb	Phenotype, Vitamin A (RA) signaling	NM_020905.3:585
PLCB2-mRNA	-0.619	0.265	-1.14	-0.0986	0.651	0.454	0.934	0.048	0.888	lm.nb	Phenotype, Wnt signaling	NM_004573.2:410
TRBV14-mRNA	0.324	0.139	0.0513	0.596	1.25	1.04	1.51	0.0482	0.888	loglinear	TCR Diversity	TCRVB_036.1:233
FKBP1A-mRNA	1.48	0.642	0.219	2.73	2.78	1.16	6.65	0.0504	0.914	lm.nb	Activation, NFAT, Phenotype, TGF-beta	NM_000801.4:40
SOS2-mRNA	1.01	0.438	0.148	1.87	2.01	1.11	3.64	0.0506	0.914	lm.nb	Activation, Cytotoxicity, JAK-STAT, MAPK and PI3K Signaling, Metabolism, mTOR, TCR signaling, Toxicity	NM_006939.2:3845
PRKAB2-mRNA	1.14	0.495	0.167	2.11	2.2	1.12	4.31	0.0506	0.914	lm.nb	Autophagy, Circadian Clock, Lipid Metabolism, Mitochondrial biogenesis, mTOR	NM_005399.3:1600
TRDC-mRNA	1.14	0.496	0.166	2.11	2.2	1.12	4.32	0.0508	0.914	lm.nb	TCR Diversity	ENST00000390477.1:310
TRAC-mRNA	0.305	0.133	0.0442	0.565	1.24	1.03	1.48	0.051	0.914	lm.nb	Exhaustion, Interactions with Non-lymphoid Cells, TCR Diversity	ENST00000611116.1:361
TRAV19-mRNA	-0.354	0.154	-0.656	-0.0509	0.783	0.634	0.965	0.0513	0.914	lm.nb	Exhaustion, Interactions with Non-lymphoid Cells, TCR Diversity	TCRVA_027.1:227
PDK1-mRNA	-0.774	0.344	-1.45	-0.1	0.585	0.367	0.933	0.0545	0.966	lm.nb	Metabolism, Oxidative phosphorylation, Phenotype, Vitamin A (RA) signaling	NM_002610.3:1170
LAT-mRNA	0.438	0.195	0.0555	0.821	1.35	1.04	1.77	0.055	0.971	lm.nb	Activation, Cytotoxicity, NF-kB, TCR signaling, Toxicity	NM_001014987.1:1290
EOMES-mRNA	2.05	0.92	0.251	3.86	4.15	1.19	14.5	0.056	0.983	lm.nb	Cell Types, Exhaustion, Innate-like T-cells, Phenotype, T-cell exhaustion markers	NM_005442.2:1670
RORC-mRNA	0.802	0.362	0.0929	1.51	1.74	1.07	2.85	0.0575	1	lm.nb	Circadian Clock, Innate-like T-cells, Metabolism, Phenotype, Th17	NM_001001523.1:1350
TRBV7-3-mRNA	-0.799	0.361	-1.51	-0.092	0.575	0.352	0.938	0.0576	1	lm.nb	TCR Diversity	TCRVB_019.1:163
SDHB-mRNA	0.163	0.0742	0.0174	0.308	1.12	1.01	1.24	0.0595	1	loglinear	Metabolism, Oxidative phosphorylation	NM_003000.2:245
ACSL5-mRNA	1.04	0.48	0.0974	1.98	2.05	1.07	3.94	0.0625	1	lm.nb	Lipid Metabolism, Metabolism	NM_203379.1:2109
LPAR6-mRNA	-0.816	0.378	-1.56	-0.0755	0.568	0.34	0.949	0.0628	1	lm.nb	Activation, MAPK and PI3K Signaling	NM_005767.3:1210
IRF5-mRNA	1.58	0.734	0.146	3.02	3	1.11	8.14	0.063	1	lm.nb	Innate-like T-cells, Phenotype, Toxicity, Type I interferon signaling, Type II interferon signaling	NM_001098627.1:2023
ARAF-mRNA	-0.662	0.311	-1.27	-0.0525	0.632	0.414	0.964	0.0659	1	lm.nb	Activation, Cytotoxicity, MAPK and PI3K Signaling, Toxicity	NM_001654.3:245
PSMA6-mRNA	0.927	0.436	0.073	1.78	1.9	1.05	3.43	0.066	1	lm.nb	Activation, Antigen processing & presentation, Apoptosis, Cell Cycle, Exhaustion, Metabolism, Notch, Phenotype, Wnt signaling	NM_002791.1:901
TRAV6-mRNA	0.59	0.28	0.0414	1.14	1.51	1.03	2.2	0.0681	1	lm.nb	TCR Diversity	TCRVA_007.1:183
PRF1-mRNA	0.626	0.299	0.0411	1.21	1.54	1.03	2.32	0.0692	1	lm.nb	Apoptosis, Cell Types, Cytotoxicity, Exhaustion, Innate-like T-cells, Phenotype, Toxicity	NM_005041.3:2120
TRBV13-mRNA	0.428	0.204	0.0274	0.829	1.35	1.02	1.78	0.0696	1	lm.nb	TCR Diversity	TCRVB_035.1:87
KLRB1-mRNA	-0.906	0.439	-1.77	-0.0464	0.534	0.294	0.968	0.0727	1	lm.nb	Cell Types, Exhaustion, Interactions with Non-lymphoid Cells, NKT Receptors, Toxicity	NM_002258.2:85
OAS1-mRNA	1.41	0.688	0.064	2.76	2.66	1.05	6.77	0.0741	1	lm.nb	Toxicity, Type I interferon signaling, Type II interferon signaling	NM_001032409.1:805
TGIF2-mRNA	0.503	0.245	0.0218	0.984	1.42	1.02	1.98	0.0746	1	lm.nb	Phenotype, TGF-beta	NM_021809.6:1270
TRBV27-mRNA	0.366	0.18	0.0126	0.719	1.29	1.01	1.65	0.0769	1	lm.nb	TCR Diversity	TCRVB_044.1:162
ATG14-mRNA	0.442	0.218	0.0147	0.87	1.36	1.01	1.83	0.0772	1	lm.nb	Autophagy, Metabolism, Mitochondrial biogenesis	NM_014924.3:4520
COX4I1-mRNA	0.402	0.199	0.0119	0.792	1.32	1.01	1.73	0.0781	1	lm.nb	Metabolism, Oxidative phosphorylation	NM_001318797.1:50
ADORA2A-mRNA	-0.99	0.493	-1.96	-0.0247	0.503	0.258	0.983	0.0793	1	lm.nb	Activation, Costimulatory Molecules, Exhaustion	NM_000675.3:1095
IL6ST-mRNA	0.489	0.244	0.00963	0.968	1.4	1.01	1.96	0.0806	1	lm.nb	Activation, Interleukin Signaling, JAK-STAT, Phenotype, Th17, Toxicity	NM_002184.2:2505
JAK1-mRNA	-0.356	0.18	-0.71	-0.00296	0.781	0.611	0.998	0.0835	1	lm.nb	Activation, JAK-STAT, MAPK and PI3K Signaling, Phenotype, Th1, Th17, Toxicity, Treg, Type I interferon signaling, Type II interferon signaling	NM_002227.1:285
OMA1-mRNA	0.399	0.202	0.00315	0.795	1.32	1	1.74	0.0836	1	lm.nb	Apoptosis, Exhaustion	NM_145243.3:1410
OXSM-mRNA	0.698	0.354	0.00435	1.39	1.62	1	2.62	0.084	1	lm.nb	Lipid Metabolism, Metabolism	NM_017897.2:215
TRBV15-mRNA	0.952	0.487	-0.00316	1.91	1.93	0.998	3.75	0.0865	1	lm.nb	TCR Diversity	TCRVB_037.1:187
NFATC2IP-mRNA	0.511	0.262	-0.00289	1.03	1.43	0.998	2.04	0.0871	1	lm.nb	Activation, NFAT	NM_032815.3:1680
IL10RA-mRNA	-0.502	0.258	-1.01	0.00462	0.706	0.497	1	0.0881	1	lm.nb	Activation, Interleukin Signaling, JAK-STAT, Phenotype, Toxicity, Treg	NM_001558.2:150
TRAT1-mRNA	-0.423	0.218	-0.851	0.00404	0.746	0.554	1	0.0881	1	lm.nb	Cell Types	NM_016388.2:770
[truncated: 276 more rows]

## Sheet: 19z + Fas-CD27 v 19z (+ FasL)
	Log2 fold change	std error (log2)	Lower confidence limit (log2)	Upper confidence limit (log2)	Linear fold change	Lower confidence limit (linear)	Upper confidence limit (linear)	P-value	BY.p.value	method	Gene.sets	probe.ID
[truncated: 460 more rows]

[truncated: 4 more sheets: 19z + Fas-41BB v 19z (+ FasL), 19z + Fas-CD40 v 19z (+ FasL), 19z + Fas-BCMA v 19z (+ FasL), 19z + Fas-Fn14 v 19z (+ FasL)]
